# Supplementary material for: Identification and characterization of the glucose dual-affinity transport system in Neurospora crassa: pleiotropic roles in nutrient transport, signaling, and carbon catabolite repression
Source: Biotechnol Biofuels. 2017 Jan 19;10:17. doi: 10.1186/s13068-017-0705-4 (PMC5244594; doi:10.1186/s13068-017-0705-4)
Supplement: Supplementary file 2 — Additional file 2: Table S1. Gene expression profiling and differential analysis of transcriptional responses to a glucose gradient in N. crassa. For each gene, RPKM, log2 fold change, and P values are given for each level of glucose vs. 2.0% glucose. [file 13068_2017_705_MOESM2_ESM.xlsx]

## Sheet: Sheet1
Gene expression profile and differential analysis of the transcriptional responses to a glucose gradient in N. crassa
Locus	annotation	glc2%_RPKM	noCarbon_RPKM	noCarbon_GFOLD	noCarbon_pValue	noCarbon_log2FoldChange	glc0.05%_2h_RPKM	glc0.05%_2h_GFOLD	glc0.05%_2h_pValue	glc0.05%_2h_log2FoldChange	glc0.05%_1h_RPKM	glc0.05%_1h_GFOLD	glc0.05%_1h_pValue	glc0.05%_1h_log2FoldChange	glc0.5%_RPKM	glc0.5%_GFOLD	glc0.5%_pValue	glc0.5%_log2FoldChange	glc10%_RPKM	glc10%_GFOLD	glc10%_pValue	glc10%_log2FoldChange
NCU00003	hypothetical protein	15.1529	14.0425	0	0.181859	-0.299147	15.5963	0	0.266398	-0.399358	28.9766	0	0.0192409	0.779285	15.4358	0	0.742392	0.0614784	23.0988	0	0.0168737	0.487626
NCU00004	universal stress protein family domain-containing protein	45.2252	18.9646	-0.702234	2.66372e-39	-1.44277	28.1775	-0.436711	5.65624e-06	-1.12127	60.5492	0	0.0985421	0.420231	40.0871	0	0.215759	-0.118181	68.3146	0	7.49157e-05	0.504607
NCU00005	hypothetical protein	5.65763	13.3676	0.0381753	8.20702e-12	1.04147	19.5894	0.681334	4.17855e-05	1.3009	10.2844	0	7.50914e-08	0.865047	7.5507	0	0.013219	0.399477	7.014	0	0.18048	0.224979
NCU00006	hypothetical protein	35.6968	10.6066	-1.13627	2.05699e-26	-1.92674	19.5625	-0.694223	1.20374e-08	-1.30629	28.7964	0	0.441816	-0.230149	27.9047	0	0.00814189	-0.287243	38.9165	0	0.720628	0.0488062
NCU00007	pH-response regulator protein palH/rim-21	9.66241	4.91971	-0.442379	2.28015e-12	-1.16034	9.73356	0	0.1406	-0.435317	8.3567	0	0.46998	-0.156416	8.13651	0	0.198186	-0.178647	14.6222	0	0.000101031	0.506464
NCU00008	longevity-assurance protein 1	34.6573	8.09385	-1.47742	8.45511e-50	-2.28063	7.76021	-1.87516	5.54264e-24	-2.57259	24.8345	0	0.103551	-0.397442	27.1834	0	0.00367017	-0.286474	47.5283	0	0.000458196	0.373641
NCU00009	hypothetical protein	0	0	0	NA	NA	0	0	NA	NA	0	0	NA	NA	0	0	NA	NA	0	0	NA	NA
NCU00010	heavy metal tolerance protein	16.2703	24.5304	0	0.000375363	0.397263	45.5083	0.509235	8.97399e-06	1.01427	21.4144	0	0.000425703	0.426444	14.5952	0	0.29754	-0.102041	20.3981	0	0.00647031	0.24906
NCU00011	hypothetical protein	0.194275	0.553243	0	0.513949	0.663461	0.802866	0	0.65564	0.374883	0.108069	0	0.794109	-0.0527858	0	0	0.494507	-0.032357	0.158464	0	0.905825	-0.0190236
NCU00013	hypothetical protein	0.170624	0	0	0.44915	-0.588169	0.705126	0	0.65564	0.374883	0.0850871	0	0.757606	-0.0621148	0	0	0.494507	-0.032357	0.134528	0	0.903131	-0.0195634
NCU00014	hypothetical protein	16.4054	18.3907	0	0.844278	-0.028967	21.9635	0	0.9033	-0.0357118	16.8965	0	0.561468	0.080883	14.8122	0	0.502173	-0.0879397	18.7712	0	0.353706	0.118538
NCU00015	hypothetical protein	9.2121	6.66191	0	0.00130404	-0.655227	8.79463	0	0.175521	-0.503968	8.13983	0	0.453766	-0.132676	8.49937	0	0.738337	-0.0556143	8.78977	0	0.464684	-0.131926
NCU00017	hypothetical protein	0.282961	0.58618	0	0.302794	0.73492	1.61241	0.576124	0.0558767	1.60141	0.299469	0	0.87125	0.0652239	0.321078	0	0.782968	0.0523769	0.409662	0	0.559834	0.211289
NCU00018	cell division control protein Cdc48	180.871	454.901	0.241909	7.31501e-20	1.13128	439.297	0.343685	0.000480918	0.810851	249.796	0	0.000147091	0.494486	200.825	0	0.0798373	0.188325	364.845	0.143264	3.69889e-18	0.918874
NCU00019	FKH1	7.99184	1.1773	-1.96873	1.41708e-34	-2.91383	1.65619	-1.94194	3.45748e-14	-2.64234	4.84088	0	0.043998	-0.584716	6.62577	0	0.167059	-0.196372	9.16943	0	0.432479	0.119513
NCU00021	hypothetical protein	80.209	1.05622	-5.46654	1.11863e-243	-6.38437	0.784522	-6.23914	4.95313e-122	-6.96825	16.2737	-1.50022	2.98312e-06	-1.68052	72.9454	0	0.520708	-0.0805479	54.8169	0	1.07919e-12	-0.613137
NCU00022	hypothetical protein	3.10691	4.30881	0	0.154885	0.276439	9.03473	0.262311	0.00315398	1.0479	3.15428	0	0.898011	0.0433887	2.44375	0	0.178711	-0.238663	3.85078	0	0.271135	0.220076
NCU00023	ferric reductase	48.932	22.2293	-0.579652	6.54123e-42	-1.32812	28.5074	-0.504436	1.43663e-07	-1.21879	32.3244	0	0.00188867	-0.533128	37.5068	0	0.0139438	-0.306759	61.3462	0	0.00400477	0.249614
NCU00024	yippee zinc-binding protein	17.1166	76.4081	0.966079	1.93357e-75	1.95976	74.186	1.10977	1.29237e-10	1.63155	26.4325	0	0.00246287	0.620582	19.4795	0	0.203236	0.203677	24.0732	0	0.011494	0.400194
NCU00025	integral membrane protein	15.0916	93.0959	1.51575	1.8438e-117	2.42479	124.208	1.87319	6.9181e-26	2.54614	24.9011	0	5.71032e-06	0.730513	15.6928	0	0.404442	0.0984278	15.3394	0	0.68769	-0.0478933
NCU00026	hypothetical protein	4.38653	7.65623	0	0.00713985	0.600887	20.6148	1.12861	1.47608e-07	1.72699	6.96793	0	0.00137395	0.657387	4.76666	0	0.420004	0.138443	4.57849	0	0.954053	-0.0114183
NCU00027	hypothetical protein	9.5478	8.79404	0	0.0412137	-0.310421	11.0675	0	0.453853	-0.237511	5.656	0	3.39738e-06	-0.689729	7.22042	0	0.0288834	-0.312433	6.06206	0	0.00310683	-0.655114
NCU00028	S-(hydroxymethyl)glutathione dehydrogenase	2.68357	24.1099	1.91467	1.44189e-19	2.89734	32.5216	2.43981	1.73611e-12	2.99496	5.41753	0.119659	0.00136961	0.907976	3.91779	0	0.0953811	0.367551	3.68056	0	0.284443	0.309589
NCU00029	ZIP metal ion transporter	11.5633	18.5161	0	4.34395e-05	0.483538	36.1459	0.477558	9.11146e-06	1.1672	9.41364	0	0.0929708	-0.248447	11.2063	0	0.966691	0.00524635	13.0144	0	0.458478	0.0950429
NCU00030	mitochondrial nuclease	21.1037	25.2866	0	0.62405	0.0666256	28.0966	0	0.87698	-0.0435574	19.699	0	0.653457	-0.0575371	18.2151	0	0.229503	-0.149005	18.1429	0	0.0242591	-0.281477
NCU00031	hypothetical protein	0.712905	1.34993	0	0.315222	0.641609	1.42979	0	0.69145	0.37237	0.754827	0	0.877585	0.0627781	0.656995	0	0.94061	-0.0139437	0.23987	0	0.133673	-0.507903
NCU00032	peroxin 8	14.4883	21.4705	0	0.000143165	0.373247	21.5984	0	0.641051	0.117573	15.733	0	0.151455	0.156484	15.6529	0	0.16257	0.15265	17.3872	0	0.101753	0.186454
NCU00033	integral membrane protein	2.80981	3.02905	0	0.823966	-0.0863461	4.7555	0	0.660323	0.271002	3.60837	0	0.283238	0.331182	2.61323	0	0.882696	-0.0331461	5.29494	0	0.0110288	0.694751
NCU00034	prenyl cysteine carboxyl methyltransferase Ste14	14.8065	23.7145	0	0.00027945	0.483733	30.258	0	0.0560678	0.561751	19.8121	0	0.0177566	0.435341	16.0503	0	0.252238	0.150483	20.2635	0	0.00419655	0.367951
NCU00035	diacylglycerol O-acyltransferase	8.05517	23.457	0.259707	2.25802e-22	1.34283	21.3684	0.233894	0.0025009	0.927631	11.846	0	3.39087e-05	0.580274	9.53427	0	0.0672734	0.260573	10.4231	0	0.0542455	0.28748
NCU00037	polyadenylation factor subunit 2	14.3323	11.4087	0	1.98154e-05	-0.520927	13.0525	0	0.0343993	-0.580565	11.7483	0	0.208979	-0.232157	13.9003	0	0.968163	0.00457555	16.2304	0	0.366321	0.103561
NCU00038	C2H2 transcription factor	13.4413	1.42543	-2.4023	1.08488e-25	-3.34111	3.65731	-1.4926	1.87468e-08	-2.23866	3.74752	-0.840052	0.000134402	-1.3487	7.73054	0	0.000454314	-0.610868	5.77697	-0.303277	7.96393e-08	-1.16076
NCU00039	hypothetical protein	1.18375	0.252286	-0.835298	0.000221244	-2.19895	0.163224	-1.61168	0.000690887	-2.6394	0.202095	-1.01768	1.5429e-06	-1.76986	0.47032	0	0.0112675	-0.57179	0.498699	-0.0836249	0.0601547	-0.681942
NCU00040	eukaryotic translation initiation factor 3 110 kDa subunit	189.732	31.9372	-1.96161	1.29015e-198	-2.75876	34.9127	-2.19243	1.45983e-40	-2.86568	121.221	0	0.00294662	-0.570744	183.011	0	0.975637	-0.00213772	181.737	0	0.0653468	-0.133097
NCU00041	guanine nucleotide-binding protein subunit gamma	182.054	41.5749	-1.5538	2.68479e-37	-2.30296	74.583	-1.06168	8.42631e-11	-1.71116	164.118	0	0.487777	-0.102749	164.084	0	0.556765	-0.0870067	167.272	0	0.235426	-0.184981
NCU00042	selenoprotein domain-containing protein	21.9178	41.8296	0	7.92885e-08	0.735931	35.7519	0	0.401642	0.244392	31.3499	0	0.0019866	0.529239	20.7822	0	0.850852	-0.0258661	39.775	0	1.66529e-08	0.757697
NCU00043	protein phosphatase-3	133.199	65.9922	-0.559512	3.04923e-62	-1.20513	77.7966	-0.57398	1.02206e-08	-1.21801	99.008	0	0.0256815	-0.371679	117.759	0	0.172782	-0.122619	128.652	0	0.0946429	-0.121264
NCU00045	PHD finger domain-containing protein	5.2381	4.51667	0	0.0149424	-0.405246	6.15069	0	0.49026	-0.219656	4.80926	0	0.69594	-0.0772916	4.61201	0	0.507093	-0.11333	7.74135	0	0.000321619	0.474974
NCU00046	leucine Rich Repeat domain-containing protein	19.7475	16.6546	0	0.0102523	-0.434094	26.0503	0	0.838697	-0.0541389	20.4036	0	0.572396	0.0863695	18.5852	0	0.815848	-0.0327865	26.1882	0	0.032947	0.319781
NCU00047	hypothetical protein	1.2879	0.421563	0	0.0815131	-1.42108	0.767893	0	0.436915	-0.749921	0.809658	0	0.628712	-0.178914	0.812371	0	0.472363	-0.13329	0.618349	0	0.294339	-0.356119
NCU00048	hypothetical protein	0.170624	0.828588	0	0.292145	1.06795	0	0	0.68133	-0.246154	0.0949131	0	0.794109	-0.0527858	0.143726	0	0.963218	-0.00301419	0.273702	0	0.782655	0.0586774
NCU00050	pyruvate dehydrogenase X component	133.676	19.9799	-2.08326	4.35438e-144	-2.9276	22.7266	-2.23339	1.00994e-38	-2.97397	92.1581	0	0.00183631	-0.476247	119.423	0	0.187024	-0.108988	132.39	0	0.288796	-0.085789
NCU00051	hypothetical protein	46.9757	38.7874	0	0.0426289	-0.466608	20.9003	-0.957001	3.96242e-09	-1.59601	35.1277	0	0.251451	-0.322002	58.965	0	0.0112173	0.341504	60.4283	0	0.020391	0.282029
NCU00052	alpha-methylacyl-CoA racemase	0.336771	1.20755	0	0.00264626	1.53421	2.40238	1.01532	0.00898485	1.97475	0.215635	0	0.379725	-0.353396	0.305565	0	0.923962	-0.0187102	0.278656	0	0.652643	-0.163227
NCU00054	hypothetical protein	1.56392	10.432	1.5043	4.33582e-25	2.50538	8.23986	1.034	0.00014271	1.82348	1.35825	0	0.741284	-0.117937	1.13819	0	0.316248	-0.225392	2.01539	0	0.375165	0.242606
NCU00055	catechol 1,2-dioxygenase 1	1.36047	7.46492	1.11956	1.77279e-11	2.1961	6.82996	1.04553	0.0035377	1.69951	1.09348	0	0.643283	-0.180115	1.08352	0	0.581404	-0.123769	1.61763	0	0.709619	0.12333
NCU00056	condensing enzyme with mitochondrial function	11.8688	25.0968	0	3.55841e-09	0.880991	25.7427	0.0141012	0.0327691	0.645146	11.8268	0	0.814775	0.0351692	10.954	0	0.726768	-0.0542396	9.91042	0	0.0321838	-0.318806
NCU00057	ubiquinol cytochrome-c reductase assembly protein Cbp3	24.2571	22.4625	0	0.0249046	-0.303899	17.1744	-0.254835	0.000751323	-0.936679	20.2301	0	0.345885	-0.204476	25.7693	0	0.257959	0.127829	26.8259	0	0.554067	0.0702684
NCU00059	hypothetical protein	10.0445	0.216814	-4.1496	3.17131e-40	-5.46141	0.312757	-4.14558	3.43773e-27	-5.11074	2.59152	-1.25061	0.00352333	-1.16659	7.10302	0	0.00227339	-0.407061	6.70824	0	9.65808e-06	-0.630001
NCU00060	WW domain-containing protein	10.9296	16.9118	0	0.00284111	0.434522	33.0247	0.383832	0.00014982	1.11385	9.64786	0	0.45705	-0.132712	9.45176	0	0.357897	-0.141158	10.0087	0	0.242452	-0.190618
NCU00061	hypothetical protein	0.782444	2.97299	0.401996	1.16017e-05	1.67052	5.8888	1.37507	3.64357e-05	2.25794	1.1507	0	0.231099	0.432045	0.878949	0	0.630706	0.108946	1.04404	0	0.416867	0.255884
NCU00064	hypothetical protein	39.0442	24.3803	-0.052788	6.19135e-19	-0.870037	35.8425	0	0.00991439	-0.572452	41.431	0	0.37103	0.123277	36.7944	0	0.669755	-0.0343684	88.9849	0.379135	3.78531e-33	1.09838
NCU00065	tRNA-dihydrouridine synthase 1	24.6217	8.179	-0.925559	2.61507e-19	-1.76926	6.21265	-1.73113	6.583e-17	-2.39282	12.2777	-0.086141	9.97326e-08	-0.915925	22.797	0	0.614953	-0.0561475	14.963	-0.0506788	5.66652e-10	-0.767905
NCU00066	pre-mRNA-splicing factor cwc-22	18.0821	11.2149	-0.109319	2.21985e-15	-0.880125	13.1326	-0.271896	0.000403556	-0.903341	16.5159	0	0.559577	-0.0863254	17.0508	0	0.794673	-0.0307343	18.6094	0	0.750607	-0.0306719
NCU00067	dolichyl-phosphate mannosyltransferase polypeptide 2	72.6594	60.5783	0	0.0466201	-0.447669	65.8648	0	0.0679085	-0.579934	94.1653	0	0.0425427	0.392229	73.8165	0	0.732855	0.0602941	86.6738	0	0.404016	0.167407
NCU00068	hypothetical protein	17.0419	34.6486	0	2.49335e-17	0.827847	61.2007	0.898717	2.477e-09	1.36973	22.7951	0	0.032166	0.426664	19.0376	0	0.059371	0.197023	33.2751	0.129323	1.4422e-17	0.873716
NCU00069	hypothetical protein	1.78862	12.7376	1.30029	3.13282e-14	2.56135	7.66423	0.517117	0.0269481	1.44619	1.81162	0	0.908414	0.0404903	1.49399	0	0.692702	-0.0875778	1.87872	0	0.989224	-0.00463452
NCU00070	hypothetical protein	14.4395	19.8436	0	0.043166	0.26321	17.3228	0	0.467252	-0.191166	14.5348	0	0.693807	0.0483238	13.7172	0	0.846259	-0.0233291	14.4697	0	0.55324	-0.0681738
NCU00071	hypothetical protein	0	0	0	NA	NA	0	0	NA	NA	0	0	NA	NA	0	0	NA	NA	0	0	NA	NA
NCU00072	hypothetical protein	24.3744	40.5749	0	7.09833e-06	0.539506	46.0491	0	0.0903515	0.453569	33.4236	0	0.000664024	0.479423	27.1808	0	0.283484	0.176585	25.1099	0	0.825299	-0.0299204
NCU00073	hypothetical protein	27.4795	10.3429	-0.692288	3.46849e-42	-1.59856	27.0103	0	0.0519682	-0.474575	20.9258	0	0.138843	-0.326727	22.3546	0	0.0385804	-0.230371	31.4952	0	0.264576	0.120549
NCU00074	hypothetical protein	15.3867	8.22708	-0.161734	4.09784e-11	-1.08924	15.0962	0	0.131674	-0.472319	12.7278	0	0.363067	-0.213381	13.7985	0	0.474088	-0.0971379	15.0848	0	0.542964	-0.0946537
NCU00075	translocase of inner mitochondrial membrane-14	31.9959	29.0468	0	0.00684886	-0.33174	32.1806	0	0.11542	-0.439682	31.4109	0	0.903849	0.0149045	32.3439	0	0.695132	0.0562681	36.6272	0	0.294926	0.119952
NCU00076	QDE-2-interacting protein	4.31447	16.0259	0.65644	2.42866e-22	1.68604	14.9272	0.690513	0.000104434	1.29616	4.71381	0	0.543937	0.152538	3.96641	0	0.726334	-0.0588237	5.26919	0	0.242797	0.201852
NCU00077	mutagen sensitive-52	12.4581	16.7913	0	0.0402546	0.236951	17.6178	0	0.874971	0.0423751	12.4548	0	0.786076	0.039094	12.3315	0	0.771053	0.0327327	14.0966	0	0.392916	0.101947
NCU00078	hypothetical protein	14.2068	69.5706	1.21947	9.22493e-90	2.09224	54.0597	0.83803	2.00694e-08	1.44722	28.3047	0	2.45044e-06	0.967868	15.7923	0	0.145463	0.185849	17.1816	0	0.118321	0.19446
NCU00079	hypothetical protein	0.41381	0	-0.551556	0.000931599	-3.23493	0	-0.834041	0.0158947	-2.40569	0.240908	0	0.321103	-0.40274	0.654623	0	0.292807	0.221483	0.218768	0	0.241821	-0.4207
NCU00080	DUF1295 domain-containing protein	21.1512	96.9552	1.10779	8.2164e-87	1.99803	85.2017	0.92078	1.15368e-09	1.5291	27.8408	0	0.121059	0.39024	26.4278	0	0.00206863	0.346314	16.4787	0	0.0273552	-0.401523
NCU00081	DNA topoisomerase 3-beta	3.11933	7.76054	0.091503	1.19488e-09	1.11063	6.52168	0	0.125577	0.585228	4.18819	0	0.0585708	0.424025	2.68008	0	0.456442	-0.136203	3.12141	0	0.768144	-0.0640711
NCU00082	hypothetical protein	0.190502	0.916141	0	0.129898	1.41785	2.0994	0	0.155272	1.42296	0.147986	0	0.883645	-0.0415481	0.170907	0	0.964667	-0.00419935	0.603399	0	0.409088	0.208334
NCU00083	hypothetical protein	36.102	44.9884	0	0.138006	0.123733	93.7094	0.316398	6.78198e-05	0.907444	48.1892	0	NA	0.357524	29.0884	0	0.0137443	-0.246985	46.6935	0	0.00224942	0.292519
NCU00084	hypothetical protein	2.78861	5.58956	0	0.00113052	0.797079	6.403	0	0.141505	0.698559	2.80069	0	0.858525	0.0447182	2.08137	0	0.231266	-0.253542	2.63493	0	0.589922	-0.133922
NCU00085	hypothetical protein	4.24132	2.79511	-0.0227707	0.00211633	-0.779678	5.74507	0	0.957489	-0.0184647	3.31342	0	0.231496	-0.286098	3.34709	0	0.113576	-0.250273	4.90088	0	0.51012	0.124293
NCU00086	glycosyl hydrolase	0.269034	2.62288	0.758295	1.76946e-05	2.72493	3.31449	0.518304	0.00960217	2.30742	0.33767	0	0.719551	0.1442	0.254065	0	0.966935	-0.00621894	0.491393	0	0.435483	0.269076
NCU00087	pentose phosphate metabolism-1	135.053	14.0964	-2.70126	1.72994e-187	-3.44037	28.7768	-2.08333	3.60982e-32	-2.65285	72.8827	-0.00827633	0.000629607	-0.776966	110.914	0	0.0441839	-0.220167	116.474	0	0.000912024	-0.282767
NCU00088	4-nitrophenylphosphatase	27.1493	8.1863	-1.02797	6.56983e-11	-1.88801	11.4568	-1.03037	7.52294e-07	-1.65482	21.5406	0	0.277182	-0.261233	29.206	0	0.534213	0.119342	35.6558	0	0.0940698	0.300183
NCU00089	MYND domain-containing protein	10.5218	1.87673	-1.73066	1.55248e-32	-2.64448	2.84247	-1.66174	3.8606e-12	-2.27881	4.974	0	8.47793e-09	-0.989825	7.87004	0	0.017545	-0.331117	10.556	0	0.630642	-0.0661158
NCU00090	pH-response transcription factor pacC/RIM101	161.898	117.742	0	4.64759e-06	-0.647865	99.7838	-0.526257	1.04881e-06	-1.13754	175.875	0	0.490506	0.154124	161.803	0	0.708605	0.0462239	124.385	0	0.00361441	-0.431483
NCU00091	hypothetical protein	11.052	13.1676	0	0.720589	0.0580761	13.1042	0	0.473805	-0.20796	9.94356	0	0.496429	-0.106821	11.1946	0	0.674266	0.06127	10.7854	0	0.487214	-0.10227
NCU00092	rRNA-processing protein efg-1	19.9539	1.21643	-3.05107	1.5892e-41	-4.12343	1.32006	-3.1812	3.45227e-23	-4.16531	6.07426	-0.846079	8.79066e-05	-1.31503	12.7746	0	0.00020644	-0.526044	8.22933	-0.538929	3.08451e-16	-1.28281
NCU00093	hypothetical protein	1.50039	0.0772792	-0.649634	0.00180211	-2.89197	0.217107	-0.555574	0.0466096	-1.91159	0.297771	-0.243184	0.0460771	-0.772809	0.265519	0	0.0840673	-0.258978	0.250672	-0.666121	0.016964	-0.824452
NCU00095	tetratricopeptide repeat protein 1	35.8571	22.2181	-0.229948	8.54995e-23	-0.881696	24.8183	-0.403861	1.56873e-05	-0.974404	31.7984	0	0.319817	-0.129159	34.742	0	0.960422	0.00411727	41.551	0	0.0996095	0.137711
NCU00096	hypothetical protein	0.0770487	0.510756	0	0.139835	1.46596	0.53069	0	0.458624	0.668777	0.527307	0	0.0630375	0.71069	0.138247	0	0.6904	0.0354548	0.305843	0	0.352431	0.231541
NCU00097	beak-1	2.41303	1.95542	0	0.346299	-0.460241	3.43964	0	0.942989	0.0478197	2.00673	0	0.746982	-0.130782	1.38509	0	0.267771	-0.23121	2.06041	0	0.512007	-0.216315
NCU00099	hypothetical protein	0	0.349864	0	0.502343	0.502682	0	0	NA	NA	0	0	NA	NA	0	0	NA	NA	0	0	NA	NA
NCU00100	hypothetical protein	12.9142	16.889	0	0.116334	0.193444	22.5161	0	0.196883	0.338677	14.6591	0	0.246232	0.211823	10.3824	0	0.0737924	-0.240559	14.8054	0	0.37379	0.121453
NCU00101	pbn-1	11.8452	36.4444	0.454317	8.23328e-25	1.42057	39.0831	0.661235	2.6057e-06	1.24305	19.5717	0	1.15031e-08	0.746788	13.4884	0	0.109504	0.216075	16.5094	0	0.00109956	0.395533
NCU00102	hypothetical protein	73.8887	27.6577	-0.940033	1.17283e-20	-1.59809	55.8107	-0.328302	0.000133864	-0.850522	83.5163	0	0.373386	0.20537	52.1991	0	0.000270758	-0.420639	246.503	0.874435	1.45814e-69	1.63851
NCU00103	hypothetical protein	49.4497	10.2465	-1.60793	5.79442e-60	-2.45231	12.4242	-1.70044	5.07853e-20	-2.40596	30.3535	0	0.00124814	-0.621004	54.642	0	0.104354	0.182275	48.1722	0	0.277097	-0.108807
NCU00104	heat shock protein 98	46.6013	39.3895	0	0.0296078	-0.430211	30.0583	-0.448155	1.71344e-06	-1.07502	43.7471	0	0.906153	-0.0335302	51.7801	0	0.0147884	0.195348	40.4349	0	0.00595472	-0.271411
NCU00105	60S ribosome subunit biogenesis protein NIP7	46.6216	1.36049	-4.03813	7.30805e-59	-5.1618	0.405447	-5.58382	4.90194e-34	-6.60418	10.982	-1.06815	0.000127917	-1.43808	36.9894	0	0.0513567	-0.25642	38.0461	0	0.00539124	-0.354679
NCU00106	proline-4	66.0339	10.0357	-2.14798	9.67318e-46	-2.88393	12.7931	-2.19287	1.59665e-21	-2.76593	52.1923	0	0.083028	-0.285142	75.784	0	0.182191	0.212464	54.4846	0	0.0319198	-0.333679
NCU00107	mitochondrial inner membrane protease ATP-23	20.5865	10.8297	-0.311936	4.55496e-12	-1.11382	7.97906	-1.06986	6.8723e-08	-1.77289	13.9739	0	0.00097316	-0.498779	19.1978	0	0.755158	-0.0438375	17.8455	0	0.0672671	-0.26674
NCU00108	serine/threonine protein kinase-13	3.6979	5.82201	0	0.0490546	0.453487	10.8635	0.374354	0.0106022	1.05059	5.18814	0	0.110056	0.452197	3.07275	0	0.443174	-0.155505	5.20372	0	0.18441	0.350568
NCU00109	TipA protein	10.4736	6.18216	-0.209169	4.37502e-14	-0.950815	9.87892	0	0.0493092	-0.530763	8.89225	0	0.115539	-0.191755	9.6971	0	0.609166	-0.0568902	9.77761	0	0.13034	-0.16787
NCU00110	hypothetical protein	1.72793	0.964332	-0.0312992	0.0802821	-0.959685	1.65839	0	0.373239	-0.476288	1.57765	0	0.793582	-0.0743948	1.55354	0	0.735124	-0.0724133	1.33353	0	0.146552	-0.378985
NCU00111	hypothetical protein	69.7766	91.9342	0	0.0447799	0.203432	95.7784	0	0.999983	5.24881e-06	77.7091	0	0.178887	0.191069	62.3732	0	0.35014	-0.10562	45.9064	0	2.68938e-08	-0.659116
NCU00112	aminopeptidase P	21.6215	75.1047	0.744681	5.23005e-43	1.59707	81.0895	0.869844	2.11737e-09	1.42906	23.6577	0	0.395535	0.163293	23.6364	0	0.10602	0.16941	21.8216	0	0.582964	-0.0583025
NCU00114	30S ribosomal protein S10	77.0793	39.7842	-0.29885	3.53718e-13	-1.14186	24.0139	-1.4981	3.57222e-17	-2.10494	53.3519	0	0.0335437	-0.450514	75.795	0	0.784109	0.0248863	83.0077	0	0.767846	0.0324968
NCU00115	rRNA-processing protein FCF2	20.0021	1.56327	-2.62643	9.12174e-22	-3.71225	1.31012	-3.1171	1.0317e-21	-4.16151	7.87739	-0.506969	0.00148517	-1.0361	13.1769	0	0.00212075	-0.47922	10.2614	-0.153177	2.25481e-08	-0.971207
NCU00116	am alpha binding protein-1	38.0655	70.7303	0	2.02323e-16	0.699013	71.4882	0	0.0565572	0.446045	41.8586	0	0.244445	0.174352	37.6138	0	0.724126	0.032005	35.9615	0	0.103516	-0.152464
NCU00117	exocyst complex component Sec15	26.8296	32.9483	0	0.296247	0.103122	48.0699	0	0.10673	0.379656	27.6202	0	0.408705	0.0820416	26.194	0	0.874727	0.014838	37.2149	0	3.11923e-05	0.391922
NCU00118	hypothetical protein	0.382997	0.612696	0	0.406778	0.444923	0.454198	0	0.853481	-0.15915	0.272628	0	0.433221	-0.301919	0.482164	0	0.539056	0.13115	0.176301	0	0.100166	-0.596801
NCU00119	Sad1/UNC domain-containing protein	19.6152	12.1957	-0.133655	2.10674e-09	-0.873092	18.4989	0	0.0294676	-0.53264	14.6376	0	0.115987	-0.353561	16.9673	0	0.119348	-0.151408	17.5889	0	0.019005	-0.225926
NCU00120	hypothetical protein	5.42385	9.37182	0	2.70426e-05	0.59297	13.1575	0.234496	0.00590856	0.804376	5.70631	0	0.454	0.10947	5.56042	0	0.583733	0.0777753	4.66902	0	0.0943529	-0.27249
NCU00121	CLC channel protein	10.6351	30.1585	0.360783	8.66435e-07	1.2916	23.2032	0.175317	0.0615967	0.651542	27.4883	0.385059	0.0048377	1.02458	14.458	0	0.0552921	0.373421	12.4851	0	0.55625	0.139343
NCU00122	aspartyl aminopeptidase	28.8829	43.9783	0	0.00954283	0.409875	62.4407	0.149838	0.0171003	0.642051	49.5911	0	6.53133e-09	0.797413	30.2452	0	0.424979	0.105709	25.8128	0	0.120561	-0.224156
NCU00123	hypothetical protein	0	0.0925121	0	0.502343	0.502682	0.129951	0	0.609262	0.239266	0	0	NA	NA	0.0897996	0	0.506963	0.0311079	0	0	NA	NA
NCU00124	hypothetical protein	10.5993	8.17722	0	1.40089e-05	-0.566198	12.7302	0	0.449148	-0.188822	9.48787	0	0.440997	-0.114928	9.86909	0	0.642458	-0.0506512	13.2901	0	0.0126914	0.248534
NCU00125	hypothetical protein	5.03091	2.99	-0.0268598	2.94368e-05	-0.933573	3.74938	0	0.0387858	-0.842697	4.00633	0	0.420171	-0.243457	3.59292	0	0.046446	-0.352155	7.11647	0	0.0387866	0.394192
NCU00126	hypothetical protein	11.8181	9.51774	0	0.0061858	-0.500202	10.4406	0	0.0467622	-0.618562	10.4526	0	0.526862	-0.126216	9.75976	0	0.185346	-0.198847	13.965	0	0.363106	0.156471
NCU00127	hypothetical protein	42.8674	54.5802	0	0.450212	0.155976	55.8306	0	0.772699	-0.0727975	42.9071	0	0.770021	0.0409741	45.5206	0	0.314692	0.125728	29.6004	0	4.79117e-05	-0.58147
NCU00128	hypothetical protein	0.493152	1.07436	0	0.0376991	0.885883	1.42385	0	0.166239	0.934463	0.357591	0	0.354179	-0.322845	0.194836	0	0.0397006	-0.447817	0.473593	0	0.814882	-0.0809593
NCU00129	AMP-binding domain-containing protein	1.01327	232.091	6.55517	7.71427e-214	7.54489	358.038	7.18315	1.12433e-111	7.76551	3.68678	0.676011	9.2525e-10	1.66108	1.03876	0	0.887008	0.0314939	0.853154	0	0.522034	-0.216034
NCU00130	glycosylhydrolase family 1-1	0.712466	25.5879	3.62287	1.57952e-67	4.87687	49.3451	4.74551	2.85269e-44	5.43389	2.57113	0.711268	1.56723e-08	1.61249	0.524488	0	0.460724	-0.164903	1.54187	0	0.013088	0.780101
NCU00132	hypothetical protein	4.13537	20.7617	1.1472	1.16898e-20	2.10487	34.3619	1.84475	1.52265e-10	2.49669	8.00231	0.0505401	0.000104769	0.900588	4.50046	0	0.571233	0.118508	8.06303	0.11364	0.000701675	0.784639
NCU00133	FACT complex subunit pob-3	36.8874	32.7805	0	0.000160622	-0.363449	27.0543	-0.278151	0.000250356	-0.89049	33.1713	0	0.586401	-0.107012	36.6841	0	0.66293	0.039729	56.0581	0	7.73811e-11	0.524468
NCU00134	exportin-T	40.2535	6.41528	-2.16279	7.67916e-123	-2.83245	10.6571	-1.65307	1.99845e-23	-2.34139	20.4574	-0.128768	2.51788e-06	-0.884418	33.3447	0	0.0295201	-0.211673	33.0718	0	5.54578e-05	-0.350319
NCU00135	phosphatidyl synthase	21.2075	47.2628	0.146092	3.11552e-11	0.957912	53.9009	0.308821	0.00197301	0.870161	23.3463	0	0.401365	0.165487	20.6192	0	0.954101	0.00956206	37.6714	0	8.09175e-09	0.733242
NCU00136	mitochondrial translation optimization protein	9.66967	2.24652	-1.4249	1.93509e-10	-2.23441	1.71003	-1.98075	5.51289e-12	-2.82636	5.03839	-0.038049	0.00147326	-0.803963	8.52495	0	0.545326	-0.106422	11.0452	0	0.550697	0.111977
NCU00137	ssDNA binding protein	82.8524	67.5923	0	2.84094e-07	-0.485991	48.6391	-0.553351	7.27458e-07	-1.20711	66.4513	0	0.296167	-0.249116	94.8927	0	0.0089645	0.236245	75.724	0	0.14359	-0.19661
NCU00138	pheromone receptor-1	1.06991	2.06535	0	0.0198327	0.735969	3.52343	0.451994	0.0232299	1.17299	1.62688	0	0.0222019	0.577024	0.78837	0	0.302643	-0.229551	1.12167	0	0.993314	-0.00231897
NCU00142	hypothetical protein	10.5159	8.28382	0	0.000164932	-0.536293	21.4576	0	0.0318829	0.562303	13.5789	0	0.0877671	0.373324	7.38294	0	0.00309932	-0.409785	22.5231	0.334871	2.17437e-15	0.993575
NCU00143	hypothetical protein	0	0	0	NA	NA	0	0	NA	NA	0	0	NA	NA	0	0	NA	NA	0	0	NA	NA
NCU00144	hypothetical protein	12.7499	16.0285	0	0.707092	0.13853	19.2892	0	0.732842	0.14027	32.8603	0.549996	2.53355e-05	1.20378	13.766	0	0.646379	0.101025	40.6889	0.910358	3.77944e-06	1.30492
NCU00145	histone H3v	23.6499	20.6519	0	0.0246024	-0.387647	22.5433	0	0.0857942	-0.514809	21.9741	0	0.658918	-0.0637621	21.0078	0	0.420728	-0.108198	26.1015	0	0.621173	0.067328
NCU00146	ER-associated proteolytic system protein Der1	10.88	19.1502	0	2.96645e-05	0.619818	18.944	0	0.297808	0.333866	21.25	0.0376741	6.99936e-11	0.971022	13.1345	0	0.0715036	0.277349	13.4265	0	0.218106	0.218281
NCU00147	ARD/ARD family protein	80.1494	51.7764	-0.0393033	6.66275e-19	-0.82187	54.0154	-0.355038	2.114e-05	-1.01146	71.9941	0	0.57469	-0.104639	81.4891	0	0.393656	0.071541	90.3801	0	0.218628	0.0992337
NCU00148	short chain dehydrogenase/reductase	10.9349	15.9858	0	0.00785923	0.352269	15.3473	0	0.911632	0.0313968	10.8783	0	0.821763	0.0313529	11.1525	0	0.607673	0.0721782	15.407	0	0.000454775	0.410667
NCU00149	hypothetical protein	0	0	0	NA	NA	0	0	NA	NA	0	0	NA	NA	0	0	NA	NA	0	0	NA	NA
NCU00150	histidine-7	30.9696	16.5002	-0.266946	1.91497e-10	-1.09253	16.7771	-0.589158	2.21577e-06	-1.31513	24.1085	0	0.00499573	-0.313696	35.8924	0	0.0186158	0.248275	32.2034	0	0.887085	-0.0152007
NCU00151	hypothetical protein	7.60726	0.4497	-2.86586	2.69549e-16	-3.99925	0.52036	-3.02275	4.09741e-12	-3.92403	1.95595	-0.977257	2.27452e-05	-1.46889	4.8322	0	0.079387	-0.382667	4.0037	-0.198123	0.00541551	-0.800736
NCU00152	bud4-like	13.1084	12.0379	0	0.00262125	-0.315029	28.0838	0.121798	0.00735135	0.633935	14.0351	0	0.139692	0.137772	10.1908	0	0.0170935	-0.290091	18.5936	0	0.000122024	0.42219
NCU00153	NAD(P)H dehydrogenase (internal)-1	17.2373	1.01184	-3.40295	2.86709e-54	-4.20586	1.25759	-3.26329	4.88995e-31	-4.09616	4.65569	-0.97808	4.58319e-05	-1.41331	11.3895	0	0.00138987	-0.479355	15.6442	0	0.190946	-0.202503
NCU00154	xaa-Pro dipeptidase	8.99829	53.4516	1.339	1.96735e-67	2.36734	60.8332	1.70831	1.02531e-16	2.25702	14.9567	0	2.12139e-05	0.738379	12.0283	0	0.0055277	0.413159	9.16171	0	0.77147	-0.0445945
NCU00155	C6 transcription factor	20.8668	4.69134	-1.65251	5.52079e-33	-2.32328	7.54592	-1.32476	1.04945e-14	-1.89523	19.8123	0	0.918182	-0.032369	12.9536	0	3.25672e-11	-0.609964	73.5618	0.963415	1.29907e-85	1.71995
NCU00157	COP9 signalosome-1	34.293	44.101	0	0.0731399	0.169282	43.5994	0	0.65424	-0.109009	41.6498	0	0.00618758	0.316301	30.6607	0	0.268363	-0.106492	93.234	0.569656	2.70644e-64	1.35366
NCU00158	potassium channel regulatory factor	17.3054	7.94752	-0.518332	5.57801e-14	-1.30645	8.3443	-0.807116	8.36672e-06	-1.46631	11.3244	0	0.000836279	-0.546726	16.4782	0	0.914429	-0.0163187	9.81918	-0.102873	2.93168e-07	-0.843538
NCU00159	Sin3-associated polypeptide Sap18	12.4623	19.0634	0	0.0267536	0.414564	24.0535	0	0.146457	0.478919	11.1405	0	0.589091	-0.114622	15.6008	0	0.0344537	0.325172	7.93037	0	0.000264358	-0.676023
NCU00160	NADH:ubiquinone oxidoreductase 6.6	85.6794	171.521	0	2.81639e-10	0.803864	192.061	0.127059	0.00435736	0.697106	98.3599	0	0.0140425	0.236986	81.1337	0	0.806448	-0.0258941	91.7831	0	0.789617	0.026549
NCU00161	hypothetical protein	8.33607	2.00598	-1.4228	1.61012e-33	-2.22822	3.68589	-1.00013	2.69356e-07	-1.59346	5.10469	0	6.67975e-06	-0.645863	7.56608	0	0.521331	-0.081466	8.01075	0	0.315184	-0.126779
NCU00162	hypothetical protein	16.3674	31.8425	0	3.14054e-11	0.764255	31.658	0	0.0719781	0.485495	32.225	0.148437	8.79541e-17	0.996922	18.2194	0	0.133511	0.189108	22.74	0	0.000909079	0.390749
NCU00163	dolichyl pyrophosphate Glc1Man9GlcNAc2 alpha-1,3-glucosyltransferase	11.5119	23.4885	0.0131681	6.61385e-05	0.825335	31.6447	0.404712	0.00305392	0.97327	15.6584	0	0.0798978	0.431041	13.4075	0	0.187102	0.223701	14.5268	0	0.146798	0.248854
NCU00164	chromatin remodelling factor 4-2	19.4434	8.4722	-0.340546	1.62344e-35	-1.38864	13.4296	-0.43991	5.66881e-05	-0.976019	12.1893	0	0.00173713	-0.595721	15.6736	0	0.00580733	-0.250248	20.6372	0	0.878921	0.0137101
NCU00166	isochorismatase domain-containing protein 2A	0.304714	35.265	4.60521	3.61176e-23	5.93458	35.6302	4.39172	6.54833e-22	5.7247	0.798654	0	0.0768427	0.720697	0.570564	0	0.313992	0.181862	0.507814	0	0.498925	0.236205
NCU00167	hypothetical protein	16.3563	23.9003	0	0.000255053	0.352596	17.3257	0	0.146198	-0.367208	14.7416	0	0.391307	-0.106303	15.3545	0	0.721836	-0.0379842	18.742	0	0.263744	0.121371
NCU00168	1-acylglycerol-3-phosphate O-acyltransferase	28.0094	49.3679	0	5.89689e-06	0.620252	34.2494	0	0.530093	-0.164673	23.8581	0	0.354329	-0.175996	31.3616	0	0.0830386	0.198933	23.2042	0	0.00419699	-0.334384
NCU00169	translocation complex component	51.5589	40.9798	0	3.51819e-08	-0.523048	33.3664	-0.461718	3.7791e-06	-1.06921	85.7561	0	5.14687e-11	0.760558	53.5857	0	0.312762	0.100931	55.8665	0	0.641739	0.0425841
NCU00170	DNAJ domain-containing protein	32.0561	6.33842	-1.84562	8.89562e-121	-2.52531	10.056	-1.43523	5.07576e-19	-2.09952	17.1774	0	0.00011634	-0.79967	29.9663	0	0.612615	-0.0446157	36.0481	0	0.192385	0.095951
NCU00171	calmodulin	33.5083	44.7808	0	0.0749907	0.224048	62.8681	0	0.0847131	0.444612	38.4695	0	0.272813	0.226416	35.1644	0	0.385198	0.108984	32.5879	0	0.435821	-0.107932
NCU00172	MesA	26.6897	22.4759	0	1.24578e-06	-0.440224	29.4381	0	0.187963	-0.310892	22.957	0	0.0544321	-0.174542	27.7467	0	0.237495	0.102377	27.3654	0	0.664828	-0.0362478
NCU00173	esterase D	52.3744	290.015	1.37449	3.61626e-44	2.25957	314.047	1.47795	4.37206e-15	2.0875	59.5273	0	0.202805	0.214704	59.1362	0	0.18485	0.196721	47.9164	0	0.203587	-0.192266
NCU00175	hypothetical protein	1.37873	1.61003	0	0.956222	0.0321107	1.99503	0	0.927182	0.0678845	2.01642	0	0.477087	0.290143	0.556865	0	0.0928634	-0.342645	13.1538	2.17893	4.72046e-07	1.8002
NCU00176	hypothetical protein	1.36955	1.68809	0	0.890655	0.0899512	1.82224	0	0.974931	-0.0293523	1.65013	0	0.657256	0.177846	1.06974	0	0.720197	-0.0677092	2.73036	0	0.183196	0.482273
NCU00177	phosphoribosylformylglycinamidine cyclo-ligase	122.642	2.39637	-4.98718	2.91906e-214	-5.82183	2.15334	-5.54401	1.05513e-106	-6.16088	39.1211	-0.786186	1.92929e-05	-1.33315	114.784	0	0.749433	-0.0414045	83.6592	0	3.50078e-08	-0.609216
NCU00178	RNA polymerase II elongator complex subunit	12.2543	4.03701	-0.869424	1.36121e-21	-1.77865	6.06932	-0.751851	1.40893e-05	-1.42942	7.33846	0	0.00119338	-0.652645	11.6229	0	0.871409	-0.0220403	8.43418	0	4.4794e-05	-0.586339
NCU00179	hypothetical protein	0	0	0	NA	NA	0	0	NA	NA	0	0	NA	NA	0	0	NA	NA	0	0	NA	NA
NCU00180	hypothetical protein	1.6714	6.88801	0.724854	4.38102e-18	1.82963	7.50974	0.946397	9.21799e-05	1.6337	1.81616	0	0.652082	0.138197	1.71243	0	0.795181	0.0545385	1.49252	0	0.404456	-0.204542
NCU00181	peptidyl-prolyl cis-trans isomerase-like 2	8.42028	5.31808	-0.0726434	0.00224741	-0.838397	6.27992	-0.120595	0.0187878	-0.850821	6.36987	0	0.0998964	-0.339179	7.29619	0	0.446966	-0.127849	7.82568	0	0.351786	-0.167194
NCU00182	integral membrane protein	21.1394	29.982	0	0.00394906	0.309245	40.3608	0	0.0597256	0.468909	31.2896	0	4.594e-05	0.584609	22.929	0	0.199475	0.155757	25.8172	0	0.0455199	0.211663
NCU00183	DUF185 domain-containing protein	15.5218	37.5948	0.0596557	3.95848e-18	1.07949	36.7616	0.0660317	0.0042838	0.772423	14.5667	0	0.793151	-0.0461074	16.2167	0	0.386957	0.105604	14.1899	0	0.116754	-0.196084
NCU00184	hypothetical protein	12.8501	14.088	0	0.721719	-0.0593658	16.8359	0	0.842419	-0.0657143	15.16	0	0.0963541	0.269022	10.8173	0	0.26071	-0.172945	14.6491	0	0.4654	0.111372
NCU00185	hypothetical protein	0.147137	1.66233	0.560841	0.000220184	2.72735	1.19976	0	0.137543	1.47467	0.162931	0	0.88253	0.0551538	0.0919239	0	0.705041	-0.0434383	0	0	0.142379	-0.317768
NCU00186	hypothetical protein	1.77071	4.51116	0.124283	0.000524335	1.1227	4.44036	0	0.190487	0.78462	1.23335	0	0.202996	-0.397151	1.33633	0	0.411086	-0.186132	1.57229	0	0.552845	-0.186875
NCU00187	menadione-induced gene-11	13.3368	3.29711	-1.36069	4.24376e-16	-2.17101	4.26146	-1.3574	5.86414e-07	-2.01433	14.0764	0	0.709157	0.107695	13.6063	0	0.710264	0.0641038	26.9386	0	0.00012886	0.846621
NCU00188	autophagy protein-1	5.42763	20.2335	0.83953	9.46627e-45	1.69791	39.7138	1.81881	2.37472e-20	2.37501	7.95767	0	0.000682706	0.565195	4.84531	0	0.450179	-0.103443	9.13191	0	5.21496e-06	0.649132
NCU00189	hypothetical protein	0.633093	3.28265	0	0.0562303	1.64608	3.93812	0.29477	0.135802	1.4278	0.905289	0	0.536336	0.251185	0.685237	0	0.874487	0.0242452	0.738412	0	0.915788	0.0324123
NCU00192	hypothetical protein	0	0	0	NA	NA	0.211171	0	0.609262	0.239266	0	0	NA	NA	0	0	NA	NA	0	0	NA	NA
NCU00193	GPI mannosyltransferase 3	31.6689	17.3939	-0.253608	7.9009e-21	-1.05411	23.1992	-0.147833	0.000361962	-0.891653	35.4938	0	0.387728	0.184535	31.9044	0	0.552561	0.0573048	40.5261	0	0.00605522	0.277003
NCU00194	ornithine transaminase	48.7356	57.6413	0	0.895415	0.0444141	28.6251	-0.558121	1.98507e-07	-1.20806	44.4976	0	0.526221	-0.0894912	46.8498	0	0.93396	-0.00665582	47.8724	0	0.220496	-0.09741
NCU00195	MFS transporter	5.56479	118.429	3.15241	3.34377e-169	4.1947	93.3961	2.94401	1.58733e-39	3.54611	7.86802	0	0.058476	0.483732	6.41127	0	0.21063	0.213853	1.83009	-0.782637	2.91024e-12	-1.50857
NCU00196	rho GTPase activator	15.3663	16.6263	0	0.479393	-0.0792592	34.2053	0.102369	0.00455159	0.688356	9.86201	0	5.07729e-05	-0.578932	13.0175	0	0.115466	-0.176989	13.4223	0	0.0242891	-0.261232
NCU00197	hypothetical protein	0.694666	7.49904	1.0617	0.000265927	2.69267	13.3132	1.66554	0.0009079	2.85824	1.30605	0	0.371989	0.356082	0.262738	0	0.396002	-0.105508	1.99061	0	0.140499	0.519351
NCU00198	translocase of inner mitochondrial membrane 9	87.9564	90.3659	0	0.220235	-0.154657	110.303	0	0.619109	-0.127403	68.4422	0	0.00364332	-0.315612	82.1289	0	0.738669	-0.0454613	122.878	0	0.000217596	0.400501
NCU00199	hypothetical protein	22.8473	8.91237	-0.759133	4.71144e-41	-1.54762	9.46937	-1.10319	1.2882e-13	-1.70416	16.5337	0	0.013047	-0.406594	20.609	0	0.222341	-0.0954315	24.6814	0	0.614213	0.0385843
NCU00200	tryptophan-1	45.5644	18.3117	-0.703687	2.83303e-14	-1.49649	17.5817	-1.14924	4.78356e-10	-1.79425	24.494	-0.0528386	7.7645e-07	-0.818306	52.9077	0	0.15748	0.226268	29.1402	0	4.70697e-05	-0.678464
NCU00201	hypothetical protein	1.63612	1.80105	0	0.877898	-0.0512551	1.75866	0	0.594028	-0.317799	1.16395	0	0.267466	-0.361324	1.13926	0	0.208176	-0.27996	0.939454	0	0.0505606	-0.634873
NCU00202	coronin 1	83.4264	53.7553	0	5.47454e-16	-0.825043	57.8976	-0.323264	1.02214e-05	-0.971873	96.7389	0	0.00440435	0.252779	92.1335	0	0.0164932	0.187772	132.585	0	1.68334e-18	0.590896
NCU00203	SIR2 family histone deacetylase	1.59412	3.14272	0	0.0360947	0.75663	3.84891	0	0.190594	0.743789	2.36279	0	0.111566	0.496017	2.32769	0	0.119106	0.348646	1.0946	0	0.118391	-0.475293
NCU00204	hypothetical protein	2.94257	0.973173	-0.625722	6.74933e-07	-1.72995	1.04748	-0.88444	0.00073282	-1.79599	2.37009	0	0.288091	-0.244372	2.12286	0	0.134698	-0.305192	2.38109	0	0.171604	-0.331459
NCU00205	hypothetical protein	4.44225	2.79523	-0.124934	6.82098e-09	-0.856772	6.73772	0	0.622245	0.140866	4.03172	0	0.583192	-0.0948066	4.18521	0	0.810715	-0.0310193	5.13535	0	0.2724	0.133293
NCU00206	cellobiose dehydrogenase-1	0.85089	3.96349	0.88413	2.85188e-12	1.98693	2.91223	0.319566	0.0218919	1.21868	0.603338	0	0.203411	-0.378527	0.910613	0	0.678121	0.0916484	0.692725	0	0.356707	-0.283607
NCU00207	oxidoreductase	8.15817	10.9484	0	0.255936	0.229013	17.344	0	0.0780316	0.613072	9.68874	0	0.350599	0.248725	9.20666	0	0.269448	0.186143	9.86558	0	0.328902	0.184744
NCU00208	hypothetical protein	0.0398816	0.0391108	0	0.940255	-0.0699479	0	0	0.68133	-0.246154	0.0224922	0	0.786305	-0.0547701	0.0379641	0	0.987733	-0.00101084	0.0325303	0	0.905825	-0.0190236
NCU00209	hypothetical protein	17.7733	12.3426	0	3.56791e-06	-0.716714	14.3401	-0.104163	0.00646631	-0.752618	12.7901	0	0.00301914	-0.421147	17.1898	0	0.986302	0.00208668	20.0404	0	0.445238	0.0971658
NCU00210	nuclear cap binding protein subunit 2	44.9765	22.6861	-0.391391	6.07533e-22	-1.17721	26.7718	-0.462184	7.14404e-06	-1.18416	41.3963	0	0.573378	-0.0763113	44.8532	0	0.659703	0.0441706	55.3489	0	0.0274111	0.221978
NCU00211	mitochondrial ribosomal protein subunit L31	56.0427	22.4769	-0.802077	1.19784e-22	-1.50472	19.3408	-1.27588	2.04406e-12	-1.95257	47.8094	0	0.132178	-0.183936	62.1124	0	0.0644153	0.188446	59.583	0	0.886102	0.0149414
NCU00212	histone h4-2	451.77	407.183	0	0.0105075	-0.341939	392.498	0	0.00221863	-0.651315	451.311	0	0.606654	0.0398819	451.169	0	0.578044	0.0466782	420.789	0	0.0609644	-0.171605
NCU00213	nuclear protein bimA	10.9687	10.4971	0	0.153304	-0.256155	13.3752	0	0.529763	-0.167122	9.5194	0	0.335422	-0.157261	9.37789	0	0.163299	-0.162627	11.5556	0	0.995694	0.000811277
NCU00214	hypothetical protein	14.6311	11.5534	0	0.0198809	-0.527523	15.3674	0	0.352034	-0.370926	21.8177	0	0.0360503	0.549693	12.5735	0	0.444773	-0.136414	16.3423	0	0.696191	0.0792598
NCU00215	hypothetical protein	11.5592	18.643	0	0.00190069	0.492912	16.4008	0	0.892382	0.0464225	16.4261	0	0.0019446	0.525094	13.5298	0	0.109806	0.243283	17.7795	0	0.00931548	0.507698
NCU00216	NADH-cytochrome b5 reductase 1	109.379	59.8353	-0.383021	1.30899e-39	-1.06172	58.9662	-0.714575	1.70902e-09	-1.33152	112.902	0	0.451804	0.0873574	112.433	0	0.42716	0.0851463	135.858	0	0.00314324	0.237734
NCU00218	ADP-ribosylation factor family protein	5.78438	14.3821	0.179835	1.07688e-06	1.10799	16.1149	0.218679	0.0203656	0.974673	5.73231	0	0.900342	0.0265181	4.28556	0	0.189072	-0.272463	6.41634	0	0.758626	0.0700238
NCU00219	hypothetical protein	25.3453	12.2924	-0.533062	2.3643e-36	-1.23501	18.6715	-0.283061	8.59935e-05	-0.88564	18.4421	0	0.000151706	-0.409993	26.1043	0	0.26648	0.0895214	30.2909	0	0.0208614	0.182085
NCU00220	hypothetical protein	8.56886	6.90584	0	0.0514318	-0.494698	7.83283	0	0.161512	-0.562586	7.98391	0	0.76621	-0.0556627	7.83124	0	0.711101	-0.0646436	8.00785	0	0.410984	-0.15654
NCU00221	hypothetical protein	0.172145	0.243202	0	0.742922	0.251705	0.348323	0	0.728059	0.340984	0.174897	0	0.929802	0.0359414	0.208319	0	0.756111	0.0530548	0.0618747	0	0.297374	-0.305069
NCU00222	hypothetical protein	18.255	25.5461	0	0.00194589	0.290832	25.5915	0	0.902919	0.0302022	21.7129	0	0.00322131	0.286653	19.5976	0	0.174553	0.144634	23.2	0	0.0518677	0.264642
NCU00223	bZIP transcription factor	24.615	96.8358	0.792791	8.63937e-36	1.77345	143.82	1.52451	5.49837e-17	2.0571	22.6117	0	0.727821	-0.0803488	15.1587	0	1.89433e-06	-0.595087	32.022	0	0.0100559	0.299469
NCU00224	hypothetical protein	0	0	0	NA	NA	0	0	NA	NA	0.108069	0	0.59479	0.0761375	0	0	NA	NA	0	0	NA	NA
NCU00225	hypothetical protein	478.115	59.6425	-2.33311	0	-3.1911	78.4364	-2.36782	4.3397e-46	-3.03003	360.036	0	0.00904896	-0.357221	489.231	0	0.442286	0.078835	397.849	0	3.09651e-07	-0.334753
NCU00226	MFS transporter	10.4368	33.3895	0.486362	2.62658e-18	1.4741	34.1711	0.657303	7.80127e-05	1.22261	13.6198	0	0.093197	0.387229	12.5223	0	0.0797114	0.271551	8.70211	0	0.102896	-0.310751
NCU00227	mitochondrial cation transporter	28.9597	4.79379	-1.79878	2.4456e-24	-2.74263	4.60373	-2.31523	6.09348e-18	-3.01369	16.3558	0	0.014166	-0.678018	30.4566	0	0.548441	0.101945	10.0661	-0.741339	1.09689e-13	-1.46884
NCU00229	hypothetical protein	0.228769	0.464939	0	0.580806	0.532402	2.63349	0.68193	0.0523133	1.89162	0.297021	0	0.734039	0.128513	0.134197	0	0.7204	-0.0370718	0.192749	0	0.828757	-0.0603443
NCU00230	protein kinase-4	17.295	19.2959	0	0.7407	-0.0348458	22.6059	0	0.7693	-0.0694531	17.3686	0	0.585842	0.0466269	15.6176	0	0.342945	-0.0915506	26.442	0	1.42852e-10	0.533025
NCU00231	hypothetical protein	0	0.163613	0	0.0328935	2.16664	0.101999	0	0.367765	0.6355	0	0	NA	NA	0	0	NA	NA	0	0	NA	NA
NCU00232	hypothetical protein	14.4854	1.27384	-2.81591	7.43347e-65	-3.66376	2.49369	-2.26237	1.26021e-23	-2.92935	5.93356	-0.36681	0.000176835	-1.07095	11.0103	0	0.00200773	-0.325798	14.8154	0	0.690714	-0.0393061
NCU00233	glycoside hydrolase	0.504819	1.0622	0	0.256298	0.767184	1.4368	0	0.454888	0.70674	0.409373	0	0.795201	-0.104798	0.310271	0	0.655385	-0.055955	0.684144	0	0.693793	0.139445
NCU00234	hypothetical protein	14.1714	27.2941	0	3.70124e-10	0.749369	30.1802	0	0.0202045	0.623185	15.3127	0	0.290138	0.146937	11.9676	0	0.169686	-0.177611	12.0272	0	0.0334016	-0.298611
NCU00236	flavoprotein oxygenase	9.56358	61.6915	1.46367	2.4888e-35	2.47132	50.2222	1.37521	7.66462e-09	1.88206	15.4756	0	0.000155002	0.696632	11.3663	0	0.180305	0.24145	8.61609	0	0.30666	-0.204061
NCU00237	cAMP-specific phosphodiesterase	8.54156	11.8555	0	0.115641	0.278662	16.0667	0	0.114387	0.445457	8.02854	0	0.702067	-0.0471922	8.57741	0	0.69239	0.0502746	9.9877	0	0.23207	0.149119
NCU00238	hypothetical protein	1.14009	0.348239	-0.848414	1.0557e-06	-1.83751	0.590718	-0.401364	0.0228753	-1.28171	0.385043	-0.158274	0.000106805	-1.23415	0.550057	0	0.0044207	-0.624975	0.751121	0	0.0314568	-0.570142
NCU00239	AMP binding domain-containing protein	13.7323	25.5499	0	1.77598e-14	0.700959	23.4237	0	0.189069	0.309995	15.0311	0	0.416491	0.163408	15.8251	0	0.0429076	0.235859	19.2907	0	0.00158546	0.405318
NCU00240	hypothetical protein	10.4176	23.0553	0.0274261	6.61947e-13	0.948282	27.8427	0.216839	0.000901208	0.94268	9.7622	0	0.766958	-0.052371	10.4405	0	0.729829	0.0470564	11.5072	0	0.64247	0.0665952
NCU00241	hypothetical protein	22.6997	13.7056	-0.0425151	3.39791e-18	-0.919159	24.285	0	0.143634	-0.353447	20.5703	0	0.698397	-0.0950912	19.757	0	0.165123	-0.141658	17.3339	0	1.87851e-05	-0.451449
NCU00242	V-SNARE	33.0854	107.945	0.648446	3.4977e-67	1.51007	100.055	0.486747	1.78958e-06	1.12364	39.6531	0	0.089056	0.287941	35.4937	0	0.133346	0.14401	28.6902	0	0.00464211	-0.272731
NCU00243	microtubule-associated protein RP/EB family member 1	73.5108	51.2993	0	3.83022e-20	-0.711789	66.7424	0	0.00757293	-0.588624	70.6115	0	0.822666	-0.0165399	79.5235	0	0.222339	0.151053	85.0326	0	0.0748308	0.135477
NCU00244	glycosyl transferase	3.60381	4.1016	0	0.980046	-0.00599873	5.00147	0	0.973717	0.0148582	2.94726	0	0.304054	-0.227613	2.5315	0	0.0903646	-0.33821	3.53914	0	0.707117	-0.0880215
NCU00245	hypothetical protein	2.38816	5.64594	0	0.00824378	1.00508	13.2211	0.932782	0.00214622	1.81943	2.7246	0	0.616228	0.176246	2.04877	0	0.723559	-0.0796237	2.79887	0	0.748328	0.10594
NCU00246	hypothetical protein	0.0894528	1.1034	1.2531	7.58676e-06	2.97709	2.13226	1.64855	0.00023961	3.12077	0.207209	0	0.182602	0.541694	0.107428	0	0.833488	0.0286755	0.295845	0	0.0868845	0.606646
NCU00247	hypothetical protein	2.10307	8.51255	0.351902	1.45264e-06	1.76634	12.651	1.20004	0.000630152	1.94565	5.11931	0.283355	0.00135983	1.04881	2.69264	0	0.355153	0.209412	7.2948	0.663521	5.94935e-06	1.34724
NCU00248	hypothetical protein	21.4408	18.464	0	0.0432292	-0.403156	102.628	1.26512	2.14795e-11	1.77079	48.2138	0.381177	1.73208e-07	1.11499	26.5238	0	0.0401624	0.312559	25.5687	0	0.202699	0.173468
NCU00249	hypothetical protein	19.5668	3.52778	-1.87823	2.47629e-60	-2.64649	6.32066	-1.43816	2.29669e-13	-2.04526	16.196	0	0.183098	-0.223171	19.5164	0	0.679631	0.044217	19.085	0	0.353689	-0.105362
NCU00250	hypothetical protein	3.19163	11.4393	0.469808	5.95257e-08	1.61565	6.07316	0	0.470181	0.426161	2.43031	0	0.565755	-0.225431	3.8289	0	0.46671	0.16446	3.58753	0	0.782836	0.0789057
NCU00251	hypothetical protein	1.50704	4.75713	0.388462	5.26565e-14	1.44969	8.77255	1.42046	1.80179e-08	2.01636	2.32885	0	0.013067	0.599702	1.79414	0	0.20175	0.236869	1.94962	0	0.189358	0.271207
NCU00252	hypothetical protein	0.622546	1.6274	0	0.019159	1.11591	2.99611	0.572914	0.0266826	1.555	1.07601	0	0.121182	0.578485	0.700259	0	0.706927	0.0823444	1.27177	0	0.0651319	0.630371
NCU00253	hypothetical protein	5.55331	17.7422	0.541377	2.39558e-15	1.46926	20.6207	0.708152	0.000183941	1.38546	6.62902	0	0.132958	0.280108	5.41195	0	0.945504	0.0135833	4.70788	0	0.182843	-0.282437
NCU00254	hypothetical protein	0	0	0	NA	NA	0	0	NA	NA	0	0	NA	NA	0	0	NA	NA	0	0	NA	NA
NCU00257	ropy-2	7.12843	2.67838	-0.705055	4.98864e-14	-1.58677	3.73051	-0.747445	0.000233543	-1.34337	6.50877	0	0.596682	-0.087239	7.347	0	0.577261	0.0839765	10.4385	0	0.0013373	0.459247
NCU00258	cytoplasmic ribosomal protein-15	510.059	105.246	-1.72124	2.29665e-169	-2.46662	124.418	-1.8276	1.07066e-30	-2.46411	405.126	0	0.0256937	-0.283179	516.341	0	0.398044	0.0655201	433.492	0	0.000133229	-0.303219
NCU00259	hypothetical protein	15.5404	9.33543	-0.135571	0.000190692	-0.915266	22.3103	0	0.879584	0.0623581	15.9105	0	0.725102	0.0717926	13.1576	0	0.415122	-0.149935	12.973	0	0.153528	-0.301368
NCU00260	oxidoreductase	4.41514	154.218	3.89107	5.38356e-113	4.87802	236.989	4.39554	1.61289e-78	5.18782	15.3491	0.818494	2.92278e-10	1.62524	4.8688	0	0.443099	0.146152	17.1554	0.934714	9.69604e-12	1.64623
NCU00261	CTP synthase	79.6997	7.07128	-2.88429	6.00021e-83	-3.65877	6.82088	-3.27697	9.70021e-50	-3.93292	25.5765	-0.812545	0.000583172	-1.21262	60.5716	0	0.00762683	-0.320197	75.2273	0	0.204207	-0.151811
NCU00262	hypothetical protein	4.21612	7.01665	0	0.0403282	0.533199	15.5017	0.702281	0.000655101	1.36353	5.26693	0	0.102683	0.336275	3.35787	0	0.336292	-0.199443	5.3147	0	0.30821	0.231938
NCU00263	serin endopeptidase	20.6579	10.9825	-0.331353	1.77287e-05	-1.08723	13.4317	-0.440216	0.000343549	-1.05199	17.9584	0	0.607178	-0.140201	23.5027	0	0.178305	0.206016	22.198	0	0.859474	0.0293689
NCU00264	hypothetical protein	37.6432	69.1182	0	2.23699e-06	0.679812	61.4658	0	0.352696	0.247432	36.3825	0	0.956687	-0.0126409	37.2497	0	0.828863	0.0319968	19.3635	-0.269019	2.05032e-07	-0.961359
NCU00265	hypothetical protein	52.9753	7.7197	-2.14483	1.93919e-41	-2.9394	26.7534	-0.78383	3.55255e-09	-1.42041	27.2032	-0.129926	0.0480785	-0.69438	31.5926	0	4.4459e-08	-0.643865	94.3145	0.0959975	2.14597e-09	0.738008
NCU00267	hypothetical protein	0.543737	0.263483	0	0.191538	-1.00957	0.602285	0	0.817125	-0.214236	1.01432	0	0.0963066	0.633842	0.767069	0	0.451261	0.151929	0.476569	0	0.741517	-0.119583
NCU00268	hypothetical protein	3.72478	9.19403	0.205951	4.83554e-05	1.09161	10.2663	0.163646	0.0168665	0.965857	5.82218	0	0.0416669	0.585966	4.09282	0	0.545853	0.126784	4.44282	0	0.564543	0.151386
NCU00269	set-domain histone methyltransferase-2	5.8337	2.99169	-0.386346	5.04982e-08	-1.14194	3.40523	-0.464236	0.000210222	-1.19969	5.00597	0	0.239453	-0.173803	4.98892	0	0.292866	-0.156552	7.43915	0	0.0975906	0.262331
NCU00270	hypothetical protein	45.7224	2.4636	-3.54077	1.52011e-51	-4.31306	7.25035	-2.43959	9.30886e-34	-3.06187	36.2988	0	0.100442	-0.277362	41.6575	0	0.443598	-0.0793396	13.226	-1.03422	4.77123e-49	-1.80771
NCU00271	hypothetical protein	0.537549	0.810648	0	0.749012	0.286287	0.388918	0	0.723679	-0.34617	0.969359	0	0.444452	0.29858	0.64095	0	0.829681	0.0302525	0.679331	0	0.838644	0.064544
NCU00272	cullin-4	19.2908	34.3594	0	6.62672e-12	0.638068	36.0167	0	0.0711781	0.437087	19.4331	0	0.686192	0.0507639	21.1326	0	0.0980299	0.170884	19.0058	0	0.330902	-0.0919625
NCU00273	hypothetical protein	23.324	12.5661	-0.255527	5.01199e-37	-1.08399	12.7257	-0.664496	1.1102e-08	-1.31324	18.1961	0	0.104402	-0.299838	21.3344	0	0.346098	-0.0764012	24.5734	0	0.970399	0.00336882
NCU00274	mutagen sensitive-21	7.49959	3.8043	-0.369326	1.18639e-23	-1.16853	5.79577	-0.0958687	0.00126952	-0.814471	5.70749	0	0.242839	-0.312519	6.34978	0	0.130815	-0.177433	9.40383	0	0.0144999	0.248562
NCU00275	hypothetical protein	5.56266	5.02124	0	0.0567947	-0.339173	8.66628	0	0.604829	0.177577	5.72304	0	0.639098	0.0789861	5.84633	0	0.49001	0.105285	6.20419	0	0.61348	0.0801662
NCU00276	MIP1-like DNA polymerase	5.0814	0.370771	-2.72112	2.96127e-30	-3.85889	0.899144	-2.0733	9.10939e-13	-2.83435	1.90265	-0.51658	0.000550537	-1.11357	4.11716	0	0.250884	-0.205834	3.66462	0	0.00649564	-0.50522
NCU00277	hypothetical protein	5.96322	1.92904	-0.994046	4.22504e-10	-1.78352	3.01852	-0.719423	0.000607582	-1.376	4.15282	0	0.194888	-0.397672	5.01659	0	0.433472	-0.151146	6.53242	0	0.811432	0.0528987
NCU00278	hypothetical protein	32.6102	21.7	-0.0595174	7.02529e-07	-0.774919	27.9888	-0.0445615	0.0135646	-0.66385	38.5953	0	0.0252359	0.278358	29.9455	0	0.572968	-0.0680722	43.0911	0	0.00609066	0.320188
NCU00279	hypothetical protein	2.55151	1.67953	0	0.0356763	-0.773986	2.23022	0	0.238031	-0.60553	2.28809	0	0.792858	-0.0925541	1.87949	0	0.190256	-0.272454	4.64935	0	0.017756	0.656279
NCU00280	hypothetical protein	18.0296	19.592	0	0.463121	-0.0734697	21.419	0	0.414421	-0.204472	16.6717	0	0.587458	-0.0704836	16.6979	0	0.570956	-0.057867	16.0686	0	0.0255124	-0.234391
NCU00281	UDP-glucose,sterol transferase	14.5446	5.64417	-0.882041	1.30381e-07	-1.52406	5.81932	-1.13505	2.12645e-11	-1.74708	12.132	0	0.493663	-0.185611	12.243	0	0.125454	-0.184651	12.8959	0	0.0352032	-0.23941
NCU00282	hypothetical protein	1.48188	9.11233	1.39712	3.07149e-17	2.38067	14.4998	1.99765	5.31785e-16	2.75065	2.84224	0	0.00889785	0.809054	1.41413	0	0.933858	-0.0164999	2.84318	0	0.00492973	0.735764
NCU00283	hypothetical protein	5.04474	2.48571	-0.255203	0.00109522	-1.17059	1.90301	-1.07038	0.000125393	-1.7562	4.87421	0	0.988974	-0.00391965	4.3384	0	0.597599	-0.11278	7.04713	0	0.145576	0.355687
NCU00284	hypothetical protein	0.428022	1.7732	0	0.00128274	1.71594	1.94393	0.104028	0.116132	1.33125	0.999948	0	0.111256	0.648996	0.608288	0	0.443003	0.156201	0.484522	0	0.887407	0.0513776
NCU00285	hypothetical protein	5.19024	8.72446	0	0.0500122	0.545141	4.84748	0	0.16675	-0.531993	3.68527	0	0.212122	-0.374714	6.32821	0	0.257591	0.234596	2.09834	-0.487169	3.26283e-07	-1.21223
NCU00287	hypothetical protein	6.68225	6.43753	0	0.21007	-0.246883	9.99089	0	0.703946	0.120361	10.1184	0	0.00197948	0.599928	7.24124	0	0.306571	0.145864	12.276	0	2.03964e-09	0.77837
NCU00288	hypothetical protein	0.528421	0.526762	0	0.799169	-0.177318	1.19065	0	0.560257	0.521253	0.65304	0	0.649241	0.184906	0.446436	0	0.808838	-0.0474278	1.31723	0	0.0450629	0.716361
NCU00289	tall aerial hyphae-1	16.867	15.6439	0	0.00352312	-0.301093	16.0386	0	0.0416026	-0.520682	35.6693	0.188577	4.88676e-05	1.0104	20.6442	0	0.000751106	0.325674	21.0599	0	0.009271	0.243426
NCU00290	ABC transporter	0.427203	0.100309	-0.181416	0.0677339	-1.64257	0.328889	0	0.577516	-0.532662	1.31844	0.0633814	0.0237912	0.913158	0.593525	0	0.526247	0.122088	0.276239	0	0.455984	-0.26156
NCU00291	hypothetical protein	13.4193	7.11987	-0.480715	8.19612e-08	-1.0945	12.3544	0	0.0983622	-0.559561	12.474	0	0.694451	-0.0606436	11.8226	0	0.42855	-0.116868	13.7381	0	0.865157	-0.0372418
NCU00292	cholinesterase	0.502921	1.70246	0	0.00077855	1.49302	1.8486	0.0981552	0.117105	1.18206	0.448587	0	0.820599	-0.0861196	0.277827	0	0.25798	-0.2337	0.351525	0	0.371258	-0.3227
NCU00293	NADH pyrophosphatase	38.3486	25.8973	0	2.88995e-08	-0.75744	25.8836	-0.321101	7.12891e-05	-1.00682	24.3413	0	0.0224046	-0.554971	33.235	0	0.139735	-0.148102	37.6269	0	0.45661	-0.0979688
NCU00294	60S ribosomal protein L10a	3489.85	1116.54	-1.11301	6.77368e-98	-1.83411	1424.19	-1.00782	1.67717e-17	-1.73172	2488.1	0	3.02068e-17	-0.445829	3487.07	0	0.67632	0.0460637	2579.93	0	1.35246e-31	-0.50667
NCU00295	hypothetical protein	29.9843	56.0178	0	2.30719e-17	0.706922	75.4056	0.350494	0.000199602	0.861874	33.7435	0	0.176204	0.204019	35.6161	0	0.00211072	0.285957	28.7228	0	0.146365	-0.132075
NCU00296	hypothetical protein	0.184621	0.50909	0	0.210854	1.01622	0.581855	0	0.484022	0.69466	0.0624606	0	0.252803	-0.411702	0.0365525	0	0.216082	-0.14708	0.0918717	0	0.427405	-0.241933
NCU00297	hypothetical protein	0.165458	0.685091	0	0.363849	0.92165	1.70458	0	0.314624	0.945362	0.0983334	0	0.812229	-0.04786	0	0	0.50331	-0.0310771	0	0	0.473308	-0.0853677
NCU00298	MFS monocarboxylate transporter	0.769508	6.5472	1.49981	8.02975e-12	2.76252	7.40543	1.50403	0.000220676	2.45872	0.716068	0	0.912365	-0.0436599	0.44994	0	0.335525	-0.19267	0.646238	0	0.628572	-0.175294
NCU00299	peroxisomal D3,D2-enoyl-CoA isomerase	2.83828	198.993	4.58835	2.7303e-110	5.83695	148.156	4.46564	1.13267e-53	5.103	18.9371	1.66546	3.41873e-15	2.32544	4.93968	0	0.0300081	0.485597	3.55317	0	0.471943	0.203545
NCU00300	G-protein-coupled receptor-5	4.24187	7.90626	0	0.00032289	0.696965	7.00613	0	0.513396	0.257361	4.44334	0	0.587722	0.100308	2.75049	0	0.0201121	-0.442603	4.85708	0	0.583114	0.110068
NCU00301	Sas10/Utp3 family protein	24.8336	1.06027	-3.53834	1.37403e-66	-4.66049	1.30497	-3.72447	1.10987e-37	-4.55118	6.33812	-1.15228	0.000159913	-1.38943	15.6987	0	1.16016e-05	-0.558714	18.9851	0	0.000492296	-0.444494
NCU00302	3-ketodihydrosphingosine reductase tsc-10	10.8423	10.9102	0	0.352785	-0.182373	10.4497	0	0.191281	-0.492112	11.9237	0	0.420534	0.168077	10.0825	0	0.783137	-0.045519	13.1066	0	0.258727	0.190863
NCU00303	smr domain-containing protein	52.0887	8.85381	-1.72394	1.11075e-49	-2.72667	21.4928	-1.02159	2.13266e-09	-1.69696	34.3387	0	0.0132789	-0.519456	44.6732	0	0.257618	-0.154662	26.9401	-0.292859	1.45164e-10	-0.976026
NCU00304	hypothetical protein	30.2439	120.719	0.887373	4.98952e-18	1.78497	130.175	1.10564	6.75077e-10	1.6218	42.4652	0	0.0350086	0.48305	37.3639	0	0.0370567	0.31194	26.5061	0	0.117146	-0.250451
NCU00305	short chain dehydrogenase	1.53231	28.8338	2.79994	2.761e-55	3.97058	29.4681	2.96682	2.40173e-17	3.6253	3.28017	0.052984	0.00523321	0.905096	1.80007	0	0.555452	0.133188	1.09103	0	0.249849	-0.386618
NCU00306	MFS multidrug transporter	10.4129	4.91481	-0.402093	0.0153613	-1.19158	2.48686	-1.66025	1.44687e-05	-2.31716	11.6323	0	0.762649	0.122402	14.0035	0	0.27806	0.24576	2.01708	-1.41518	6.5376e-07	-1.66888
NCU00307	hypothetical protein	0	2.84845	0	0.000572441	3.32026	0.681424	0	0.367765	0.6355	0.278979	0	0.477788	0.128599	0.730607	0	0.0949196	0.182938	0	0	NA	NA
NCU00308	NOL1/NOP2/Sun domain family	4.32028	3.68439	0	0.0499673	-0.420427	2.87947	-0.258232	0.0151348	-0.996038	2.41439	0	0.000268109	-0.743014	3.4641	0	0.255288	-0.213611	4.03995	0	0.387932	-0.158864
NCU00309	WSC domain-containing protein	209.002	7.34626	-4.17064	1.6464e-211	-4.99244	10.8404	-4.06158	9.21135e-86	-4.6567	126.275	0	0.0731568	-0.565696	195.798	0	0.722341	-0.0406385	45.5496	-1.50239	2.42161e-81	-2.21088
NCU00310	hypothetical protein	2.6537	1.56474	-0.0951509	0.000867032	-0.934466	1.97871	-0.0984076	0.0458791	-0.840319	1.2495	0	0.000766109	-0.91294	2.06438	0	0.175086	-0.247166	2.57532	0	0.683723	-0.102089
NCU00311	VTS1	54.3098	51.2807	0	0.000145204	-0.275733	81.7814	0	0.541877	0.132641	47.2936	0	0.165817	-0.155153	51.7021	0	0.790374	-0.0204226	62.2721	0	0.180874	0.122118
NCU00312	hypothetical protein	0.0656246	0.631188	0	0.0430756	1.93445	0.632805	0	0.327441	0.921289	0.252767	0	0.264379	0.384868	0.0624693	0	0.987733	-0.00101084	0.260495	0	0.352431	0.231541
NCU00313	hypothetical protein	0	0	0	NA	NA	0	0	NA	NA	0	0	NA	NA	0	0	NA	NA	0	0	NA	NA
NCU00314	hypothetical protein	0.152719	0.501423	0	0.250115	1.06543	0.366258	0	0.72502	0.348891	0.142595	0	0.958574	-0.0190872	0.0954116	0	0.705041	-0.0434383	0.296378	0	0.507321	0.205449
NCU00315	60S ribosomal protein L29	445.212	173.052	-0.719514	4.05571e-12	-1.53624	179.899	-1.12587	3.66061e-10	-1.72711	327.445	0	0.0374923	-0.381365	341.548	0	0.0971201	-0.276937	426.674	0	0.483756	-0.124175
NCU00316	peroxisomal adenine nucleotide transporter 1	12.3648	182.845	2.71874	5.01247e-57	3.64343	110.736	2.03445	3.17232e-23	2.65672	26.3501	0.290319	1.77151e-13	1.0953	12.4028	0	0.731154	0.049874	16.4065	0	0.0256587	0.322045
NCU00317	calpain-like protease palB/rim-13	7.01407	3.71697	-0.298917	1.22802e-07	-1.09756	3.53537	-0.726057	9.9369e-05	-1.39561	17.6143	0.413698	0.00212636	1.05564	8.49846	0	0.0787232	0.279952	23.77	1.05225	4.38146e-26	1.60875
NCU00318	hypothetical protein	0.231167	0.335726	0	0.695882	0.283899	0.443516	0	0.744858	0.312812	0.126804	0	0.385325	-0.350396	0.186684	0	0.811045	-0.0403142	0.15027	0	0.475243	-0.248368
NCU00319	hypothetical protein	3.69098	1.06906	-0.783515	1.07857e-05	-1.89147	0.95775	-1.13142	0.000831506	-2.12205	1.78559	0	0.0325646	-0.757563	3.14665	0	0.624274	-0.109278	3.47062	0	0.676125	-0.126969
NCU00320	hypothetical protein	13.0826	6.49688	-0.386299	6.20151e-34	-1.20025	14.0803	0	0.134121	-0.346353	8.78917	0	4.71788e-07	-0.523048	13.089	0	0.572748	0.04851	10.3925	0	3.98745e-06	-0.398338
NCU00321	hypothetical protein	34.2745	13.2275	-0.841746	1.48516e-08	-1.53531	64.9935	0	0.0599978	0.460755	26.0284	0	0.0405035	-0.342753	34.4645	0	0.676722	0.0529507	18.1341	-0.238096	3.22161e-11	-0.951504
NCU00322	hypothetical protein	29.235	6.38309	-1.5275	1.26571e-36	-2.36661	18.8723	-0.370983	0.000399496	-1.06314	15.9393	0	1.65744e-05	-0.790385	13.9445	-0.117679	4.85318e-08	-0.872612	491.995	3.26726	8.5368e-109	3.76698
NCU00324	hypothetical protein	12.9341	19.7844	0	0.0058153	0.416237	20.9301	0	0.394288	0.232316	13.5579	0	0.379207	0.106345	13.0258	0	0.665627	0.0561111	12.4661	0	0.341816	-0.121799
NCU00325	hypothetical protein	9.67157	7.31712	0	0.000334217	-0.592032	8.64406	0	0.0732199	-0.600742	9.8907	0	0.623313	0.0708881	8.85294	0	0.644514	-0.0700824	11.3421	0	0.363973	0.149909
NCU00326	calcium homeostasis protein Regucalcin	37.9427	104.284	0.33353	5.47113e-23	1.25934	110.279	0.478082	1.91869e-05	1.06436	49.0319	0	0.0672281	0.383393	44.4533	0	0.0268901	0.258654	43.9203	0	0.30848	0.134617
NCU00327	hypothetical protein	0.429062	1.04333	0	0.310684	0.854554	0.750829	0	0.873196	0.159351	0.563285	0	0.718291	0.135627	0.598724	0	0.68597	0.0576504	0.260814	0	0.605324	-0.148105
NCU00329	vegetative asexual development-1	1.4242	0.994968	0	0.0439302	-0.69029	2.62541	0	0.463079	0.392908	3.11274	0.240678	0.00116162	0.977687	1.90412	0	0.129726	0.319071	1.07816	0	0.163776	-0.389314
NCU00330	hypothetical protein	4.00773	9.25665	0	2.80521e-07	1.00608	9.36266	0.0265741	0.0647195	0.735844	5.14338	0	0.0496678	0.379063	4.19034	0	0.63742	0.0877184	3.83777	0	0.551647	-0.122952
NCU00331	hypothetical protein	2.40251	0.583985	-1.15967	7.19173e-08	-2.14025	1.09809	-0.522197	0.00596975	-1.46467	0.803853	-0.493972	0.00492384	-1.0639	1.72591	0	0.163459	-0.293396	1.11421	-0.10448	0.000227479	-0.986272
NCU00332	hypothetical protein	15.8683	66.7982	1.03364	1.5504e-72	1.87583	55.0319	0.681611	4.35749e-07	1.31433	27.477	0	0.0148702	0.707275	19.5725	0	0.0044355	0.328142	18.9507	0	0.120207	0.17914
NCU00333	ADP-ribosylation factor family protein	5.53915	5.55111	0	0.459352	-0.18984	5.29892	0	0.276445	-0.491767	6.27105	0	0.362021	0.201257	5.60447	0	0.7869	0.0519948	5.77116	0	0.946331	-0.0148644
NCU00334	3' exoribonuclease	27.671	13.6485	-0.455901	1.831e-14	-1.20699	13.1784	-0.776754	4.56002e-07	-1.49345	19.8958	0	0.0497079	-0.401373	20.6685	0	0.00610073	-0.340173	18.2083	0	1.09138e-05	-0.648248
NCU00335	pre-mRNA-splicing factor cwc15	33.9541	29.0723	0	0.033532	-0.411458	28.7383	-0.0657216	0.0160195	-0.682032	29.5281	0	0.434821	-0.149252	31.0988	0	0.587039	-0.0702717	25.0799	0	0.000391848	-0.490992
NCU00336	U3 small nucleolar RNA-associated protein 10	11.8543	0.204018	-4.90351	1.10212e-75	-5.89552	0.139665	-5.39029	6.18435e-46	-6.4521	1.98061	-1.73262	2.86499e-05	-1.63963	7.13973	0	3.36503e-09	-0.63968	7.16098	-0.0269099	4.40797e-08	-0.767234
NCU00337	nuclear export protein Noc3	11.7562	0.145331	-4.25326	3.42453e-32	-6.02866	0.0348622	-5.59067	1.29043e-22	-6.85662	2.05305	-1.64727	4.66347e-05	-1.5962	7.33784	0	0.0017555	-0.52453	5.7509	-0.274026	1.30558e-06	-1.00275
NCU00338	aspartic proteinase	0.965605	1.80136	0	0.120563	0.676831	2.15593	0	0.406491	0.596	0.988206	0	0.854405	0.0635752	1.12628	0	0.613018	0.11321	2.53398	0.227278	0.00110759	1.00629
NCU00339	hypothetical protein	0	0	0	NA	NA	0	0	NA	NA	0	0	NA	NA	0	0	NA	NA	0	0	NA	NA
NCU00340	protoperithecium-1	85.3567	47.299	-0.329435	3.25835e-33	-1.043	72.9544	-0.0484344	0.00149256	-0.675641	73.0816	0	0.269574	-0.177461	77.0397	0	0.179342	-0.0950893	77.1126	0	0.000199541	-0.217718
NCU00343	hypothetical protein	0.0978643	0	0	0.45916	-0.568551	0	0	0.694404	-0.228456	0	0	0.375074	-0.133106	0	0	0.50331	-0.0310771	0.420726	0	0.298266	0.276784
NCU00344	hypothetical protein	12.4773	16.2808	0	0.114353	0.190229	20.9974	0	0.289773	0.288287	13.2305	0	0.506543	0.118378	11.5962	0	0.702439	-0.0488896	14.07	0	0.39342	0.0989007
NCU00345	hypothetical protein	7.69254	18.2907	0.138161	1.05778e-05	1.03945	16.6432	0.0217335	0.0666883	0.633982	7.5692	0	0.951147	0.0135546	8.24876	0	0.516499	0.119007	8.59954	0	0.702164	0.0797887
NCU00346	EBDP2	22.0879	35.0367	0	0.000910052	0.469081	39.5091	0	0.176344	0.374266	23.4238	0	0.511431	0.117087	21.3835	0	0.970957	0.0046425	20.4094	0	0.142011	-0.180525
NCU00347	pex26-like	35.359	70.2444	0	2.45171e-07	0.792124	50.8527	0	0.785648	0.0674719	27.1807	0	0.00330247	-0.331328	29.5709	0	0.0876059	-0.194095	24.2896	0	1.12634e-06	-0.596977
NCU00348	pre-mRNA splicing factor	23.1618	19.9422	0	0.131096	-0.404485	24.2995	0	0.243976	-0.376863	19.3231	0	0.226418	-0.212006	21.2678	0	0.693924	-0.0608548	19.4408	0	0.036041	-0.31135
NCU00349	hypothetical protein	9.31544	11.8279	0	0.374368	0.149776	10.8806	0	0.512272	-0.226011	9.20031	0	0.902326	0.0242632	7.32717	0	0.101406	-0.255427	8.0014	0	0.0877076	-0.275727
NCU00350	epoxide hydrolase	48.7783	510.149	2.11736	9.98823e-189	3.18338	221.125	1.22615	1.91027e-13	1.70015	66.0591	0	0.00568407	0.46127	44.7262	0	0.516672	-0.0713166	84.8291	0	1.2488e-05	0.691141
NCU00351	cript family protein	11.1077	23.3096	0.00335827	4.86339e-08	0.869092	31.0834	0.38737	0.00157511	1.00199	10.8578	0	0.960621	0.00763528	10.9289	0	0.882175	0.024598	14.3952	0	0.0658246	0.285591
NCU00352	phospholipid-transporting ATPase	21.3376	13.4667	-0.0555361	4.13002e-11	-0.853351	20.0918	0	0.0315887	-0.533706	20.2688	0	0.829783	-0.033277	20.0495	0	0.756471	-0.0366362	25.648	0	0.159375	0.186984
NCU00353	hypothetical protein	1.1773	0.52493	0	0.161541	-1.10056	2.42965	0	0.65208	0.414107	1.88187	0	0.236608	0.462199	0.512595	0	0.274759	-0.18166	0.17983	-0.0222397	0.0352306	-0.689756
NCU00354	hypothetical protein	0.306098	0.320709	0	0.959878	-0.0469032	1.80199	0	0.530375	0.547372	1.90944	0	0.114379	0.579128	0.311305	0	0.995123	0.000400124	1.84943	0	0.1861	0.368624
NCU00355	catalase-3	30.0041	11.0506	-0.867739	2.10319e-09	-1.60496	51.0563	0	0.23096	0.303888	63.6729	0.151457	0.0177749	0.842085	34.3617	0	0.134338	0.217583	33.5276	0	0.730002	0.0757182
NCU00356	nucleoside transporter	3.2284	17.2295	1.23639	9.27524e-13	2.17316	20.0241	1.50867	2.07368e-07	2.08692	7.60103	0.286487	0.0020741	1.0134	3.56319	0	0.55594	0.125895	4.56947	0	0.152192	0.36456
NCU00357	hypothetical protein	31.7571	20.8083	-0.0565956	0.0017186	-0.787695	7.82489	-1.83926	1.0885e-18	-2.42824	43.638	0	0.184359	0.418518	30.3584	0	0.919728	-0.0133978	25.1064	0	0.00577881	-0.394505
NCU00358	hypothetical protein	9.48778	10.467	0	0.783924	-0.0500091	11.6533	0	0.659842	-0.155612	12.7368	0	0.00807741	0.447163	8.2249	0	0.423444	-0.132745	14.1303	0	0.0151218	0.463394
NCU00359	YEATS family protein	9.73955	3.32823	-0.905159	2.16536e-14	-1.72381	2.58247	-1.58505	1.60157e-10	-2.2934	5.18313	0	4.64516e-05	-0.812479	8.63509	0	0.455026	-0.10782	8.2068	0	0.0473483	-0.303193
NCU00360	NAD dependent epimerase/dehydratase	14.2199	5.53982	-0.650469	8.8294e-17	-1.54074	4.07752	-1.55384	4.92944e-11	-2.19497	8.90079	0	0.000140743	-0.610828	12.4562	0	0.410435	-0.124393	14.9752	0	0.988538	0.00207169
NCU00361	pre-mRNA-splicing factor syf-2	0.790799	0.527683	0	0.330078	-0.679894	0.75025	0	0.652161	-0.394748	0.633941	0	0.724139	-0.143616	0.368942	0	0.162106	-0.282644	0.582434	0	0.429085	-0.285252
NCU00362	hypothetical protein	1.80753	5.94623	0.407888	2.91675e-07	1.48955	9.42624	1.20577	2.00983e-05	1.83373	1.92047	0	0.643932	0.113153	1.31214	0	0.213243	-0.269054	1.52828	0	0.379862	-0.255606
NCU00363	hypothetical protein	0.0756028	0.441195	0	0.0211491	1.8685	2.09286	1.75979	0.000438533	3.12302	0.142736	0	0.608979	0.160804	0.114097	0	0.629443	0.0662105	0.269545	0	0.119253	0.530436
NCU00364	hypothetical protein	6.19706	16.4333	0.269131	4.50603e-07	1.19616	17.3277	0.288768	0.0115921	0.985514	7.6848	0	0.123181	0.325409	6.40665	0	0.732083	0.0690782	8.19446	0	0.132203	0.304826
NCU00365	hypothetical protein	15.6941	28.8575	0	0.00371412	0.673931	33.1393	0	0.167024	0.592189	15.86	0	0.83259	0.0491159	14.6315	0	0.877144	-0.0320432	17.1227	0	0.828383	0.0475168
NCU00366	eukaryotic translation initiation factor 5	109.956	46.851	-0.625139	4.84425e-26	-1.41973	64.4632	-0.637859	2.50004e-07	-1.21122	68.8911	0	0.0882541	-0.529483	81.5703	0	0.000383731	-0.360945	113.79	0	0.867264	-0.0215505
NCU00367	hypothetical protein	0.0378678	0.0953738	0	0.535355	0.625939	0.167195	0	0.541089	0.576498	0.0213402	0	0.701779	-0.105217	0.0170397	0	0.708838	-0.0269551	0.0164999	0	0.656108	-0.0784222
NCU00368	hypothetical protein	2.82533	11.3948	0.774844	9.72866e-20	1.80107	16.1569	1.27163	6.08227e-08	1.98797	4.07664	0	0.0116282	0.527765	3.08563	0	0.484156	0.133923	2.60191	0	0.442224	-0.171554
NCU00369	dephospho-CoA kinase	8.74002	22.0127	0.124894	7.12681e-14	1.13343	31.4886	0.731499	5.0219e-06	1.36118	12.3279	0	0.012179	0.500244	10.0391	0	0.15157	0.219237	12.11	0	0.00979153	0.38086
NCU00370	hypothetical protein	0.477462	3.56905	0.955902	2.31832e-07	2.53976	5.18072	1.314	0.000508082	2.52445	0.811556	0	0.159042	0.540193	0.293391	0	0.452696	-0.140557	0.819123	0	0.280365	0.389772
NCU00371	translocase of inner mitochondrial membrane 23	48.3572	9.22699	-1.81877	8.05396e-40	-2.56258	9.07465	-1.9935	6.6294e-24	-2.81448	22.1087	-0.21316	3.89429e-09	-1.0327	43.6331	0	0.43436	-0.0917371	57.3866	0	0.118146	0.17055
NCU00372	hypothetical protein	17.3518	3.62174	-1.67392	1.34302e-41	-2.43667	3.58025	-1.9739	8.42517e-26	-2.68805	7.8364	-0.289191	4.15828e-05	-0.997897	15.7357	0	0.412735	-0.0868371	15.2143	0	0.0025626	-0.258809
NCU00373	hypothetical protein	45.4983	58.0243	0	0.526072	0.15878	48.5402	0	0.280092	-0.349698	66.0833	0	0.108853	0.490569	54.3432	0	0.202391	0.240039	25.873	-0.0141518	0.000361944	-0.793006
NCU00375	hypothetical protein	1.68121	9.42062	1.13894	1.24427e-11	2.2266	8.41551	0.729931	0.00217531	1.7103	2.05152	0	0.368563	0.270446	1.21119	0	0.357863	-0.208328	1.92435	0	0.767505	0.0913036
NCU00376	GTR/RAG family GTPase Gtr2	11.642	18.8111	0	0.000252628	0.496028	18.7043	0	0.428721	0.222238	15.8477	0	0.0531988	0.445678	13.7287	0	0.0290712	0.265184	11.9654	0	0.802325	-0.0310614
NCU00377	LMBR1 domain-containing protein	20.7323	30.0538	0	0.00189176	0.340707	39.3941	0	0.0632625	0.461746	19.5242	0	0.809233	-0.0476606	19.9746	0	0.976611	-0.0029975	17.5118	0	0.0247154	-0.3059
NCU00378	aldehyde dehydrogenase	48.0353	507.217	2.23017	1.60297e-39	3.15782	464.985	2.18459	2.16729e-19	2.74868	105.686	0.319106	1.06438e-06	1.08351	65.043	0	0.0307266	0.38965	34.0563	0	0.00883538	-0.522584
NCU00379	hypothetical protein	24.2453	28.1892	0	0.836182	0.0244607	29.2417	0	0.475307	-0.182559	28.7218	0	0.0142274	0.279319	24.0052	0	0.794192	0.0337393	22.7088	0	0.146561	-0.163579
NCU00380	hypothetical protein	0.056714	0.115986	0	0.631412	0.479812	0.125202	0	0.83218	0.187246	0.0321943	0	0.696256	-0.107329	0.0543596	0	0.987828	-0.00144898	0.121909	0	0.551268	0.161653
NCU00382	hypothetical protein	37.0421	7.52059	-1.7713	4.70916e-25	-2.45565	8.29982	-1.96398	3.26619e-22	-2.56637	59.217	0	0.12173	0.548241	42.1113	0	0.106423	0.213376	27.8182	0	0.00101968	-0.465779
NCU00384	hypothetical protein	0.142371	0.859148	0	0.226255	1.22507	0.419067	0	0.780916	0.219113	0.313343	0	0.60541	0.145886	0.144793	0	0.995123	0.000400124	0.124069	0	0.921289	-0.0158259
NCU00385	delta-subunit ATP synthase	492.825	354.85	0	4.22664e-07	-0.665192	447.745	0	0.0102761	-0.588392	547.325	0	0.139745	0.188381	566.895	0	0.0861849	0.228101	521.662	0	0.921939	0.0093507
NCU00386	hypothetical protein	2.34137	1.25293	-0.176766	0.00165262	-1.06509	0.854573	-0.83126	0.00242976	-1.73482	2.64419	0	0.659851	0.162886	1.60104	0	0.179104	-0.299249	1.50988	0	0.0310452	-0.587244
NCU00387	3-oxo-5-alpha-steroid 4-dehydrogenase	2.27419	3.65376	0	0.0550756	0.483254	3.90793	0	0.526968	0.304228	2.37947	0	0.662642	0.0980149	2.29519	0	0.852003	0.0394807	1.98479	0	0.364544	-0.231182
NCU00388	hypothetical protein	36.2106	29.7026	0	3.53479e-10	-0.478224	40.3062	0	0.168683	-0.298153	32.202	0	0.166262	-0.126544	34.8651	0	0.960902	-0.00477587	44.5742	0	0.00178539	0.224936
NCU00389	developmentally regulated GTP-binding protein 1	42.824	5.33057	-2.31984	1.11256e-65	-3.17566	10.2237	-1.68522	1.41293e-19	-2.47594	22.7753	-0.0793226	0.00395501	-0.76851	37.0276	0	0.166366	-0.150252	45.5767	0	0.879934	0.0166061
NCU00391	hypothetical protein	0.190502	2.17	0	0.0265407	2.10738	1.83698	0	0.327441	0.921289	0.509381	0	0.40701	0.276871	0.523157	0	0.481706	0.0696652	0.310775	0	0.830753	0.0368025
NCU00392	hypothetical protein	8.59237	7.99207	0	0.101487	-0.294126	22.1969	0.210517	0.00180019	0.894187	8.71634	0	0.726063	0.0613542	8.81157	0	0.586719	0.0756013	3.9633	-0.304926	3.14277e-11	-1.12222
NCU00395	mRNA processing protein	52.9372	38.1281	0	4.85445e-08	-0.665643	26.776	-0.774861	4.87936e-09	-1.41905	43.435	0	0.283165	-0.225394	57.4462	0	0.0609313	0.161655	47.2841	0	0.00586063	-0.232143
NCU00396	pre-mRNA-splicing factor rse-1	32.7898	10.9933	-1.00215	1.35149e-31	-1.76228	19.5545	-0.529931	1.76025e-06	-1.18509	25.7317	0	0.100498	-0.293808	31.6365	0	0.986172	-0.00192512	32.701	0	0.545789	-0.0751158
NCU00397	hypothetical protein	49.548	184.154	0.824626	1.76049e-39	1.69305	128.102	0.364347	0.000583399	0.896949	59.196	0	0.215124	0.274356	60.8826	0	0.0256573	0.31141	38.0024	0	0.00203223	-0.436073
NCU00398	hypothetical protein	12.0319	17.6909	0	0.00238701	0.360911	21.042	0	0.179481	0.344602	11.383	0	0.753922	-0.0386999	11.6191	0	0.995097	0.000770504	13.1089	0	0.680887	0.0487009
NCU00399	cell wall protein PhiA	59.0884	26.7837	-0.56647	2.02266e-06	-1.3064	13.0186	-1.98119	9.18447e-21	-2.58565	62.9408	0	0.838648	0.0779442	55.2069	0	0.763546	-0.0424892	77.019	0	0.207207	0.280326
NCU00400	hypothetical protein	2.89649	6.60276	0.0961302	4.11288e-07	0.984601	9.46644	0.642104	0.000372036	1.2147	3.5723	0	0.136164	0.319544	2.72633	0	0.854229	-0.0334072	4.62582	0	0.000755317	0.567376
NCU00401	hypothetical protein	27.125	22.6844	0	3.97559e-05	-0.4501	15.1389	-0.576444	9.3975e-07	-1.27512	29.9091	0	0.177387	0.17876	27.1032	0	0.696537	0.0445773	28.7366	0	0.943683	0.00911162
NCU00403	dTDP-D-glucose 4,6-dehydratase	4.19722	5.07734	0	0.654624	0.0814387	7.80862	0	0.230889	0.424736	5.26511	0	0.120804	0.337261	3.27175	0	0.130215	-0.258419	12.1597	0.668155	1.11958e-16	1.3814
NCU00404	RNA processing factor 1	28.0547	1.10271	-3.72736	1.03523e-58	-4.76006	1.13127	-4.09779	2.4604e-36	-4.8835	8.21007	-0.933989	4.68856e-05	-1.36606	19.8306	0	0.00424533	-0.40117	15.8804	-0.0316691	2.53339e-09	-0.856345
NCU00405	glycyl-tRNA synthetase 1	220.854	20.2355	-2.78224	7.17827e-148	-3.62535	25.3327	-2.93855	1.86128e-49	-3.53039	113.055	-0.0970217	1.23332e-08	-0.890952	256.89	0	0.0286498	0.249477	153.92	0	7.43968e-08	-0.580684
NCU00406	velvet	70.004	66.8201	0	0.0132988	-0.259718	71.042	0	0.0541931	-0.42913	71.8184	0	0.664561	0.0738362	68.8655	0	0.812716	0.0248407	108.873	0	1.48631e-08	0.553825
NCU00407	hypothetical protein	4.68637	6.84814	0	0.172304	0.349387	12.1112	0.332366	0.0237164	0.876587	4.1154	0	0.608866	-0.130782	3.88547	0	0.404324	-0.16523	4.63858	0	0.714828	-0.0771901
NCU00408	hypothetical protein	15.6064	3.78036	-1.18115	2.41128e-17	-2.19974	5.27263	-1.17396	2.57678e-06	-1.93198	9.7319	0	0.0168128	-0.576976	12.324	0	0.220032	-0.23045	13.3814	0	0.117012	-0.276177
NCU00409	chorismate mutase/prephenate dehydratase	9.58934	1.34483	-1.97267	1.32326e-12	-2.90533	2.15725	-1.65941	8.20764e-08	-2.46445	7.59331	0	0.296996	-0.263141	11.2111	0	0.382441	0.185699	8.91541	0	0.553396	-0.151097
NCU00410	eukaryotic release factor 1	159.528	18.9461	-2.39535	0	-3.26191	25.1782	-2.51271	8.40703e-46	-3.0832	109.351	0	5.54946e-05	-0.491677	135.181	0	0.00385263	-0.184819	190.552	0	0.000922855	0.182723
NCU00411	hypothetical protein	15.1472	19.3408	0	0.31505	0.156915	19.8675	0	0.836001	-0.0636265	17.0796	0	0.167667	0.205925	16.2512	0	0.310996	0.135638	15.0019	0	0.551155	-0.0841043
NCU00412	hypothetical protein	19.235	9.86155	-0.357562	1.13081e-12	-1.14894	10.1362	-0.582657	1.32637e-06	-1.35404	15.2515	0	0.0189024	-0.286143	15.1982	0	0.0777376	-0.257566	21.4522	0	0.549227	0.0808185
NCU00413	60S ribosomal protein L2	1982.72	484.816	-1.55376	1.65791e-234	-2.22238	577.012	-1.64878	5.06084e-27	-2.21318	1518.31	0	0.0291863	-0.331432	1666.28	0	0.0339977	-0.192319	1765.48	0	0.000718635	-0.237771
NCU00414	adenosine kinase	336.36	339.751	0	0.0682921	-0.179536	301.022	-0.0589165	0.00583449	-0.610251	334.826	0	0.726006	0.0334722	339.678	0	0.487338	0.0613482	395.577	0	0.080609	0.158198
NCU00415	hypothetical protein	17.2332	3.47562	-1.64264	1.29517e-70	-2.49255	5.60395	-1.40745	2.44099e-15	-2.04286	9.7415	0	0.0151304	-0.679004	13.6762	0	0.0119634	-0.267715	17.309	0	0.478678	-0.0648829
NCU00416	C2H2 type zinc finger domain-containing protein	3.38987	6.03159	0	0.0178993	0.628746	9.17544	0	0.0523688	0.921629	2.7462	0	0.501937	-0.214579	2.98069	0	0.660721	-0.0926573	3.9888	0	0.562081	0.141626
NCU00417	cell cycle control protein cwf14	41.3123	25.3799	-0.199404	1.18425e-10	-0.893113	40.5013	0	0.085739	-0.476081	47.1002	0	0.0501798	0.225997	37.0389	0	0.440562	-0.0996502	37.4556	0	0.182069	-0.20547
NCU00418	NADH:ubiquinone oxidoreductase 14.8	328.985	641.936	0	3.88224e-35	0.770251	616.303	0	0.0380403	0.444061	383.309	0	0.0380663	0.254233	384.439	0	0.109304	0.241011	348.496	0	0.885494	0.0102092
NCU00419	DNA-directed RNA polymerase I and III polypeptide	12.3062	1.04219	-2.49011	1.81405e-20	-3.61327	1.05425	-2.65181	4.66307e-12	-3.67747	4.77963	-0.409851	0.010255	-0.949191	7.70451	0	0.0100557	-0.483968	14.2966	0	0.530323	0.128513
NCU00420	hypothetical protein	42.006	46.7829	0	0.760263	-0.0391466	55.9267	0	0.85557	-0.0444846	35.9739	0	0.184391	-0.176716	36.6745	0	0.225284	-0.136494	43.2016	0	0.800203	-0.0320712
NCU00421	Snf5-like	16.5688	13.7054	0	0.014649	-0.464953	15.8383	0	0.0940834	-0.51084	15.1314	0	0.636479	-0.0845011	14.2927	0	0.325211	-0.143449	19.3703	0	0.315864	0.146693
NCU00422	curved DNA-binding protein	205.341	218.624	0	0.177644	-0.103295	205.176	0	0.0356185	-0.453072	163.889	0	0.00838557	-0.279626	196.65	0	0.88703	-0.0117389	182.955	0	0.00503985	-0.236504
NCU00423	hypothetical protein	12.8835	15.2082	0	0.632243	0.0454672	22.7286	0	0.135131	0.356911	10.8697	0	0.140582	-0.198086	10.3384	0	0.00977955	-0.253478	15.3039	0	0.113373	0.170958
NCU00424	Spo76 protein	22.904	18.8766	0	9.16518e-09	-0.47193	26.2617	0	0.257528	-0.256233	20.7541	0	0.389721	-0.0989404	21.261	0	0.510177	-0.0558022	28.3279	0	0.00210661	0.231282
NCU00425	hypothetical protein	0	0	0	NA	NA	0	0	NA	NA	0	0	NA	NA	0	0	NA	NA	0	0	NA	NA
NCU00426	hypothetical protein	5.85576	3.95419	0	0.0070375	-0.742525	3.5305	-0.440256	0.0146597	-1.12024	6.01012	0	0.790683	0.0697392	5.50595	0	0.905756	-0.0240073	9.44345	0	0.00735843	0.561641
NCU00427	hypothetical protein	7.87953	1.91169	-1.49212	2.14371e-18	-2.20553	1.54599	-1.97678	3.406e-13	-2.70595	3.45552	-0.393064	0.00799736	-0.896086	5.84752	0	0.0295709	-0.330952	7.1873	0	0.205073	-0.194831
NCU00428	DNA repair and recombination protein pif1	8.907	3.50538	-0.707313	1.82447e-11	-1.51903	4.06629	-0.908042	5.15549e-06	-1.5426	5.3422	0	0.127677	-0.532308	5.95261	0	0.00467484	-0.452534	13.0449	0	0.00249974	0.457224
NCU00430	Na(+)/H(+) antiporter 2	76.6744	8.68426	-2.60218	1.2671e-61	-3.30091	13.2035	-2.43517	9.90642e-40	-2.95573	64.6893	0	0.383675	-0.182647	62.9872	0	0.00968756	-0.224537	56.7313	0	1.73099e-06	-0.495784
NCU00431	translocase of mitochondrial outer membrane 22	152.765	16.9896	-2.66894	2.41986e-227	-3.35329	22.4492	-2.51046	1.9812e-43	-3.17998	70.6275	-0.381466	1.82027e-05	-0.979959	127.644	0	0.00821167	-0.203376	150.193	0	0.291981	-0.0962925
NCU00432	hypothetical protein	15.9318	10.3092	-0.0579706	3.14503e-13	-0.818498	14.4009	0	0.0139312	-0.594051	15.7414	0	0.923426	0.0192291	14.064	0	0.27348	-0.122504	18.2649	0	0.215244	0.121734
NCU00434	protein phosphatase 2C isoform beta	21.3344	61.8994	0.406738	1.61933e-28	1.33765	57.9801	0.403343	4.23818e-05	0.971157	28.52	0	0.00449344	0.442329	22.1178	0	0.315905	0.0971853	31.6048	0	2.15998e-05	0.481255
NCU00435	SNF7 family protein	27.2007	53.0082	0	8.68125e-11	0.765757	71.7832	0.323593	0.000346278	0.927792	38.1631	0	0.0193307	0.49129	29.7339	0	0.193334	0.162231	26.4742	0	0.371655	-0.109445
NCU00436	ultraviolet-sensitive-5	31.5769	9.86379	-0.867891	3.78663e-28	-1.85847	12.9871	-1.11146	9.65388e-12	-1.71155	22.7951	0	0.000183121	-0.420222	31.0678	0	0.796912	0.0254708	26.6665	0	0.00418425	-0.308512
NCU00437	nitrilase	2.15476	0.546524	-0.703624	0.000135637	-2.00373	0.965351	-0.535306	0.0400732	-1.39595	0.994065	0	0.0241897	-0.799493	2.24913	0	0.755378	0.0688009	1.38863	0	0.0719328	-0.546121
NCU00438	adenosine deaminase	4.15208	4.51533	0	0.813896	-0.0692859	5.82716	0	0.95473	0.0290257	4.50554	0	0.587515	0.143914	4.59486	0	0.507349	0.138987	4.80983	0	0.649253	0.121086
NCU00439	hypothetical protein	0	0	0	NA	NA	0	0	NA	NA	0.171667	0	0.484073	0.125485	0	0	NA	NA	0	0	NA	NA
NCU00440	guanine nucleotide binding protein beta-1	129.764	39.1128	-1.05164	3.06997e-42	-1.9134	46.0287	-1.28054	1.1879e-19	-1.9296	115.926	0	0.347146	-0.119762	117.694	0	0.268528	-0.0882197	127.358	0	0.139245	-0.0990945
NCU00441	phosducin	18.4008	15.293	0	6.71062e-05	-0.459358	21.4916	0	0.38504	-0.228378	19.6714	0	0.478656	0.128202	17.1899	0	0.673524	-0.0458681	33.0924	0	2.25912e-08	0.745675
NCU00442	hypothetical protein	10.4152	34.6331	0.578896	1.20457e-46	1.53508	50.0619	1.18337	2.98974e-13	1.7815	14.7864	0	0.000577294	0.525974	11.6018	0	0.152068	0.185541	14.2643	0	0.000650379	0.372104
NCU00443	ran-specific GTPase-activating protein 1	157.18	381.248	0.169493	7.05888e-32	1.08179	363.535	0.23572	0.000762986	0.742907	177.866	0	0.0217116	0.215192	167.993	0	0.156864	0.138944	177.943	0	0.19816	0.105245
NCU00444	transcription initiation factor TFIID subunit 14	35.9326	32.6919	0	0.017429	-0.329535	37.6944	0	0.138292	-0.382405	35.2301	0	0.923631	0.013553	38.2218	0	0.266311	0.129301	36.9698	0	0.806806	-0.0299427
NCU00445	hypothetical protein	10.0385	17.5355	0	8.7363e-08	0.608683	20.3118	0	0.0328105	0.550811	6.35811	0	5.86638e-06	-0.59992	9.23651	0	0.607121	-0.0658206	8.19708	0	0.00571019	-0.352459
NCU00446	acetoacetyl-CoA synthase	6.14361	12.6675	0	1.48849e-09	0.846995	11.8957	0	0.126471	0.483744	10.3665	0	7.17886e-08	0.770286	7.37357	0	0.0839361	0.272004	9.97587	0	0.000925418	0.588555
NCU00447	serine palmitoyltransferase 2	79.5658	17.813	-1.64323	1.47466e-100	-2.34701	24.7086	-1.434	1.00713e-20	-2.11661	63.2402	0	0.00113446	-0.286539	66.7406	0	0.0181973	-0.196206	89.8862	0	0.173907	0.102036
NCU00448	hypothetical protein	5.60115	7.46589	0	0.326629	0.220363	11.8038	0.0405365	0.0602009	0.602758	4.66193	0	0.411502	-0.200151	4.36212	0	0.0904559	-0.268665	6.15586	0	0.701001	0.0595061
NCU00449	hypothetical protein	0	0.988601	0.195087	0.00157766	3.10442	0.422781	0	0.236557	0.968055	0.0993729	0	0.249034	0.310443	0	0	NA	NA	0.14519	0	0.382258	0.13299
NCU00450	sucrose transporter	24.494	188.925	1.89282	5.82591e-101	2.74185	184.565	1.84455	1.43782e-27	2.42587	40.7742	0	0.000132085	0.72958	26.5848	0	0.0815883	0.160715	26.9792	0	0.611204	0.0659455
NCU00451	hypothetical protein	3.69768	27.443	1.77366	3.76634e-21	2.64675	15.9708	0.91836	9.628e-05	1.58417	12.4469	0.797416	1.67088e-07	1.51544	5.76185	0	0.00814757	0.517982	6.97652	0	0.001129	0.747089
NCU00453	sodium/hydrogen exchanger 3	34.348	20.335	-0.170129	1.0979e-13	-0.946899	33.9377	0	0.0510973	-0.466803	35.3644	0	0.556005	0.0792302	33.1563	0	0.987106	-0.00154014	31.3247	0	0.0315841	-0.201955
NCU00454	hypothetical protein	7.63045	29.3849	0.850453	7.69793e-25	1.73889	40.8577	1.31345	6.85026e-10	1.91708	12.4536	0	0.000135321	0.704873	6.87883	0	0.63341	-0.083219	17.1205	0.26166	1.63067e-09	1.02795
NCU00455	tyrosinase-1	25.6591	19.3101	0	8.68025e-10	-0.601783	29.5525	0	0.298917	-0.2493	28.4466	0	0.254112	0.18432	27.167	0	0.16801	0.126254	32.118	0	0.00454574	0.247981
NCU00456	hypothetical protein	28.3992	63.0139	0.0326674	7.04692e-10	0.951387	140.53	1.20469	2.40305e-10	1.81111	42.1297	0	0.00186024	0.574045	32.8987	0	0.112555	0.232612	25.39	0	0.163594	-0.222053
NCU00457	translation initiation factor 4B	173.894	4.77597	-4.46687	5.02606e-296	-5.35475	8.16565	-4.13748	5.24651e-97	-4.80439	69.2131	-0.648517	0.0125415	-0.92516	147.04	0	0.0238442	-0.185875	147.951	0	2.04977e-05	-0.302479
NCU00458	hypothetical protein	18.3468	63.0829	0.729031	6.91562e-21	1.57639	61.0705	0.672029	1.22114e-05	1.25127	22.4456	0	0.0803674	0.317228	18.489	0	0.690581	0.0564534	19.8882	0	0.76304	0.0423945
NCU00459	hypothetical protein	8.56079	1.75058	-1.76875	1.35722e-29	-2.45134	5.03447	-0.489056	8.08632e-06	-1.19867	7.55056	0	0.594659	-0.127144	6.91117	0	0.101786	-0.230886	11.9395	0	0.00490484	0.391374
NCU00461	glutamate dehydrogenase-1	37.0113	3337.17	5.34215	0	6.28084	2166.93	4.90923	3.15981e-120	5.34515	133.699	0.700533	0.00489626	1.11828	40.4696	0	0.354043	0.151399	32.1216	0	0.0605605	-0.264936
NCU00462	hypothetical protein	0.681768	2.66151	0	0.0252763	1.54127	3.1988	0	0.227025	1.15844	0.506892	0	0.698976	-0.153957	0.318847	0	0.432048	-0.110588	0.366172	0	0.566615	-0.154878
NCU00463	kynureninase	22.9187	102.754	1.14971	3.17938e-44	1.96149	76.9731	0.73252	2.17358e-06	1.26663	15.4164	0	0.00039448	-0.514467	24.6346	0	0.405251	0.132948	25.3155	0	0.642593	0.0673783
NCU00464	60S ribosomal protein L32	2216.65	591.685	-1.43051	3.39613e-250	-2.09657	711.248	-1.41791	5.31048e-24	-2.07404	1753.77	0	0.00794805	-0.293375	2183.71	0	0.759381	0.0277442	1764.62	0	5.63021e-10	-0.398142
NCU00465	chaperone dnaJ	71.1845	24.4746	-1.08653	4.56792e-38	-1.72754	35.9406	-0.795466	7.99769e-09	-1.42174	43.9702	0	0.00530227	-0.607568	69.3514	0	0.915323	0.0115364	72.2974	0	0.657835	-0.0486625
NCU00466	glutamyl-tRNA synthetase	12.6267	28.9452	0.0408849	1.3922e-13	0.998841	23.1176	0	0.162133	0.406249	10.998	0	0.276893	-0.153625	12.7413	0	0.670719	0.0566466	12.8823	0	0.754034	-0.0416606
NCU00467	COP9 signalosome-5	30.6531	55.0302	0	6.9372e-08	0.648061	72.8736	0.212576	0.0024096	0.778736	32.2604	0	0.308976	0.112809	32.7257	0	0.287501	0.131755	51.5515	0	3.46638e-08	0.658187
NCU00468	prephenate dehydrogenase	26.3035	4.10772	-2.17945	2.4522e-24	-2.82171	4.45131	-2.21934	1.77879e-23	-2.95173	15.704	0	0.0259674	-0.614037	20.9614	0	0.0236668	-0.259848	21.1798	0	0.000484789	-0.377084
NCU00469	alpha-tubulin suppressor protein Aats1	0.0641416	0.0336016	0	0.694747	-0.376513	0.1416	0	0.83218	0.187246	0.01906	0	0.535677	-0.136422	0.0288624	0	0.708838	-0.0269551	0.0540306	0	0.909496	-0.0204231
NCU00470	DNA repair protein Rad9	2.68969	3.85247	0	0.147784	0.322731	5.73125	0	0.139295	0.606417	2.97746	0	0.549757	0.163493	2.46846	0	0.764174	-0.0570391	5.46021	0.0459023	4.64334e-06	0.878141
NCU00471	hypothetical protein	3.31609	3.8691	0	0.902301	0.0311174	6.48873	0	0.262693	0.486391	1.66289	0	0.0131557	-0.779749	2.85907	0	0.529503	-0.122929	4.43424	0	0.158124	0.312867
NCU00472	CDC37	40.8564	38.469	0	0.0715357	-0.279584	52.1918	0	0.691966	-0.103216	34.1286	0	0.328304	-0.20232	45.0243	0	0.206666	0.171416	62.0263	0	4.42297e-05	0.513034
NCU00473	hypothetical protein	6.21256	3.96093	-0.0267466	0.00036018	-0.831333	5.3872	0	0.115078	-0.633435	5.78821	0	0.830652	-0.0574526	5.83932	0	0.852816	-0.0326994	12.1554	0.203414	2.81579e-06	0.835345
NCU00474	hypothetical protein	0	0.060511	0	0.502343	0.502682	0.0849995	0	0.609262	0.239266	0	0	NA	NA	0.0519765	0	0.51952	0.0293388	0	0	NA	NA
NCU00475	40S ribosomal protein S18	1660.83	555.543	-1.04653	1.80255e-105	-1.77056	643.066	-1.16971	1.64805e-18	-1.80566	1401.44	0	0.118236	-0.198946	1707.32	0	0.308001	0.0870536	1610.31	0	0.0788751	-0.116068
NCU00476	UPF0023 family protein	17.4927	4.41118	-1.17304	6.57665e-12	-2.13244	6.49739	-1.15676	6.671e-06	-1.80896	9.69326	0	0.00460747	-0.720448	14.8073	0	0.459051	-0.144325	14.6818	0	0.202472	-0.289408
NCU00477	carboxypeptidase Y	106.107	644.719	1.55746	4.93662e-74	2.39812	756.559	1.82611	3.71607e-27	2.34822	160.218	0	0.00963386	0.585156	124.887	0	0.00285126	0.27313	136.366	0	0.000251991	0.286023
NCU00478	aconidiate-2	2.47157	0.891364	-0.838722	3.34718e-12	-1.64191	1.10213	-0.882882	0.000134268	-1.55202	2.68267	0	0.751572	0.112944	1.55593	0	0.00433897	-0.504347	6.84434	0.538198	5.82255e-18	1.33038
NCU00480	ubiquitin C-terminal hydrolase	25.6179	11.9074	-0.440208	6.5002e-56	-1.29694	16.6547	-0.445337	2.06201e-06	-1.06418	17.7532	0	0.00902119	-0.462515	21.2154	0	0.0352422	-0.211323	31.9499	0	0.00221351	0.243501
NCU00481	a-pheromone processing metallopeptidase Ste23	21.3966	37.0737	0	7.42401e-15	0.598662	45.2341	0	0.00680375	0.615314	23.9609	0	0.376121	0.18585	21.9251	0	0.33056	0.0820866	49.0881	0.4107	6.7574e-23	1.09722
NCU00483	hypothetical protein	13.5672	1.49079	-2.3462	2.73835e-49	-3.34043	2.96307	-1.92213	1.54119e-15	-2.5802	7.7048	0	4.57543e-05	-0.733095	10.1292	0	0.00556884	-0.341641	11.6165	0	0.0172733	-0.288037
NCU00484	NADH:ubiquinone oxidoreductase 18.4	86.9314	118.678	0	0.00105626	0.255059	129.635	0	0.601572	0.118139	94.8643	0	0.123677	0.163486	92.4104	0	0.410996	0.122261	91.9788	0	0.907813	0.00898776
NCU00485	hypothetical protein	0.494329	0.329474	0	0.632947	-0.474372	3.55656	0	0.181014	1.334	0.536151	0	0.89841	0.0465669	1.12806	0	0.426518	0.102894	1.37114	0	0.261904	0.364424
NCU00486	hypothetical protein	18.484	36.649	0	8.46294e-10	0.790168	49.6297	0.344325	0.000174292	0.951337	20.3071	0	0.163011	0.171586	19.5784	0	0.296441	0.12346	37.2384	0.147589	1.87963e-16	0.915766
NCU00487	hypothetical protein	36.2436	3.26191	-2.70871	4.66368e-66	-3.62654	5.25478	-2.48939	8.43014e-25	-3.16446	12.5941	-0.666758	2.50756e-23	-1.43513	30.0047	0	0.329335	-0.178671	21.0549	0	1.20257e-08	-0.821984
NCU00488	protein phosphatase PP2A regulatory subunit A	79.1537	68.2346	0	3.13857e-06	-0.407277	90.7094	0	0.231787	-0.256863	76.0476	0	0.83982	-0.0161471	80.8973	0	0.359333	0.0790027	99.2604	0	0.00020346	0.251479
NCU00489	cytoplasmic ribosomal protein-10	1196.61	291.339	-1.49855	9.09431e-94	-2.22669	350.929	-1.57342	3.70062e-23	-2.19994	925.475	0	0.0261945	-0.319362	1195.66	0	0.633171	0.0461116	940.719	0	3.88498e-06	-0.41353
NCU00490	DUF803 domain membrane protein	17.3482	15.954	0	0.0150582	-0.312479	22.0447	0	0.678762	-0.108138	24.1609	0	0.00370976	0.493268	16.3145	0	0.781153	-0.0360552	31.6712	0	1.7593e-11	0.774776
NCU00491	hypothetical protein	0	0.12051	0	0.506516	0.495154	0	0	NA	NA	0	0	NA	NA	0	0	NA	NA	0.101781	0	0.548461	0.0664544
NCU00492	hypothetical protein	19.9453	20.3921	0	0.0805352	-0.161278	30.6293	0	0.498536	0.159523	14.0205	0	0.000661384	-0.454726	17.1114	0	0.0737407	-0.16343	20.4175	0	0.66678	-0.037774
NCU00493	coatomer subunit delta	74.1247	71.8863	0	0.0153188	-0.236496	74.8003	0	0.0568091	-0.436894	94.1843	0	0.000168095	0.381855	73.3039	0	0.763184	0.0327181	107.795	0	6.12476e-06	0.458809
NCU00494	hypothetical protein	5.63059	18.2603	0.590272	1.24806e-25	1.49635	22.4709	0.893549	4.79548e-07	1.50496	5.11576	0	0.639025	-0.0914567	5.11494	0	0.630435	-0.0744089	5.64459	0	0.701152	-0.0660596
NCU00495	SipA3	14.5354	6.94917	-0.454592	1.307e-14	-1.25032	12.4814	0	0.0111053	-0.663592	13.0603	0	0.425943	-0.108296	13.7771	0	0.843065	-0.0253665	15.61	0	0.817352	0.0289756
NCU00496	hypothetical protein	1.34756	4.25601	0.288078	1.46522e-07	1.44147	4.41303	0.241373	0.0260576	1.16324	1.43051	0	0.722344	0.107996	1.13084	0	0.600861	-0.116524	0.796069	0	0.0462774	-0.625757
NCU00497	hypothetical protein	4.91877	6.89227	0	0.0772635	0.292324	8.29406	0	0.391887	0.287947	3.92051	0	0.0926642	-0.273184	5.28625	0	0.387078	0.13297	6.43789	0	0.0472282	0.302254
NCU00498	molybdenum cofactor biosynthesis protein 1 B	16.9725	31.7734	0	7.26282e-08	0.707941	28.2159	0	0.319124	0.270381	15.8237	0	0.869606	-0.0477245	22.0446	0	0.00108952	0.394433	15.0993	0	0.103532	-0.23232
NCU00499	all development altered-1	200.515	277.166	0	0.134014	0.273886	379.575	0	0.0883129	0.458227	214.97	0	0.749405	0.114721	272.842	0	0.00742112	0.424812	100.718	-0.287436	8.95457e-09	-0.999688
NCU00500	hypothetical protein	1.42383	3.07135	0	0.0430071	0.867663	4.46846	0.00578274	0.113526	1.04671	1.12672	0	0.613998	-0.19549	1.23325	0	0.753927	-0.0706675	1.37738	0	0.795161	-0.0864426
NCU00501	nucleolar complex protein 4	18.2239	1.38232	-3.03517	3.69059e-45	-3.84733	1.75795	-2.96046	1.46036e-26	-3.71068	4.60014	-1.15391	3.98496e-09	-1.66987	10.6783	0	9.37953e-06	-0.638486	9.94971	-0.217613	4.60674e-09	-0.900301
NCU00502	ATP synthase subunit 4	311.747	255.797	0	0.000169575	-0.478648	282.724	0	0.0100746	-0.591041	314.71	0	0.636753	0.0541994	359.137	0	0.0302632	0.237982	322.365	0	0.805836	-0.0240381
NCU00503	nonselective cation channel protein	10.759	8.79736	0	0.00155832	-0.4818	9.59311	0	0.0443097	-0.608274	8.44367	0	0.0596634	-0.296394	9.88783	0	0.626622	-0.0657663	7.17818	0	5.8061e-06	-0.630419
NCU00504	hypothetical protein	6.59289	2.88467	-0.344223	2.7546e-06	-1.35587	3.9588	-0.43238	0.0185456	-1.12118	4.36193	0	0.0588858	-0.489103	8.04002	0	0.176647	0.260367	5.30144	0	0.113701	-0.346549
NCU00505	small nuclear ribonucleoprotein Sm D1	85.0106	29.6888	-0.887811	2.15354e-60	-1.70716	43.4358	-0.727746	5.15779e-09	-1.40467	70.0913	0	0.022777	-0.232997	75.7461	0	0.217878	-0.110906	90.8658	0	0.848295	0.0218131
NCU00506	Pkr1-like	31.0877	96.4052	0.558	3.09254e-31	1.43344	103.355	0.684888	6.27518e-07	1.25556	39.4005	0	0.173694	0.34121	32.211	0	0.495362	0.0928079	28.8465	0	0.208967	-0.174725
NCU00509	hypothetical protein	1.44876	5.28205	0.498059	3.53627e-06	1.62222	9.03864	1.11302	0.000508712	1.99064	1.3224	0	0.840388	-0.067615	0.885542	0	0.210856	-0.280222	1.08821	0	0.325828	-0.331429
NCU00510	hypothetical protein	0.791199	11.6879	1.23429	7.49265e-06	3.15526	7.84737	0.493034	0.0864268	1.69445	0.958575	0	0.832546	0.0740798	0.985074	0	0.810456	0.0292404	0.636744	0	0.825752	-0.0571363
NCU00512	hypothetical protein	3.85655	5.20703	0	0.202017	0.23685	6.30197	0	0.478134	0.243717	2.59177	0	0.00475567	-0.50468	3.62637	0	0.834728	-0.0326339	2.80241	0	0.00388714	-0.500165
NCU00513	phosphotransferase enzyme family domain-containing protein	20.1467	97.0765	1.1503	9.56906e-47	2.06387	90.7411	0.99029	3.69322e-12	1.68911	30.0419	0	2.56667e-06	0.602373	19.6744	0	0.88982	0.0157722	20.2454	0	0.55539	-0.0644022
NCU00515	hypothetical protein	7.37318	18.5516	0.341777	5.78149e-05	1.11997	18.6192	0.290045	0.0137079	0.855969	14.921	0.124843	0.0103857	0.844578	8.72204	0	0.25965	0.220625	9.16486	0	0.377626	0.212596
NCU00516	hypothetical protein	0.282037	0.621987	0	0.235532	0.818188	0.622056	0	0.628001	0.458405	0.312198	0	0.830226	0.0874802	0.265735	0	0.956472	-0.009687	0.233273	0	0.699927	-0.136887
NCU00517	cell cycle checkpoint protein RAD17	10.8148	7.45027	0	1.58464e-07	-0.726985	13.6302	0	0.667329	-0.120781	9.0837	0	0.142251	-0.203968	10.1729	0	0.769934	-0.0348877	11.23	0	0.91524	-0.0158095
NCU00518	MGS207 protein	15.6931	44.871	0.3995	1.3832e-16	1.314	35.8987	0.130195	0.020545	0.717923	15.5116	0	0.899879	0.0215618	17.103	0	0.421368	0.142947	26.5944	0	0.000237933	0.647119
NCU00519	ribulose-phosphate 3-epimerase	27.3325	60.9229	0.0304469	1.05085e-08	0.955132	62.691	0.155075	0.0111001	0.724527	35.798	0	0.0437449	0.403065	31.331	0	0.250611	0.202504	48.4245	0	7.62625e-07	0.722184
NCU00520	oxidoreductase	65.339	7.21938	-2.42799	3.66163e-36	-3.30917	2.63648	-4.19555	4.90891e-54	-4.94969	36.4468	0	0.00153181	-0.734582	64.0446	0	0.902722	0.0194759	197.775	0.829768	7.53955e-18	1.44009
NCU00521	hypothetical protein	45.8808	12.1964	-1.33463	1.44253e-25	-2.08226	38.1598	-0.104996	0.00393304	-0.711465	42.7553	0	0.746159	-0.0556464	36.5755	0	0.00827526	-0.262047	65.5247	0	3.54514e-05	0.431398
NCU00522	cystathionine beta-lyase	40.8067	32.7312	0	0.00367254	-0.506301	30.1504	-0.272812	0.000403442	-0.879097	71.6084	0	0.0180884	0.715248	55.28	0	0.000570088	0.445518	73.0105	0	1.12027e-09	0.74529
NCU00523	NAD-dependent deacetylase sirtuin-2	10.2163	17.5182	0	0.000335321	0.579997	18.2461	0	0.249306	0.371013	8.45452	0	0.330865	-0.216867	8.93957	0	0.43864	-0.123573	11.1081	0	0.805257	0.0454311
NCU00524	hypothetical protein	0.470061	1.49084	0	0.0277642	1.32985	1.33298	0	0.435308	0.725104	0.263774	0	0.382727	-0.353923	0.283482	0	0.510813	-0.112448	0.172469	0	0.16178	-0.475867
NCU00525	hypothetical protein	0	0	0	NA	NA	0	0	NA	NA	0	0	NA	NA	0	0	NA	NA	0	0	NA	NA
NCU00526	Lcc1	0.247006	0.681381	0	0.109018	1.09536	0.0893548	0	0.371771	-0.895837	0.0909563	0	0.252641	-0.426136	0.0926198	0	0.387186	-0.107094	0.0520259	0	0.10426	-0.504387
NCU00527	mitochondrial genome maintenance protein Mgr2	30.3603	57.3914	0	4.46454e-06	0.719965	42.4731	0	0.929147	0.0255578	31.6309	0	0.69044	0.0921591	35.4527	0	0.0752908	0.245716	32.032	0	0.984216	0.00330216
NCU00528	hyphal anastomosis-4	18.1692	16.9878	0	0.022342	-0.290069	18.6214	0	0.107989	-0.415138	20.1228	0	0.283937	0.17757	17.143	0	0.786136	-0.0320437	25.6101	0	8.53223e-05	0.41383
NCU00529	hypothetical protein	0	0.220693	0	0.506516	0.495154	0	0	NA	NA	0	0	NA	NA	0	0	NA	NA	0	0	NA	NA
NCU00530	hypothetical protein	0	0	0	NA	NA	0	0	NA	NA	0	0	NA	NA	0	0	NA	NA	0	0	NA	NA
NCU00531	hypothetical protein	0	0	0	NA	NA	0	0	NA	NA	0	0	NA	NA	0	0	NA	NA	0	0	NA	NA
NCU00532	hypothetical protein	0	0.261679	0	0.506516	0.495154	0	0	NA	NA	0	0	NA	NA	0	0	NA	NA	0	0	NA	NA
NCU00533	hypothetical protein	0	0	0	NA	NA	0	0	NA	NA	0	0	NA	NA	0	0	NA	NA	0	0	NA	NA
NCU00534	hypothetical protein	0.109593	0.568098	0	0.0379368	1.7135	0.359941	0	0.554955	0.590218	0.0952221	0	0.931311	-0.0286524	0.0710653	0	0.749358	-0.032796	0.0893084	0	0.820391	-0.063284
NCU00535	alanyl-tRNA synthetase	5.3105	11.7162	0	0.00155475	0.929354	12.5131	0	0.0944821	0.740875	6.70829	0	0.111466	0.346966	7.2085	0	0.0623894	0.365869	6.72024	0	0.33018	0.231304
NCU00536	homoserine O-acetyltransferase	30.4867	27.7314	0	0.0153648	-0.329269	18.4215	-0.50915	1.71861e-05	-1.1627	21.1516	0	0.00254182	-0.468174	36.3286	0	0.0318193	0.276728	49.8585	0	9.87076e-07	0.616718
NCU00537	hypothetical protein	17.4651	101.606	1.34264	4.63128e-119	2.34146	73.523	0.952032	5.73806e-10	1.59018	39.5401	0.226193	0.00261572	0.978097	30.3233	0.0493712	7.92688e-10	0.775605	21.0831	0	0.116037	0.192477
NCU00538	PAP/25A associated domain family	9.05084	5.68273	-0.174024	9.04852e-15	-0.861777	10.64	0	0.375425	-0.219629	9.70972	0	0.158268	0.139807	7.98036	0	0.397537	-0.116405	10.4627	0	0.281767	0.133468
NCU00541	hypothetical protein	65.1387	29.9496	-0.525965	8.05895e-19	-1.30568	27.3544	-1.06042	3.29362e-12	-1.68198	84.553	0	0.0792003	0.389446	65.3304	0	0.651871	0.0508858	73.6095	0	0.392384	0.100736
NCU00542	DUF914 domain membrane protein	72.0732	15.1912	-1.60526	5.55314e-53	-2.42655	11.0727	-2.48372	3.217e-40	-3.11512	38.781	0	0.00829817	-0.740139	56.8807	0	0.0113907	-0.274557	71.9958	0	0.314282	-0.0737523
NCU00545	hypothetical protein	13.408	10.6227	0	0.00619775	-0.522432	14.9395	0	0.301762	-0.292797	13.2833	0	0.915682	0.0229217	12.2495	0	0.689482	-0.0674972	15.5185	0	0.392542	0.131618
NCU00547	hypothetical protein	0.0869653	1.05047	0.671075	0.000385581	2.73697	0.792541	0.0795242	0.104446	1.60454	0.0168442	0	0.237374	-0.346827	0.137488	0	0.614678	0.0689822	0	0	0.142379	-0.317768
NCU00548	MutT/nudix family protein	1.52204	3.47196	0	0.0702937	0.922885	3.37521	0	0.463265	0.56843	1.36272	0	0.81184	-0.0895319	1.53199	0	0.926545	0.0201432	0.982591	0	0.27279	-0.395428
NCU00549	glutathione transferase omega-1	15.2565	67.8375	1.05681	1.06152e-37	1.94894	65.0732	1.07146	8.68862e-08	1.59801	22.789	0	0.0669025	0.529856	19.2944	0	0.0335802	0.335661	14.4815	0	0.487611	-0.134185
NCU00550	hypothetical protein	12.7173	9.51481	0	6.4385e-09	-0.610035	10.8919	-0.0191723	0.0081231	-0.669333	9.56988	0	0.173623	-0.333974	11.0056	0	0.179769	-0.149606	12.4165	0	0.405868	-0.105016
NCU00551	myo2-like	29.8031	38.2633	0	0.0140355	0.167071	51.0061	0	0.139322	0.315003	32.0826	0	0.204411	0.146846	29.813	0	0.595747	0.0479443	29.21	0	0.150124	-0.100396
NCU00552	albino-1	32.9391	150.42	1.09937	5.35084e-28	1.98212	47.0898	0	0.814133	0.0574183	44.2229	0	0.206573	0.389907	38.0829	0	0.141362	0.224306	13.1382	-0.692451	1.21611e-35	-1.36589
NCU00553	rho GTPase activator	28.1064	28.6391	0	0.267662	-0.164203	27.5774	0	0.0754958	-0.473781	35.2567	0	0.0194627	0.353488	32.4763	0	0.0768238	0.234479	51.1498	0.148654	3.52387e-08	0.761365
NCU00554	homoserine-1	141.053	17.8713	-2.42402	5.70281e-81	-3.15349	19.3992	-2.62155	7.81508e-39	-3.26744	83.6697	0	2.2888e-08	-0.69526	171.884	0	0.0989949	0.279117	114.111	0	0.00130462	-0.368993
NCU00556	RNA binding protein	22.6227	7.63497	-0.943159	2.51966e-37	-1.75233	11.4963	-0.758652	3.18621e-07	-1.4055	20.9244	0	0.637137	-0.0715606	24.1864	0	0.225594	0.137696	28.1556	0	0.0330358	0.236283
NCU00557	hypothetical protein	0.350022	0.233292	0	0.632947	-0.474372	0.503661	0	0.978393	0.0264192	0.190287	0	0.59022	-0.179192	0.205324	0	0.7204	-0.0370718	0.391002	0	0.955928	0.0162237
NCU00558	hypothetical protein	1.3642	2.05936	0	0.32038	0.388689	4.67744	0.396694	0.0295353	1.21088	1.62098	0	0.494153	0.228283	1.94199	0	0.232666	0.270464	1.61353	0	0.642576	0.135336
NCU00559	hypothetical protein	2.32977	5.31368	0	1.49077e-06	0.987846	7.49259	0.453337	0.00108595	1.1867	2.70763	0	0.421095	0.226345	2.98289	0	0.0866432	0.317741	2.05056	0	0.24594	-0.233358
NCU00560	WD domain-containing protein	20.6303	8.70761	-0.654609	1.5221e-15	-1.42452	12.4914	-0.520089	4.25791e-05	-1.15641	11.9882	0	8.0757e-09	-0.724499	19.443	0	0.792487	-0.0341653	13.6043	0	1.25501e-07	-0.654036
NCU00561	hypothetical protein	0.769847	5.72928	1.34997	2.97869e-15	2.62679	11.7003	2.39911	2.15617e-10	3.22985	1.71836	0.014406	0.00139681	0.98615	1.17062	0	0.174756	0.30724	1.20836	0	0.206587	0.412517
NCU00562	hypothetical protein	45.6372	65.1526	0	0.00107862	0.319104	70.4467	0	0.481449	0.166518	45.1789	0	0.82487	0.0273789	47.0009	0	0.475873	0.086192	38.251	0	0.0037709	-0.318673
NCU00563	hypothetical protein	0.472412	1.65443	0.0560288	0.0194962	1.4488	1.06359	0	0.557391	0.52156	0.622223	0	0.554832	0.240309	0.416259	0	0.883841	-0.0253715	0.595011	0	0.750348	0.114137
NCU00564	mitochondrial 40S ribosomal protein MRP2	113.78	115.259	0	0.151875	-0.175329	97.4331	-0.12365	0.00579747	-0.671067	102.273	0	0.32942	-0.111109	118.333	0	0.311275	0.10169	104.294	0	0.0936517	-0.193881
NCU00565	lipoic acid synthetase	21.3865	15.7038	0	0.000109708	-0.636324	9.52548	-0.905625	2.29964e-09	-1.59414	15.0614	0	0.0227361	-0.434057	19.0644	0	0.381427	-0.105342	19.4814	0	0.0393066	-0.20345
NCU00566	synaptobrevin	87.366	144.53	0	4.68954e-06	0.531003	139.99	0	0.35105	0.221219	78.6078	0	0.572697	-0.102785	75.3252	0	0.235601	-0.150511	78.9705	0	0.046513	-0.213841
NCU00567	arginine-6	85.1092	92.2414	0	0.688282	-0.0796703	49.5017	-0.55122	3.42779e-06	-1.2191	49.3205	0	0.00117736	-0.687972	89.8533	0	0.439381	0.112661	71.925	0	0.040093	-0.301877
NCU00568	hypothetical protein	16.6128	11.0852	0	7.43078e-09	-0.773132	16.3558	0	0.095424	-0.469589	22.8807	0	1.57772e-05	0.492071	16.112	0	0.976155	0.00374661	26.9749	0	1.30266e-08	0.612873
NCU00569	SOH1 family protein	20.4113	20.3299	0	0.285844	-0.197902	15.73	-0.139378	0.024166	-0.804029	21.8987	0	0.418638	0.13592	20.2047	0	0.865092	0.0279907	49.1959	0.440979	1.10683e-12	1.1338
NCU00570	DNA-directed RNA polymerase III polypeptide	10.413	7.57139	0	0.00883885	-0.644262	10.6837	0	0.371117	-0.397685	8.5125	0	0.455514	-0.213504	8.18481	0	0.227234	-0.229884	9.63226	0	0.431616	-0.16713
NCU00571	hypothetical protein	44.5109	51.0792	0	0.965904	0.00551709	55.4376	0	0.604348	-0.136357	54.6329	0	0.02596	0.325379	48.6988	0	0.210468	0.164061	50.3004	0	0.432161	0.10029
NCU00572	thaumatin family protein	0.860086	3.79111	0.526307	2.99707e-06	1.86278	4.18526	0.745083	0.0187437	1.59007	0.823688	0	0.967181	-0.0152592	0.528446	0	0.299037	-0.222815	0.777234	0	0.696293	-0.13827
NCU00573	hypothetical protein	96.9934	90.9504	0	0.163011	-0.282012	106.697	0	0.137105	-0.315331	153.041	0	1.29899e-08	0.684141	114.043	0	9.20974e-05	0.276404	99.9924	0	0.670141	-0.0282389
NCU00574	hypothetical protein	1.93396	4.35821	0	0.18066	0.871582	8.02448	0.1654	0.125824	1.25958	4.87181	0	0.0316125	0.845704	1.68391	0	0.839385	-0.0390211	2.08392	0	0.953645	0.0211001
NCU00575	glucokinase	87.2803	43.8746	-0.391187	1.7994e-13	-1.17759	47.9165	-0.734532	9.83823e-10	-1.30681	346.711	1.10959	9.87643e-06	1.53763	129.097	0	4.84063e-23	0.603384	79.7562	0	0.0601296	-0.197327
NCU00576	hypothetical protein	29.1773	26.6371	0	0.0100021	-0.322693	25.059	-0.0591017	0.00933774	-0.664591	31.7338	0	0.564431	0.142667	23.6371	0	0.0221525	-0.239724	30.2156	0	0.887276	-0.0227805
NCU00577	hypothetical protein	13.5398	14.2188	0	0.421608	-0.123399	10.7607	-0.131095	0.00955231	-0.76993	11.3511	0	0.256238	-0.202679	9.06987	0	0.000451765	-0.474651	13.8483	0	0.756101	-0.0392891
NCU00578	peptidyl-prolyl cis-trans isomerase-like 1	26.9047	33.6924	0	0.432488	0.12885	41.0978	0	0.607397	0.151395	24.0916	0	0.508334	-0.113253	21.6685	0	0.077881	-0.237531	30.9377	0	0.377762	0.122616
NCU00579	oxysterol binding protein 1	34.6626	46.8627	0	0.00109489	0.241154	39.7308	0	0.249933	-0.256855	30.3295	0	0.507578	-0.137043	35.0777	0	0.416571	0.0647073	32.7047	0	0.0627896	-0.153844
NCU00580	acyl-CoA thioesterase	5.87908	88.8446	2.62713	3.31139e-59	3.67641	52.3049	2.03037	1.30095e-16	2.62741	7.88259	0	0.02341	0.438483	6.50894	0	0.377801	0.158036	8.21582	0	0.043738	0.381036
NCU00581	phosphopantetheinyl transferase	7.03418	7.34188	0	0.571285	-0.128393	6.16863	0	0.137455	-0.616695	10.0409	0	0.0116613	0.516815	7.92604	0	0.279858	0.18423	6.77703	0	0.597784	-0.11282
NCU00582	cryptochrome	31.6277	30.9657	0	0.0666919	-0.222584	32.3645	0	0.0654337	-0.418139	33.1039	0	0.451161	0.104547	28.7045	0	0.529001	-0.0826077	26.5397	0	0.0175443	-0.315769
NCU00583	hypothetical protein	0	0	0	NA	NA	0	0	NA	NA	0	0	NA	NA	0.413883	0	0.197321	0.113061	0	0	NA	NA
NCU00584	hypothetical protein	34.6931	28.4479	0	0.0171991	-0.477033	29.6928	-0.0431656	0.00859789	-0.670305	40.7917	0	0.0151199	0.269177	33.5959	0	0.987421	0.00195246	26.9435	0	0.000732646	-0.424899
NCU00585	albino-2	52.214	51.956	0	0.0215463	-0.19989	32.7438	-0.354986	6.42667e-07	-1.11571	70.6993	0	NA	0.432666	55.4062	0	0.152747	0.129374	34.2394	0	1.85402e-10	-0.665955
NCU00586	non-anchored cell wall protein-6	6.35695	10.2492	0	0.0840324	0.488489	9.09684	0	0.879041	0.0591882	7.09197	0	0.643011	0.156913	5.00252	0	0.246336	-0.226167	27.4498	1.20523	1.51736e-23	1.88755
NCU00587	osmotic sensitive-5	32.1547	52.7181	0	4.20924e-07	0.519034	48.2821	0	0.586638	0.128681	35.2612	0	0.373196	0.167598	32.0769	0	0.667244	0.043687	32.6016	0	0.639393	-0.0510599
NCU00589	auxin Efflux Carrier superfamily	51.8524	20.7506	-0.673162	2.1531e-12	-1.4949	31.5754	-0.427024	1.02663e-05	-1.15024	58.311	0	0.396666	0.196813	50.8991	0	0.872989	0.0218263	49.168	0	0.354322	-0.141323
NCU00590	hypothetical protein	21.4208	107.481	1.28805	2.73113e-32	2.11565	99.9771	1.1045	3.31078e-09	1.72633	32.1639	0	0.0253894	0.562242	28.4478	0	0.0119815	0.395731	21.1426	0	0.608594	-0.0852192
NCU00591	methylcrotonoyl-CoA carboxylase subunit alpha	3.81817	182.735	4.39984	2.81541e-128	5.3218	122.534	3.88087	1.56395e-60	4.46281	8.92658	0.274149	8.1184e-10	1.19138	3.66342	0	0.959511	-0.00913306	4.22162	0	0.710582	0.0689914
NCU00592	pre-mRNA-splicing factor cwc-25	20.0532	16.5545	0	0.000694347	-0.467547	13.8422	-0.340711	0.00109926	-0.96867	15.2872	0	0.0116484	-0.340109	18.0609	0	0.529934	-0.0913461	17.2175	0	0.0396223	-0.283064
NCU00593	COP9 signalosome-2	25.748	35.7047	0	0.0215933	0.276755	43.0008	0	0.280916	0.279197	29.688	0	0.129086	0.237767	29.2967	0	0.0524398	0.220056	28.1296	0	0.649037	0.0529582
NCU00594	hypothetical protein	0.15824	0	0	0.44915	-0.588169	0.217982	0	0.999672	0.000300465	0.336309	0	0.593897	0.156158	0.283926	0	0.6904	0.0354548	0.129072	0	0.905825	-0.0190236
NCU00595	ubiquitin thiolesterase	20.5963	26.7843	0	0.342046	0.186397	24.5646	0	0.480816	-0.196403	35.8497	0	9.29601e-05	0.7881	23.5567	0	0.150768	0.214306	22.9648	0	0.627103	0.0797827
NCU00596	lipoyltransferase	17.2636	18.1601	0	0.37106	-0.119155	18.1759	0	0.179096	-0.374484	18.2764	0	0.306006	0.120054	18.1662	0	0.327732	0.113933	17.5444	0	0.679236	-0.0487779
NCU00597	deoxyribose-phosphate aldolase 2	14.1719	1.72436	-2.09143	2.14927e-29	-3.17124	0.707323	-3.32588	2.25519e-21	-4.48046	3.46477	-1.06074	0.00420324	-1.1564	10.2177	0	0.0236794	-0.360808	8.9945	0	0.00307777	-0.655487
NCU00598	thioredoxin	22.6046	42.5886	0	6.71566e-08	0.716698	41.5959	0	0.156686	0.413935	29.8013	0	0.00776399	0.421162	19.0924	0	0.196707	-0.175526	20.6311	0	0.142745	-0.197115
NCU00599	37S ribosomal protein Rsm22	23.5892	11.2242	-0.54033	1.38755e-11	-1.2566	3.87055	-2.27657	1.20402e-26	-3.00293	11.1747	-0.191242	4.57846e-14	-1.00707	21.6838	0	0.507772	-0.0674976	20.5318	0	0.0504347	-0.264291
NCU00600	rho-type GTPase-3	55.952	56.525	0	0.102475	-0.177384	80.0958	0	0.791567	0.0607438	69.5595	0	0.000656591	0.348368	60.163	0	0.134927	0.147553	56.8922	0	0.611674	-0.0477992
NCU00602	siroheme synthase	24.0242	2.63889	-2.37662	6.09593e-16	-3.24932	5.44283	-1.8474	3.86508e-09	-2.48204	11.1277	-0.223793	0.0313978	-0.779268	24.9127	0	0.759663	0.0657868	6.77466	-1.07541	1.75436e-08	-1.56153
NCU00603	hypothetical protein	0	0.123767	0	0.506516	0.495154	0	0	NA	NA	0.0747714	0	0.598221	0.0748094	0	0	NA	NA	0	0	NA	NA
NCU00604	hypothetical protein	3.17273	1.1718	-0.691541	3.52974e-05	-1.5655	1.59141	-0.481381	0.00656692	-1.35497	1.56557	0	0.00016093	-0.889307	3.0314	0	0.946526	-0.012787	2.05517	0	0.0425318	-0.568114
NCU00605	ThiF domain-containing protein	14.902	1.79091	-2.29868	3.77891e-42	-3.20431	2.0324	-2.45935	3.1431e-20	-3.22545	6.7116	-0.208053	1.3319e-08	-1.04826	14.078	0	0.838301	-0.0276005	17.7172	0	0.32486	0.168477
NCU00606	short-chain alcohol dehydrogenase	0.390131	0.319512	0	0.67714	-0.363273	0.366092	0	0.785061	-0.273537	0.955542	0	0.072729	0.726857	0.189735	0	0.531077	-0.0753317	0.321539	0	0.760308	-0.100071
NCU00607	hypothetical protein	0.0845056	0	0	0.45916	-0.568551	0.373111	0	0.638992	0.392202	0	0	0.375074	-0.133106	0	0	0.50331	-0.0310771	0.0736422	0	0.921289	-0.0158259
NCU00608	AMP-binding enzyme	2.97635	93.7595	3.7538	1.96349e-157	4.7472	113.191	4.13449	3.45033e-67	4.70345	5.19422	0	4.30451e-06	0.803688	2.47338	0	0.432217	-0.156101	2.84178	0	0.537258	-0.127304
NCU00609	Och1 homolog	15.2567	5.95863	-0.706144	6.38922e-15	-1.53371	11.8942	-0.111239	0.0090674	-0.797292	10.0181	0	0.0083165	-0.531383	16.6852	0	0.214294	0.163845	16.7241	0	0.666637	0.0591044
NCU00611	hypothetical protein	6.21745	16.7152	0.360765	1.21169e-11	1.22328	26.7002	0.994375	2.81859e-07	1.60379	9.88751	0	0.0219316	0.615906	4.91624	0	0.22794	-0.226977	7.20451	0	0.479131	0.130165
NCU00614	DUF1620 domain-containing protein	23.3043	21.3186	0	0.000994735	-0.321715	27.3021	0	0.325777	-0.224936	26.4315	0	0.0853614	0.218408	25.3836	0	0.0481139	0.167324	30.1775	0	0.000710605	0.29615
NCU00616	hypothetical protein	3.71716	10.0844	0.249054	1.05248e-08	1.23014	15.1195	0.89914	7.6403e-05	1.50962	4.25639	0	0.30779	0.217598	2.89457	0	0.339793	-0.204035	3.30796	0	0.418003	-0.205617
NCU00617	phosducin family protein	47.9031	36.8454	0	9.28144e-06	-0.570844	33.783	-0.265908	0.000124772	-0.945645	36.6646	0	0.0878189	-0.32196	48.2787	0	0.553951	0.0574759	44.074	0	0.0364549	-0.1901
NCU00618	40S ribosomal protein S27	1920.27	828.959	-0.70608	3.59227e-223	-1.40473	715.602	-1.31305	5.45493e-20	-1.86114	1394.92	0	4.03917e-13	-0.417981	1635.31	0	0.0141964	-0.177054	1382.36	0	3.89162e-29	-0.544305
NCU00619	hypothetical protein	8.83536	23.6052	0.231408	7.8928e-14	1.2159	33.3294	0.823403	5.99623e-06	1.42204	15.1022	0	0.000362586	0.752299	10.831	0	0.0475792	0.300129	15.4096	0	9.52136e-06	0.693617
NCU00620	hypothetical protein	6.00819	6.56926	0	0.76888	-0.0658966	7.74479	0	0.831164	-0.086432	9.04591	0	0.00253638	0.590722	5.60637	0	0.830827	-0.0382927	7.01326	0	0.45753	0.13988
NCU00621	TORC1 growth control complex subunit Kog1	19.2334	20.6626	0	0.323759	-0.0904289	27.3568	0	0.822185	0.0509392	17.1743	0	0.246225	-0.11948	18.4319	0	0.904546	-0.0103115	17.3092	0	0.00645778	-0.221553
NCU00622	cell polarity protein	26.8996	6.60406	-1.5529	2.17498e-54	-2.21043	13.6384	-0.765842	6.17982e-10	-1.41776	21.5356	0	0.0622102	-0.271965	22.2287	0	0.0240871	-0.215475	37.6312	0	3.16945e-09	0.408001
NCU00623	integral membrane protein	22.9414	15.9874	0	1.68378e-06	-0.710449	22.8317	0	0.132912	-0.452479	19.3497	0	0.22003	-0.194775	20.9522	0	0.576967	-0.0730472	25.0278	0	0.704859	0.0500016
NCU00624	yif1-like	25.9541	19.0974	0	4.37681e-06	-0.633866	26.3376	0	0.118797	-0.426542	34.874	0	0.00802239	0.444845	26.2442	0	0.604326	0.0610076	39.4693	0	0.000101401	0.512651
NCU00627	hypothetical protein	131.691	196.188	0	0.0167245	0.381378	191.209	0	0.746014	0.0822601	168.703	0	0.330813	0.322225	167.857	0	0.0223313	0.349184	144.725	0	0.722544	0.061596
NCU00628	hypothetical protein	16.8858	6.61969	-0.730227	8.65014e-14	-1.52724	9.17716	-0.598112	3.83798e-05	-1.30024	29.3459	0	0.0644098	0.643681	15.9799	0	0.876608	-0.0247534	30.1518	0	2.73087e-05	0.718894
NCU00629	embden-meyerhof pathway-3	131.85	16.5276	-2.37883	6.64295e-37	-3.13787	13.9623	-2.98488	7.93539e-46	-3.63234	166.262	0	0.459512	0.274629	152.165	0	0.101327	0.230324	231.169	0	1.02729e-05	0.701696
NCU00630	hypothetical protein	2.98374	2.86871	0	0.284383	-0.24511	3.749	0	0.772271	-0.12159	4.23595	0	0.0373063	0.497678	2.66716	0	0.66674	-0.0821796	3.68544	0	0.26033	0.215313
NCU00631	chromatin remodelling factor 9-1	6.27986	5.86554	0	0.0203298	-0.290834	9.68013	0	0.549431	0.164207	7.73989	0	0.0197025	0.329999	6.24445	0	0.767674	0.0369692	8.99038	0	8.66773e-05	0.434948
NCU00632	type I phosphodiesterase/nucleotide pyrophosphatase	20.4163	9.46238	-0.49302	1.05354e-26	-1.29876	20.3091	0	0.0738595	-0.4568	18.648	0	0.392305	-0.088179	16.7379	0	0.0373172	-0.223456	24.6162	0	0.0410124	0.19416
NCU00633	hypothetical protein	25.8502	9.897	-0.881972	9.18187e-10	-1.5562	16.2279	-0.483324	7.20712e-05	-1.10601	29.964	0	0.437273	0.220749	29.5381	0	0.0658729	0.224778	46.498	0	1.44612e-10	0.754221
NCU00634	ribosomal protein L14	1864.47	378.582	-1.73637	6.208e-201	-2.48934	490.276	-1.79991	6.04315e-31	-2.35901	1447.56	0	0.0113213	-0.316718	1752.85	0	0.508984	-0.0384943	1438.16	0	1.12709e-09	-0.443171
NCU00635	nascent polypeptide-associated complex subunit alpha	633.186	261.7	-0.557829	6.20669e-43	-1.46464	377.785	-0.587084	4.87006e-08	-1.18828	517.769	0	0.130386	-0.240106	629.841	0	0.730596	0.0395029	624.121	0	0.304495	-0.0926692
NCU00636	ATP synthase subunit D	180.002	145.882	0	0.00233681	-0.495828	151.73	-0.10963	0.00677782	-0.693669	171.333	0	0.85172	-0.0289538	167.447	0	0.712932	-0.0499495	168.764	0	0.284828	-0.159661
NCU00638	hypothetical protein	1.99219	1.69162	0	0.317546	-0.406959	1.62939	0	0.325073	-0.653292	0.859406	0	0.0913808	-0.681316	0.486568	-0.242945	0.000422763	-0.79009	4.0349	0	0.0128163	0.743935
NCU00640	hypothetical protein	14.7901	7.83211	-0.00408729	0.00743802	-1.06094	13.7852	0	0.356334	-0.511387	11.4645	0	0.266726	-0.291897	8.14058	0	0.02478	-0.496448	10.5417	0	0.0797275	-0.469767
NCU00641	cytochrome c oxidase-assembly factor cox-16	17.1006	11.264	0	0.00865575	-0.779659	20.4487	0	0.707534	-0.185207	14.7821	0	0.491351	-0.157213	15.2699	0	0.683965	-0.0830886	19.8643	0	0.603022	0.123198
NCU00642	glycosylhydrolase family 35-1	1.08257	7.12518	1.52661	5.28977e-18	2.47125	9.82407	1.94546	6.9467e-09	2.58433	4.80239	1.17267	5.57609e-06	1.60813	1.55107	0	0.133849	0.333744	2.88462	0.288282	2.02679e-05	1.12475
NCU00643	L-arabinitol 4-dehydrogenase	2.13472	11.2875	1.11303	1.23552e-18	2.17412	17.3633	1.79108	4.39277e-09	2.45119	4.40779	0	0.000518129	0.943021	2.42738	0	0.47207	0.153943	1.7727	0	0.306385	-0.28184
NCU00644	ATP synthase subunit G	164.726	31.3042	-1.92279	8.2498e-166	-2.58333	33.3747	-2.05663	8.19034e-35	-2.72613	127.099	0	0.0657106	-0.318196	150.651	0	0.265025	-0.0770817	173.034	0	0.979817	-0.00156584
NCU00645	hypothetical protein	0	0	0	NA	NA	0.203232	0	0.609262	0.239266	0	0	NA	NA	0	0	NA	NA	0.116322	0	0.548461	0.0664544
NCU00646	methyltransferase LaeA	5.44875	8.14931	0	0.110665	0.38076	7.81832	0	0.880734	0.0605627	4.83128	0	0.715709	-0.111602	4.31114	0	0.245763	-0.219819	7.97889	0	0.0676822	0.421779
NCU00648	choline transporter	1.9505	2.5034	0	0.627372	0.159301	3.29319	0	0.618261	0.274496	0.856019	0	0.00138267	-0.963434	1.26766	0	0.133326	-0.33433	1.09652	-0.0479015	0.0147419	-0.716913
NCU00649	nicotinic acid-6	38.9399	26.7705	-0.0386233	4.41797e-05	-0.730164	36.4068	0	0.0545098	-0.5445	29.9354	0	0.240431	-0.304528	31.8628	0	0.212905	-0.203941	42.6113	0	0.716319	0.0545138
NCU00650	Wdr1p	21.5129	0.729358	-4.09772	2.58128e-79	-4.99489	0.904344	-4.09742	1.62112e-48	-4.88225	4.19984	-1.54003	3.05433e-05	-1.58839	14.0144	0	9.90011e-07	-0.533231	14.7405	0	1.16382e-08	-0.604134
NCU00651	peptide N-glycanase-1	17.6683	10.745	-0.190829	1.39273e-09	-0.907106	20.0197	0	0.300857	-0.271045	18.5375	0	0.521578	0.104709	16.4472	0	0.651819	-0.0504467	22.6198	0	0.015912	0.275564
NCU00652	male barren-2	1.36047	2.8119	0	0.000374513	0.841824	4.47099	0.523259	0.00644181	1.1966	1.63833	0	0.29209	0.271778	1.33479	0	0.951144	0.0126621	1.09222	0	0.178379	-0.336094
NCU00653	hypothetical protein	0.845978	1.37115	0	0.227373	0.486215	3.17445	0.492559	0.0394231	1.29291	1.17785	0	0.184738	0.422231	0.707893	0	0.680128	-0.0931594	0.655078	0	0.391748	-0.29203
NCU00654	hypothetical protein	14.8155	8.50309	-0.0708017	5.98283e-06	-0.982921	11.023	-0.257585	0.0106918	-0.855987	12.2709	0	0.22228	-0.218946	12.0093	0	0.252142	-0.205153	9.91999	0	0.00126701	-0.605079
NCU00655	mitochondrial enoyl reductase	41.1438	170.953	0.936367	1.97737e-54	1.85498	162.477	0.915714	5.42655e-10	1.50152	69.1798	0	0.00786275	0.701611	45.3494	0	0.107307	0.177941	60.5516	0	4.46353e-06	0.475575
NCU00656	phosphoinositide 3-kinase	13.5798	30.4498	0.0775041	1.71744e-17	0.968058	34.6511	0.272439	0.000567915	0.879747	14.4499	0	0.491211	0.125627	13.9117	0	0.466532	0.0799727	15.72	0	0.208867	0.135414
NCU00657	hypothetical protein	10.7641	10.8801	0	0.317179	-0.175123	11.76	0	0.296185	-0.321066	10.8414	0	0.844944	0.0466257	11.5577	0	0.303288	0.136733	17.965	0	1.33391e-07	0.646802
NCU00658	male barren-3	0.824579	2.49209	0.53862	3.83475e-10	1.38462	2.10779	0.202836	0.0323816	0.861099	0.878615	0	0.676707	0.113594	1.02475	0	0.234955	0.24866	0.354803	-0.231447	7.43334e-05	-1.07194
NCU00659	hypothetical protein	2.35156	27.7451	2.22437	1.87151e-30	3.29555	7.81522	0.331537	0.017576	1.19109	3.13895	0	0.298558	0.356842	3.42715	0	0.0565826	0.403214	1.89446	0	0.264677	-0.314808
NCU00660	glutamyl-tRNA amidotransferase	31.06	25.3178	0	2.33961e-06	-0.486983	32.0024	0	0.105557	-0.407071	25.7875	0	0.0459698	-0.222185	27.4492	0	0.240496	-0.122061	21.6885	0	3.11993e-06	-0.574372
NCU00662	RNA binding protein	4.93351	6.2472	0	0.422219	0.147123	6.7117	0	0.972523	-0.0126983	4.10084	0	0.325301	-0.208007	3.85038	0	0.182418	-0.246095	4.98383	0	0.793663	-0.0542793
NCU00663	hypothetical protein	27.0232	71.6551	0.127122	2.36285e-21	1.20919	82.2968	0.511287	3.81677e-05	1.12742	28.2332	0	0.544269	0.0997454	22.9889	0	0.207409	-0.165843	37.0131	0	0.00829353	0.366406
NCU00664	pre-mRNA-splicing factor isy-1	5.33138	7.91031	0	0.0195047	0.373117	9.6027	0	0.241958	0.382205	5.41777	0	0.81048	0.0571419	5.15802	0	0.995762	-0.000879563	4.01885	0	0.0118336	-0.449017
NCU00665	Ser/Thr protein phosphatase	0.297767	0.734409	0	0.0837507	1.00944	2.21249	0.816757	0.0100863	1.99641	0.333693	0	0.782493	0.112449	0.368737	0	0.634775	0.0957545	0.124074	0	0.205007	-0.432588
NCU00666	hypothetical protein	1.49132	10.823	1.46978	1.97751e-22	2.61718	18.1655	2.38143	5.50195e-14	3.01882	1.53322	0	0.851277	0.0636857	1.15025	0	0.376124	-0.196233	1.95829	0	0.309807	0.269582
NCU00667	vacuolar membrane ATPase-11	31.0223	54.0448	0	0.00116649	0.602053	61.8072	0	0.0615199	0.528143	48.5949	0	0.0112517	0.620449	33.9967	0	0.242774	0.162379	45.4151	0	0.00148638	0.457415
NCU00668	rho guanyl nucleotide exchange factor 1	39.2128	39.7959	0	0.106335	-0.170823	47.4219	0	0.437368	-0.178949	34.7962	0	0.20004	-0.128841	36.3825	0	0.601216	-0.0546135	43.7087	0	0.439269	0.0820596
NCU00669	oligosaccharyl transferase subunit	49.7195	44.0966	0	0.00456837	-0.364284	49.0381	0	0.0660415	-0.467553	80.627	0	4.88575e-05	0.707042	53.1035	0	0.286636	0.133696	46.9691	0	0.242578	-0.150195
NCU00670	NADH:ubiquinone oxidoreductase 9.5	192.437	394.891	0	1.11545e-21	0.842488	436.65	0.0275372	0.00132011	0.717103	224.727	0	0.0159246	0.260473	191.175	0	0.675571	0.0388661	219.322	0	0.352789	0.111919
NCU00671	beige/BEACH domain-containing protein	19.0416	13.7858	-0.00840469	1.04615e-13	-0.658765	21.4399	0	0.207071	-0.282409	14.5988	0	4.51325e-05	-0.338436	17.58	0	0.436842	-0.0633359	18.0112	0	0.0714783	-0.150243
NCU00673	serine protease p2	159.118	3093.93	3.12793	0	4.07511	2324.44	2.83051	9.17225e-53	3.36941	260.936	0	0.00246497	0.690289	194.57	0	0.000411086	0.325156	212.442	0	0.000116829	0.339029
NCU00674	hypothetical protein	1.93862	4.44797	0.060736	9.10057e-05	0.987789	3.34167	0	0.524321	0.309271	2.63867	0	0.385141	0.329598	2.16558	0	0.468573	0.148586	1.37653	0	0.110296	-0.456539
NCU00675	efr-3	10.0933	3.35347	-1.0055	3.21174e-33	-1.77328	4.65209	-0.881361	5.23924e-08	-1.54244	5.59349	-0.0619007	0.0647404	-0.631635	7.75976	0	0.0273276	-0.298559	8.24386	0	0.0268087	-0.348231
NCU00676	F1-ATP synthase assembly protein	15.809	5.71305	-0.829321	7.98883e-22	-1.65116	4.03804	-1.62667	2.97854e-12	-2.3542	9.43174	0	0.000239359	-0.666074	20.9316	0	0.00272404	0.41044	14.4681	0	0.142299	-0.194408
NCU00677	phenylacetyl-CoA ligase	2.71047	78.5401	3.49171	1.23735e-118	4.617	90.9421	3.92234	5.55864e-54	4.51224	8.03597	0.591434	3.24498e-15	1.51174	3.99362	0	0.0110904	0.476241	2.08171	0	0.0973506	-0.396305
NCU00678	glutamate decarboxylase	4.28849	9.65748	0	0.00118167	0.957777	10.4396	0.118533	0.0430541	0.792973	4.31094	0	0.901787	0.0401255	4.39594	0	0.711297	0.0690284	3.7554	0	0.268751	-0.236986
NCU00679	hypothetical protein	0.35584	2.91944	1.3372	1.02283e-08	2.6745	4.7525	1.56298	4.7706e-05	2.82436	0.594049	0	0.271371	0.4427	0.474856	0	0.540002	0.124167	0.69345	0	0.175238	0.488611
NCU00680	2-methylcitrate dehydratase	81.5259	464.45	1.44561	8.99451e-32	2.29218	625.872	1.92248	1.18433e-20	2.43875	189.695	0.396088	4.73029e-17	1.21671	102.29	0	0.0407139	0.323456	79.2426	0	0.49695	-0.107565
NCU00681	GTPase activating protein	7.61113	10.4748	0	0.155499	0.26614	16.5682	0.0938002	0.0337481	0.651426	9.45965	0	0.101953	0.33015	7.23443	0	0.903094	-0.0199446	9.44572	0	0.225627	0.222988
NCU00682	protein kinase A catalytic subunit-2	40.0291	41.7062	0	0.664599	-0.12652	69.5378	0	0.315241	0.334399	97.3344	0.54682	9.09542e-08	1.21512	50.7857	0	0.122745	0.299592	54.6256	0	0.141032	0.335569
NCU00684	endonuclease/Exonuclease/phosphatase	13.662	7.88565	-0.290713	0.000390785	-0.964568	10.46	-0.221222	0.0139603	-0.816134	22.3289	0	0.00196939	0.685937	13.4843	0	0.876809	0.026782	21.5275	0	0.0112471	0.531477
NCU00685	casein kinase I isoform delta	113.579	105.017	0	0.0151981	-0.306313	125.138	0	0.137749	-0.313483	119.129	0	NA	0.101056	95.6093	0	0.0146416	-0.192657	125.081	0	0.244527	0.0660973
NCU00687	hypothetical protein	64.6522	63.1499	0	0.0347689	-0.22575	66.021	0	0.0561361	-0.420526	60.5505	0	0.611216	-0.0534499	58.8444	0	0.412853	-0.0815396	71.4988	0	0.44268	0.0710905
NCU00688	hypothetical protein	2.09718	1.49635	0	0.0523389	-0.660971	2.33066	0	0.627665	-0.27711	1.6125	0	0.257569	-0.298737	1.61428	0	0.363442	-0.201674	1.40865	0	0.0623656	-0.526856
NCU00689	hypothetical protein	4.86893	8.6548	0	0.00807842	0.629471	9.52206	0	0.130381	0.496932	5.59625	0	0.440194	0.208811	4.49892	0	0.718247	-0.0550706	7.23907	0	0.0148234	0.460961
NCU00690	ribonuclease P complex subunit Pop1	9.22591	3.02851	-0.970295	1.74174e-21	-1.78445	5.94107	-0.420293	0.000668652	-1.06518	6.04965	0	0.000220531	-0.547645	6.51883	0	0.00365401	-0.403541	8.86138	0	0.366177	-0.124571
NCU00691	hypothetical protein	5.09181	7.34349	0	0.0923359	0.332142	12.1243	0.0232571	0.0203961	0.773803	8.42141	0	0.0187137	0.664389	6.12805	0	0.111013	0.265511	6.46561	0	0.171092	0.252426
NCU00692	chaperone dnaK	88.5803	3.67456	-3.92511	1.14271e-162	-4.75302	2.42271	-4.77151	4.15914e-88	-5.53623	29.0534	-0.802143	0.00088518	-1.18074	72.5258	0	0.025832	-0.225337	74.7181	0	0.000372653	-0.313951
NCU00693	exosome complex exonuclease RRP40	20.1155	6.02405	-1.07085	2.02648e-22	-1.91513	8.15489	-0.952568	2.64859e-07	-1.7102	9.75568	-0.121246	1.63819e-06	-0.940303	14.933	0	0.0186099	-0.337308	14.0743	0	0.000135436	-0.561673
NCU00694	hypothetical protein	15.1546	21.4913	0	0.0825569	0.3099	37.8081	0.239884	0.00239548	0.846959	19.5608	0	0.167482	0.356974	13.6715	0	0.561602	-0.086388	20.0365	0	0.060022	0.312655
NCU00695	hypothetical protein	0	0	0	NA	NA	0	0	NA	NA	0	0	NA	NA	0	0	NA	NA	0	0	NA	NA
NCU00696	SH3 domain-containing protein	19.9176	21.7512	0	0.60575	-0.0651575	35.5443	0	0.120586	0.373958	30.0985	0	7.47584e-06	0.616383	21.1525	0	0.244963	0.127418	27.3586	0	0.000307333	0.377357
NCU00697	hypothetical protein	0.145653	0.396361	0	0.21763	1.00494	0.53538	0	0.390523	0.847534	0.292333	0	0.367576	0.351377	0.15765	0	0.874487	0.0242452	0.597426	0	0.0201194	0.840656
NCU00698	hypothetical protein	0.362732	1.30534	0	0.0130159	1.49656	1.48578	0	0.202335	1.14606	0.0875265	0	0.0695919	-0.712106	0.446599	0	0.67384	0.080267	0.100382	0	0.101668	-0.545335
NCU00699	hypothetical protein	0.907659	5.17509	0.972343	9.85164e-07	2.19332	3.68396	0.467897	0.0643153	1.33214	1.50344	0	0.152911	0.533293	0.787951	0	0.823248	-0.0467863	1.15918	0	0.649944	0.162028
NCU00700	hypothetical protein	1.37679	7.03598	1.11282	8.1485e-16	2.12631	7.7706	1.26467	5.46865e-05	1.91878	2.16516	0	0.0329192	0.598935	2.06413	0	0.0819156	0.385759	1.41709	0	0.941466	-0.0210929
NCU00701	lysozyme	5.59461	2.61031	-0.373358	0.000175512	-1.25571	3.82669	-0.0824883	0.0645353	-0.934115	5.44074	0	0.995711	0.00135878	4.51931	0	0.398427	-0.178533	17.0344	0.727788	4.55147e-11	1.38763
NCU00704	hypothetical protein	0	0.104579	0	0.502343	0.502682	0.146901	0	0.609262	0.239266	0	0	NA	NA	0	0	NA	NA	0	0	NA	NA
NCU00705	hypothetical protein	0.137636	3.04353	1.01584	1.44721e-05	3.37747	9.59755	2.12712	8.0986e-07	4.17274	0.159284	0	0.887712	0.0462053	0.187447	0	0.761951	0.0347054	0.0560535	0	0.554629	-0.127729
NCU00706	60S ribosomal protein L44	797.78	399.298	-0.467622	2.94431e-16	-1.18434	387.306	-0.840356	1.16952e-09	-1.47499	704.114	0	0.369312	-0.135452	812.985	0	0.666004	0.0678622	803.289	0	0.694224	-0.0585063
NCU00707	hypothetical protein	27.4703	1.90865	-3.08695	1.47918e-65	-3.98913	1.55414	-3.69504	1.7014e-35	-4.44533	10.1465	-0.594529	0.00186217	-1.07681	23.0801	0	0.160026	-0.184035	17.4788	0	8.2162e-07	-0.697236
NCU00708	hypothetical protein	0.346994	0	0	0.0739494	-1.80872	0.251051	0	0.723679	-0.34617	0.147521	0	0.376979	-0.314823	0.260224	0	0.824915	-0.0235541	0	0	0.103088	-0.380886
NCU00709	glycosylhydrolase family 3-8	0.220176	0.394	0	0.393143	0.56448	0.43866	0	0.69407	0.367772	0.0966825	0	0.256576	-0.450966	0.141595	0	0.528427	-0.113702	0.145327	0	0.460866	-0.261612
NCU00710	acetyl xylan esterase	1.33939	1.56066	0	0.948455	0.0277006	2.02504	0	0.860421	0.119772	0.87009	0	0.221677	-0.435591	0.981786	0	0.431134	-0.1772	2.07486	0	0.160221	0.431761
NCU00711	multidrug resistance protein fnx1	2.15762	8.51817	0.826422	1.58288e-14	1.76175	7.2663	0.387234	0.00420644	1.23295	1.65611	0	0.183433	-0.311336	1.97544	0	0.838298	-0.0446778	1.46909	0	0.0993372	-0.490262
NCU00712	3-hydroxy-3-methylglutaryl-coenzyme A reductase	98.2548	6.05896	-3.44495	0	-4.20291	7.23259	-3.55792	5.34842e-79	-4.16834	62.8714	0	0.00934111	-0.552743	90.3978	0	0.289003	-0.0689469	99.2575	0	0.445069	-0.0568004
NCU00713	nicotinic acid-8	7.89522	8.33644	0	0.56389	-0.115544	9.00486	0	0.475082	-0.25814	7.25713	0	0.727424	-0.0734411	8.44714	0	0.424194	0.125571	11.4937	0	0.00374743	0.447443
NCU00714	heat shock protein STI1	57.4961	36.6887	-0.00385178	1.51161e-10	-0.839326	44.4707	-0.149352	0.00103495	-0.815658	50.6549	0	0.247698	-0.139969	62.6242	0	0.248722	0.156374	67.5408	0	0.169867	0.15617
NCU00715	betaine aldehyde dehydrogenase	7.20837	26.015	0.690057	3.30218e-13	1.63631	25.902	0.731866	8.35079e-05	1.34597	4.9103	0	0.316378	-0.365192	11.1054	0	0.000912635	0.56084	4.07676	-0.103956	0.0001043	-0.81198
NCU00716	non-anchored cell wall protein-5	3.60984	5.74149	0	0.516591	0.428728	2.22241	-0.0837035	0.20886	-0.948062	6.91273	0	0.111877	0.622129	3.10522	0	0.814087	-0.0484594	2.54295	0	0.4467	-0.276092
NCU00717	DUF1212 domain membrane protein	1.81343	0.519652	-0.983903	4.56707e-10	-1.94474	1.28345	-0.0301864	0.0357937	-0.907386	1.48025	0	0.32687	-0.228598	1.57479	0	0.577588	-0.113692	3.37527	0	7.97086e-05	0.75978
NCU00718	hypothetical protein	0.552485	1.48201	0	0.317687	0.892345	0.264998	0	0.633613	-0.448296	0.204423	0	0.391435	-0.276558	0.852375	0	0.62053	0.068066	0.156911	0	0.364644	-0.215708
NCU00719	hypothetical protein	0.938434	0.413365	-0.127017	0.0709381	-1.21325	1.13148	0	0.831783	-0.156396	0.253475	0	0.0134426	-1.00451	0.597094	0	0.253691	-0.25593	1.07028	0	0.802307	0.0831709
NCU00720	tricarboxylic acid-17	38.6432	61.326	0	3.82541e-05	0.471359	53.3587	0	0.975029	0.00786807	35.245	0	0.467559	-0.0911629	54.4031	0	0.00107135	0.47975	26.1132	0	2.85038e-07	-0.620474
NCU00721	proline-specific permease	9.03099	9.10642	0	0.555043	-0.180384	22.1791	0.319184	0.0382583	0.803494	12.0166	0	0.37435	0.327691	6.64129	0	0.202675	-0.269325	6.9157	0	0.125987	-0.390667
NCU00722	amidohydrolase	2.30484	9.54028	0.843312	7.97473e-10	1.8155	12.5182	1.39431	8.99202e-06	1.88959	4.33446	0	0.0100549	0.791926	3.10281	0	0.129816	0.322199	4.02932	0	0.0368156	0.595828
NCU00723	Znf1p	1.57952	16.1475	2.14948	1.94879e-32	3.10165	11.2208	1.5835	1.22589e-06	2.23974	1.98925	0	0.247374	0.319387	1.29689	0	0.586436	-0.122974	3.58744	0.18122	0.000333805	0.936813
NCU00724	hypothetical protein	0.467946	0.216312	0	0.125677	-1.10333	0.0394021	-0.68286	0.0241513	-2.18643	0.187093	0	0.0621387	-0.751807	0.27757	0	0.353021	-0.187433	0.2263	0	0.310605	-0.341481
NCU00725	epsin-3	38.2714	43.3971	0	0.89344	-0.012332	53.697	0	0.893863	0.0318497	44.8189	0	0.0292184	0.264158	35.0093	0	0.444821	-0.074322	47.0092	0	0.0287846	0.21891
NCU00726	cyclosporin-resistant-1	1665.72	4047.99	0.284378	5.66861e-13	1.0794	4174.91	0.348459	0.000324213	0.854734	1992.84	0	0.0266566	0.289858	1853.11	0	0.113904	0.187949	1979.94	0	0.144031	0.171361
NCU00727	hypothetical protein	9.56992	1.45236	-1.92086	5.67909e-19	-2.84368	2.33101	-1.5324	2.62474e-08	-2.37491	4.22118	-0.129738	7.43237e-06	-1.0369	8.56959	0	0.647775	-0.0838008	5.88204	0	0.000602312	-0.704394
NCU00728	hypothetical protein	1.1955	1.12967	0	0.521931	-0.2622	2.32158	0	0.472187	0.446241	0.997234	0	0.550139	-0.181643	1.11261	0	0.913602	-0.024549	1.4486	0	0.589023	0.162496
NCU00729	hypothetical protein	350.852	40.2257	-2.50164	9.09844e-89	-3.29387	46.0996	-2.79743	6.00565e-48	-3.33839	328.459	0	0.68229	-0.0519442	319.911	0	0.443398	-0.0781479	258.212	0	2.95275e-06	-0.503239
NCU00730	hypothetical protein	1.04617	4.20617	0.581392	0.000300156	1.70612	2.09982	0	0.425382	0.489641	0.955428	0	0.834923	-0.0679877	0.966848	0	0.901709	-0.0279894	1.05452	0	0.897323	-0.0410757
NCU00732	trichothecene C-15 hydroxylase	0.114971	0.144912	0	0.935269	0.0823009	0.158378	0	0.999445	-0.000639222	0.0639551	0	0.783111	-0.0592567	0.0322823	0	0.547123	-0.0459007	0.0625192	0	0.726081	-0.0641237
NCU00733	hypothetical protein	0.653198	0.524869	0	0.608614	-0.412656	1.9981	0	0.373948	0.816028	0.293527	0	0.206462	-0.514073	0.165971	0	0.129801	-0.23433	0.243192	0	0.173058	-0.461111
NCU00734	Ulp1 protease	16.7754	12.1881	0	8.44512e-05	-0.649738	17.6693	0	0.217825	-0.371698	12.1161	0	0.00853894	-0.412823	15.001	0	0.589256	-0.0909795	14.6011	0	0.0904552	-0.260533
NCU00735	hypothetical protein	13.3965	0.443186	-3.43504	1.81886e-23	-4.78372	1.35548	-2.5924	5.72131e-13	-3.51398	2.43563	-1.35811	5.35311e-08	-1.86385	8.4527	0	0.00437054	-0.498928	7.75837	0	3.39609e-05	-0.79555
NCU00736	molybdenum cofactor biosynthetic protein	2.3032	1.73737	0	0.104202	-0.578164	2.1999	0	0.430193	-0.471533	2.10992	0	0.804498	-0.0695573	2.75529	0	0.339339	0.204991	2.83135	0	0.474056	0.190172
NCU00737	presequence translocated-associated motor subunit pam-17	34.862	33.3883	0	0.031364	-0.254134	35.1513	0	0.0666733	-0.43838	33.2886	0	0.794751	-0.0250396	34.8	0	0.612483	0.046098	33.2886	0	0.113214	-0.137483
NCU00738	chromodomain protein-2	11.8015	14.1138	0	0.605105	0.0647917	16.4383	0	0.941873	0.0206945	12.8571	0	0.187799	0.160526	11.6353	0	0.840606	0.025706	12.6955	0	0.799091	0.0314975
NCU00739	hypothetical protein	0	0	0	NA	NA	0	0	NA	NA	0	0	NA	NA	0	0	NA	NA	0	0	NA	NA
NCU00740	hypothetical protein	1.36474	3.90132	0.295284	2.75646e-06	1.29344	3.98144	0.381325	0.0372928	1.01985	1.35575	0	0.934224	0.0227113	1.30696	0	0.957179	-0.0116962	1.51025	0	0.828432	0.0580618
NCU00741	gliotoxin biosynthesis protein GliK	6.93029	6.13655	0	0.0342638	-0.365749	6.34005	0	0.0805857	-0.568215	9.18065	0	0.127239	0.395617	7.14691	0	0.658889	0.0785327	8.94279	0	0.0638577	0.280913
NCU00742	glycerol-3-phosphate dehydrogenase	2.17547	10.904	1.0555	7.64304e-17	2.09969	5.08457	0.0232805	0.147943	0.717583	1.77105	0	0.423458	-0.220088	2.28173	0	0.698378	0.0830517	1.63836	0	0.213731	-0.372485
NCU00743	glycogen debranching enzyme	114.45	92.8746	0	5.55478e-18	-0.494571	91.0876	-0.0615435	0.000184385	-0.777745	115.984	0	0.755116	0.0608827	126.266	0	0.00101126	0.188594	161.674	0	1.09318e-15	0.423663
NCU00744	hypothetical protein	50.8897	50.5243	0	0.0073083	-0.203512	77.5824	0	0.500712	0.149947	52.741	0	0.391277	0.0916677	41.1465	0	0.00371962	-0.247705	44.5565	0	0.0171536	-0.25928
NCU00745	hypothetical protein	0.0623572	0.177577	0	0.513949	0.663461	0	0	0.68133	-0.246154	0	0	0.365786	-0.13815	0	0	0.494507	-0.032357	0	0	0.465591	-0.0882789
NCU00746	hypothetical protein	0	0	0	NA	NA	0	0	NA	NA	0	0	NA	NA	0	0	NA	NA	0	0	NA	NA
NCU00747	hypothetical protein	0.0639926	0	0	0.45916	-0.568551	0	0	0.694404	-0.228456	0	0	0.375074	-0.133106	0.0650813	0	0.995123	0.000400124	0.217482	0	0.426879	0.192997
NCU00748	hypothetical protein	11.314	4.47912	-0.668708	1.01873e-06	-1.49053	9.80436	0	0.0757279	-0.638913	18.5508	0	0.0380507	0.631134	15.0737	0	0.0335316	0.376614	38.4467	0.777345	5.3026e-15	1.55266
NCU00749	conidiation at high carbon dioxide-1	27.4775	5.41966	-1.75	1.01415e-21	-2.48953	15.1515	-0.592815	0.000113275	-1.27595	28.9724	0	0.740184	0.105876	29.3749	0	0.572378	0.110262	21.9732	0	0.102658	-0.356443
NCU00751	hypothetical protein	0.75833	4.22462	0.889739	7.15956e-08	2.19513	4.61841	1.05037	0.00712255	1.85858	0.933365	0	0.553798	0.226644	0.611223	0	0.702099	-0.0789321	0.901932	0	0.765477	0.107156
NCU00752	hypothetical protein	15.51	16.1998	0	0.605146	-0.128012	17.2642	0	0.534505	-0.284912	14.6025	0	0.851656	-0.0442444	10.634	0	0.0667506	-0.365307	10.8349	0	0.0454215	-0.505253
NCU00753	hypothetical protein	32.7165	20.3413	-0.116942	7.83711e-14	-0.876175	27.1435	-0.0822345	0.00639366	-0.713864	24.1312	0	0.00526358	-0.386261	35.8076	0	0.0993968	0.171187	28.7409	0	0.033363	-0.251322
NCU00754	multidrug resistant protein	8.7551	1.49572	-1.63542	2.00814e-06	-2.53258	1.1339	-2.34564	1.17011e-07	-3.07135	4.45435	0	0.120516	-0.602485	3.58431	-0.27053	0.0208787	-0.517478	20.5005	0.562625	0.0152754	0.807412
NCU00755	hypothetical protein	0.703729	1.2161	0	0.134537	0.572065	1.15361	0	0.73685	0.224744	1.02888	0	0.240299	0.425304	0.670175	0	0.957961	-0.0119443	2.59611	0.744274	8.59568e-07	1.43396
NCU00756	hypothetical protein	0	0	0	NA	NA	0.231024	0	0.609262	0.239266	0	0	NA	NA	0	0	NA	NA	0	0	NA	NA
NCU00757	hypothetical protein	0.431677	0.265448	0	0.390124	-0.705684	0.307157	0	0.600724	-0.520872	0.239297	0	0.368532	-0.365092	0.200039	0	0.342898	-0.153027	1.47315	0	0.0122555	0.904114
NCU00758	formate/nitrite transporter	0.880761	2.5799	0.310503	3.76523e-05	1.32644	5.99429	1.27156	2.74465e-05	2.14953	1.05045	0	0.408254	0.250757	0.669817	0	0.436765	-0.176212	0.709304	0	0.384827	-0.278643
NCU00759	hypothetical protein	9.43745	12.392	0	0.164923	0.197443	12.0843	0	0.7241	-0.098207	8.62158	0	0.589861	-0.0857507	9.52842	0	0.615619	0.0603506	10.6844	0	0.363664	0.103675
NCU00760	hypothetical protein	0	0	0	NA	NA	0	0	NA	NA	0	0	NA	NA	0	0	NA	NA	0	0	NA	NA
NCU00761	triacylglycerol lipase	0.35746	0.397416	0	0.943283	-0.0392863	0.821208	0	0.427026	0.612291	0.525528	0	0.221761	0.436687	0.499025	0	0.358334	0.203114	0.222013	0	0.250369	-0.415551
NCU00762	glycosylhydrolase family 5-1	0.113622	1.14806	0.665016	7.9184e-05	2.7029	0.646776	0	0.210578	1.23307	0.394236	0	0.0294809	0.887695	0.244973	0	0.365303	0.135556	0.213024	0	0.4675	0.241492
NCU00763	hypothetical protein	0	0.0713281	0	0.0825615	1.75691	0	0	NA	NA	0.0159599	0	0.384949	0.189977	0	0	NA	NA	0	0	NA	NA
NCU00764	hypothetical protein	0	0	0	NA	NA	0	0	NA	NA	0	0	NA	NA	0	0	NA	NA	0	0	NA	NA
NCU00765	amino acid permease-2	0.0311786	0.237259	0	0.0871647	1.66698	0.730149	0.167324	0.0641767	1.85387	0.0331322	0	0.948484	0.0167564	0.0856227	0	0.481706	0.0696652	0.0254315	0	0.905825	-0.0190236
NCU00766	hypothetical protein	16.9235	24.7695	0	0.0677969	0.352806	36.084	0	0.0720679	0.617739	14.5695	0	0.713006	-0.126867	16.4567	0	0.96245	0.00810605	11.7141	0	0.010715	-0.54494
NCU00768	mRNA binding post-transcriptional regulator	111.434	12.2512	-2.51058	1.75196e-111	-3.35847	19.0902	-2.23679	4.40031e-40	-2.96399	73.9495	0	0.00128736	-0.52802	107.782	0	0.974836	0.00236475	73.6224	0	1.6646e-18	-0.662771
NCU00770	hypothetical protein	11.3305	24.0673	0.0700818	4.85578e-16	0.890127	31.1675	0.439279	2.44534e-05	0.989134	11.3587	0	0.836507	0.0393076	13.0123	0	0.00907223	0.239036	16.0678	0	7.79633e-07	0.425284
NCU00771	UBX domain-containing protein 7	20.2799	26.1711	0	0.131392	0.174249	30.0457	0	0.671498	0.107988	25.4867	0	0.0147123	0.359197	20.9964	0	0.412415	0.0926645	22.6907	0	0.42447	0.0871335
NCU00772	serine/threonine protein kinase-6	16.3727	11.2294	-0.0259539	1.10913e-06	-0.73272	11.9292	-0.381604	0.000862103	-0.897378	13.1132	0	0.0619657	-0.268892	17.001	0	0.412367	0.0960344	15.0098	0	0.109764	-0.192858
NCU00773	hypothetical protein	0.354767	0.918082	0	0.164472	0.995393	1.54293	0	0.211595	1.15892	0.403913	0	0.809517	0.0981954	0.188355	0	0.446394	-0.118931	0.300016	0	0.744239	-0.112528
NCU00774	hypothetical protein	4.25134	20.2509	1.13315	8.53898e-19	2.03345	38.7142	2.09662	6.33125e-18	2.66416	9.91982	0.319869	7.47172e-07	1.14624	4.19351	0	0.891216	0.024109	6.27232	0	0.0539992	0.437415
NCU00775	tricarboxylic acid-6	216.128	99.1918	-0.605056	3.23728e-24	-1.3134	97.3908	-0.944554	2.05656e-12	-1.5872	190.11	0	0.480203	-0.132014	221.281	0	0.400895	0.0798586	236.642	0	0.567866	0.0574228
NCU00776	tyrosinase	0.284269	0.0839033	0	0.106989	-1.43451	0	-0.488437	0.0529371	-1.94082	0.0917283	0	0.162846	-0.540267	0.100833	0	0.235956	-0.185636	0.0228519	-0.229732	0.0292044	-0.674568
NCU00777	methyltransferase	3.79807	0.291129	-2.59839	8.41966e-16	-3.69324	0.115446	-3.47015	1.52231e-14	-4.80415	0.691674	-1.37835	1.3471e-09	-1.95062	2.44278	0	0.0338919	-0.427178	1.46557	-0.474772	8.45469e-07	-1.24144
NCU00778	sed5 vesicle protein	6.7767	2.33191	-0.86169	1.93298e-10	-1.69826	2.87727	-0.956612	1.69715e-05	-1.62854	6.23761	0	0.673732	-0.0746041	5.91317	0	0.43377	-0.125178	8.35036	0	0.238032	0.211506
NCU00779	hypothetical protein	0.0375069	0.0392972	0	0.959878	-0.0469032	0	0	0.694404	-0.228456	0	0	0.375074	-0.133106	0.0337547	0	0.98035	-0.00160177	0	0	0.473308	-0.0853677
NCU00780	D-lactate dehydrogenase	0.279366	1.0515	0	0.0239981	1.51122	1.68003	0.186927	0.106562	1.49168	0.354964	0	0.66317	0.177372	0.540387	0	0.25912	0.208966	0.327167	0	0.871633	0.0558253
NCU00781	hypothetical protein	0	0	0	NA	NA	0	0	NA	NA	0	0	NA	NA	0	0	NA	NA	0	0	NA	NA
NCU00782	pantothenate transporter liz1	0.0327029	30.303	5.68832	1.1291e-31	7.78245	87.3514	7.40681	2.30338e-39	8.7225	1.20856	1.3068	8.31632e-08	2.1593	0.310189	0.0458669	0.0832301	0.228564	0.0524595	0	0.782655	0.0586774
NCU00783	hypothetical protein	0.791409	4.86654	0	0.0059467	2.03069	4.50497	0	0.210578	1.23307	1.64114	0	0.237119	0.480945	0.366738	0	0.498043	-0.084466	0	0	0.0841982	-0.420027
NCU00784	hypothetical protein	11.0732	32.723	0.403787	2.68471e-17	1.36007	38.1147	0.780674	2.00112e-06	1.30058	10.8654	0	0.946376	0.0126338	12.8167	0	0.0651968	0.238378	9.07465	0	0.0123871	-0.345683
NCU00786	G-protein coupled receptor-1	0.268519	1.83222	0.296108	9.03645e-06	2.3676	2.12986	0.953837	0.0158425	1.99065	0.180639	0	0.51841	-0.263456	0.192519	0	0.726491	-0.0535711	0.0672585	0	0.0878264	-0.564578
NCU00787	hypothetical protein	0.348592	15.551	3.43569	9.06684e-31	4.99929	7.18896	2.23884	1.47046e-06	3.35215	1.00257	0.0770919	0.00627146	1.03552	0.1697	0	0.383547	-0.135915	1.58955	0.564486	0.00442515	1.03277
NCU00788	hypothetical protein	0.985373	3.1647	0.253073	1.69134e-05	1.44445	2.44711	0	0.202125	0.771206	2.07946	0.144968	0.0339018	0.787198	1.17636	0	0.480868	0.159413	0.715829	0	0.350303	-0.328947
NCU00789	DUF221 domain-containing protein	27.9149	40.5265	0	0.000599992	0.34381	44.9174	0	0.338231	0.22718	32.5988	0	0.273145	0.246224	32.7582	0	0.015907	0.263123	22.1954	0	0.000255188	-0.394565
NCU00790	high affinity potassium transporter-1	29.6804	20.3435	0	0.0130942	-0.720513	20.2479	-0.290246	3.24264e-05	-0.993461	48.9906	0	0.000842685	0.71129	40.2986	0	0.000473115	0.447541	38.9697	0	0.027305	0.309305
NCU00792	branched-chain-amino-acid aminotransferase	98.2612	68.9555	0	0.00152161	-0.699479	70.3406	-0.266133	0.00206385	-0.920653	101.061	0	0.72374	0.0765865	128.688	0	0.029598	0.365797	109.226	0	0.710435	0.0719855
NCU00793	trehalose phosphate synthase	47.3959	32.5151	0	4.59817e-16	-0.735616	33.4959	-0.304225	3.21014e-05	-0.944346	56.272	0	0.236683	0.261952	48.0757	0	0.458334	0.0680345	54.31	0	0.417409	0.120176
NCU00794	ribosome biogenesis protein Rsa4	11.7797	0.75101	-3.12313	3.87898e-45	-4.08136	0.303075	-4.17936	6.06991e-27	-5.32414	3.46765	-1.13375	0.00114253	-1.218	7.52106	0	0.000147768	-0.534298	7.50114	0	2.47854e-06	-0.691363
NCU00795	membrane bound cation transporter	0.364363	1.35411	0.0387469	0.0405655	1.45669	2.19846	0.647887	0.0758931	1.57616	0.463429	0	0.658596	0.180102	0.161842	0	0.363264	-0.138334	0.443924	0	0.821513	0.0787052
NCU00796	hydantoinase	7.29236	12.2014	0	0.0116419	0.54279	10.1056	0	0.970959	0.0120085	5.57226	0	0.456558	-0.257786	8.10259	0	0.301577	0.169787	10.9001	0	0.00310518	0.481143
NCU00797	hypothetical protein	0.111703	0.171333	0	0.790344	0.261413	0.452095	0	0.485784	0.692089	0.14857	0	0.757628	0.109735	0.154061	0	0.769151	0.0319282	0.0721955	0	0.703336	-0.0930001
NCU00798	hypothetical protein	0.535691	0.104011	-0.198279	0.0303873	-1.88531	0.153482	-0.293705	0.146401	-1.3924	0.518043	0	0.986162	-0.00670409	0.614747	0	0.733543	0.0674394	0.148433	0	0.0361113	-0.748088
NCU00799	homocysteine S-methyltransferase	2.33064	0.922281	-0.503598	9.82141e-07	-1.49831	1.10948	-0.727755	0.00197822	-1.44039	1.96955	0	0.350656	-0.188174	2.60159	0	0.38022	0.165472	3.28006	0	0.0738133	0.380415
NCU00800	hypothetical protein	0.238499	0.155863	0	0.556594	-0.554812	0.221989	0	0.767211	-0.295848	0.0860196	0	0.202422	-0.492656	0.250361	0	0.924188	0.0146344	0.240351	0	0.951369	-0.0200024
NCU00801	cellodextrin transport-1	3.13247	195.789	4.68051	0	5.74109	90.0226	3.7315	1.6448e-57	4.30781	28.1861	2.21352	2.28542e-18	2.65248	5.23331	0	0.000117604	0.653916	3.18727	0	0.818585	-0.0440187
NCU00802	hypothetical protein	5.2547	21.9557	0.882968	1.58882e-27	1.85586	26.9299	1.22535	1.0643e-07	1.84261	6.65971	0	0.0763012	0.355592	5.63392	0	0.498189	0.121642	4.1476	0	0.216159	-0.3438
NCU00803	MFS transporter	1.57275	1.68707	0	0.789531	-0.0887878	3.68589	0	0.191846	0.710566	1.38816	0	0.724412	-0.111411	1.25247	0	0.497214	-0.153543	1.99645	0	0.450692	0.216273
NCU00804	hypothetical protein	0	0.780102	0	0.316384	0.888917	0.730536	0	0.466262	0.447378	0.281773	0	0.38617	0.189147	0	0	NA	NA	0	0	NA	NA
NCU00805	bZIP transcription factor	24.1012	27.5447	0	0.986973	-0.00282107	36.5146	0	0.607249	0.138524	21.9767	0	0.815222	-0.0798178	17.0955	0	0.00263594	-0.402829	47.8381	0.16922	4.70615e-11	0.883499
NCU00806	hypothetical protein	0.153689	0.0766423	0	0.685741	-0.388479	0.226191	0	0.976298	0.0253296	0.132913	0	0.909632	-0.0358095	0.0691571	0	0.708838	-0.0269551	0	0	0.36313	-0.134727
NCU00807	hypothetical protein	0	0.454289	0	0.155725	1.41178	0.439509	0	0.466262	0.447378	0.079553	0	0.611147	0.0699212	0	0	NA	NA	0	0	NA	NA
NCU00808	C6 zinc finger domain-containing protein	1.32889	25.3461	2.88459	5.47085e-41	3.96353	27.1458	2.95582	2.84089e-15	3.67292	3.86859	0.546348	8.12446e-06	1.32173	1.28704	0	0.99269	-0.0020425	2.12937	0	0.181912	0.433962
NCU00809	MFS monosaccharide transporter	3.02632	5.80271	0	0.000360297	0.739183	7.47045	0.031863	0.0432477	0.811569	6.23655	0	0.000656659	0.936403	3.58217	0	0.226681	0.229855	6.77989	0.195457	3.12889e-08	1.01667
NCU00810	glycosylhydrolase family 2-3	6.21111	30.4808	1.21597	4.49597e-52	2.09166	36.2583	1.45103	6.32856e-14	2.04998	14.7348	0.0921683	9.01625e-05	1.10119	7.87824	0	0.0122971	0.349835	10.8939	0	1.97374e-06	0.705589
NCU00811	hypothetical protein	509.917	41.0218	-2.95389	7.82679e-207	-3.81338	57.4511	-3.00289	2.18435e-54	-3.55717	418.815	0	0.213135	-0.231984	497.569	0	0.910422	0.0144469	435.721	0	0.0167875	-0.289893
NCU00812	exosome complex exonuclease RRP41	11.0232	2.83072	-1.24204	1.8208e-26	-2.13369	5.45637	-0.765426	1.2313e-05	-1.42996	10.7985	0	0.971814	0.00840292	10.2885	0	0.752859	-0.0440761	14.7201	0	0.0170804	0.330295
NCU00813	disulfide isomerase	11.1603	30.4183	0.332716	4.76666e-25	1.24823	39.7971	0.649902	9.6099e-07	1.35125	28.1534	0.487607	8.12906e-11	1.28769	11.594	0	0.484177	0.0935315	14.6909	0	0.0376213	0.310639
NCU00814	hypothetical protein	15.1581	42.8605	0.373534	6.02472e-46	1.30344	51.6591	0.69887	1.01307e-07	1.29282	22.6595	0	7.37683e-07	0.605682	16.6722	0	0.0878237	0.177367	19.5903	0	0.00573249	0.291468
NCU00817	hypothetical protein	0	0	0	NA	NA	0	0	NA	NA	0	0	NA	NA	0	0	NA	NA	0	0	NA	NA
NCU00818	hypothetical protein	0.804392	10.8823	2.25788	2.0962e-29	3.4823	8.24514	1.67298	4.89978e-07	2.68139	1.24309	0	0.155633	0.501945	0.764176	0	0.966212	-0.00956958	5.3833	1.50563	3.35521e-17	2.22701
NCU00819	hypothetical protein	0.814927	4.60495	0.283709	0.000401047	2.09024	5.3197	0.369792	0.0570872	1.67423	0.506907	0	0.468948	-0.294459	0.286623	0	0.241705	-0.177771	1.16913	0	0.591147	0.192733
NCU00821	sugar transporter	43.7237	174.721	0.911558	8.49742e-82	1.80099	367.124	1.95496	1.47523e-30	2.57929	75.7108	0	0.0345446	0.668403	27.1532	0	1.05811e-08	-0.601611	136.003	0.795939	4.31773e-78	1.54435
NCU00822	hypothetical protein	0	0.246565	0	0.0169871	2.40771	0.0887193	0	0.466262	0.447378	0.0321171	0	0.525743	0.105297	0	0	NA	NA	0.0262663	0	0.547126	0.0668784
NCU00823	regulatory particle, non-ATPase-like-11	59.2106	120.077	0	2.87782e-10	0.822066	141.614	0.245539	0.000532592	0.790433	78.4843	0	2.2137e-06	0.440642	67.555	0	0.00720555	0.231638	102.874	0.0130809	9.92694e-11	0.706662
NCU00824	histone deacetylase-3	6.20445	5.91245	0	0.122857	-0.260919	12.2705	0	0.106803	0.512953	5.511	0	0.58158	-0.121621	5.27291	0	0.307243	-0.160386	8.38978	0	0.0154892	0.348899
NCU00825	hypothetical protein	1.43745	6.99116	1.09139	1.55589e-15	2.0501	8.53399	1.23305	2.6517e-05	1.98881	1.27802	0	0.715207	-0.109231	1.26668	0	0.725142	-0.0783185	0.768109	-0.0696396	0.0792632	-0.61375
NCU00826	hypothetical protein	0.371276	2.07796	0.645961	0.000115609	2.10454	1.50255	0	0.176246	1.17552	0.223256	0	0.394242	-0.347737	0.345301	0	0.943865	-0.0134805	0.226725	0	0.381512	-0.310262
NCU00827	hypothetical protein	8.83623	23.7599	0.375358	4.21229e-09	1.21901	27.6637	0.288504	0.000164333	1.16035	9.0369	0	0.698163	0.0682458	9.29166	0	0.490937	0.105829	8.20697	0	0.418534	-0.165337
NCU00828	peroxisomal membrane protein	20.1413	129.477	1.45596	1.46526e-27	2.45811	68.0026	0.588987	2.77709e-06	1.27426	20.3722	0	0.828772	0.0551112	21.5895	0	0.287967	0.136278	14.1676	0	5.02604e-05	-0.558012
NCU00829	ferric reductase	13.5444	16.4174	0	0.776529	0.0786649	10.1565	-0.0775762	0.0231029	-0.843968	8.41803	0	0.12131	-0.511278	16.2802	0	0.208728	0.24132	12.5776	0	0.538566	-0.156379
NCU00830	ctr copper transporter	8.53102	7.97745	0	0.185309	-0.288986	5.03346	-0.377469	0.00196248	-1.17282	7.63258	0	0.557254	-0.112951	11.6936	0	0.00539082	0.436979	10.9736	0	0.24784	0.25757
NCU00831	serine carboxypeptidase	15.533	44.867	0.377702	4.25916e-29	1.33232	53.5046	0.774741	4.60541e-07	1.30436	21.2393	0	0.0084639	0.470476	18.6705	0	0.0246089	0.288879	19.1737	0	0.0539876	0.225861
NCU00832	hypothetical protein	1.68701	5.67489	0.458857	4.08222e-09	1.53199	14.0078	1.71853	5.6158e-10	2.48904	1.78082	0	0.706584	0.100842	1.95329	0	0.539095	0.138574	1.78007	0	0.990809	0.00297335
NCU00833	hypothetical protein	11.6411	7.07645	-0.149468	2.0113e-19	-0.908871	8.29362	-0.367807	0.000122763	-0.931543	10.5791	0	0.433416	-0.0949827	10.3754	0	0.228813	-0.111507	12.427	0	0.80895	0.0210155
NCU00834	hypothetical protein	1.96276	1.51764	0	0.114946	-0.548167	1.44023	0	0.186265	-0.808788	1.9901	0	0.898029	0.0440162	1.87593	0	0.959886	-0.0109671	3.65572	0	0.00415313	0.713441
NCU00835	hypothetical protein	4.44555	6.60995	0	0.0622769	0.375782	9.32104	0	0.115714	0.589628	6.96335	0	0.0946236	0.543726	3.81373	0	0.488683	-0.130159	8.50871	0.0135223	2.38186e-05	0.80091
NCU00836	glycosylhydrolase family 61-7	0.502223	3.617	1.05851	1.49127e-07	2.49331	2.33566	0.293638	0.0957461	1.38124	0.189469	0	0.0930325	-0.68556	0.316789	0	0.472363	-0.13329	0.210401	0	0.15458	-0.502791
NCU00837	6-phosphogluconate dehydrogenase	2.0335	4.19983	0	0.00964828	0.830752	3.64903	0	0.544607	0.351056	2.20533	0	0.620397	0.1378	1.75413	0	0.709183	-0.0841168	2.33067	0	0.709414	0.103825
NCU00838	3-dehydroshikimate dehydratase	3.67419	12.1068	0.580551	6.71516e-12	1.51108	10.7264	0.323979	0.0131989	1.0391	3.81457	0	0.79429	0.0772677	3.41671	0	0.841818	-0.0393233	7.74989	0.112605	1.55017e-05	0.910237
NCU00839	hypothetical protein	0.0535448	0.336604	0	0.411595	0.799867	0.157608	0	0.780916	0.219113	0.0636444	0	0.918844	0.0212195	0	0	0.50331	-0.0310771	0.0466616	0	0.921289	-0.0158259
NCU00840	hypothetical protein	0	0.023605	0	0.506516	0.495154	0	0	NA	NA	0	0	NA	NA	0	0	NA	NA	0	0	NA	NA
NCU00841	hypothetical protein	0	0	0	NA	NA	0	0	NA	NA	0	0	NA	NA	0	0	NA	NA	0	0	NA	NA
NCU00842	hypothetical protein	0.142371	0.873489	0	0.160617	1.38851	1.2572	0	0.373083	0.821756	0.340794	0	0.563059	0.168079	0.40105	0	0.475056	0.0707691	0.368067	0	0.558502	0.135644
NCU00843	adenine-9	45.7104	19.0792	-0.72951	1.98799e-37	-1.44986	21.8152	-0.89236	2.88256e-09	-1.49883	34.2255	0	0.000425437	-0.370441	48.9522	0	0.185141	0.141029	52.3222	0	0.264789	0.120071
NCU00844	hypothetical protein	0.047498	0.313904	0	0.050494	1.7708	0.174762	0	0.621586	0.457828	0.0804973	0	0.60103	0.183546	0.024153	0	0.735213	-0.0243787	0.020696	0	0.656108	-0.0784222
NCU00845	hypothetical protein	0.133906	0.169109	0	0.919895	0.09228	0.290643	0	0.753921	0.313743	0	0	0.0487514	-0.567989	0	-0.20656	0.137985	-0.144049	0.0277254	0	0.255889	-0.284848
NCU00846	hypothetical protein	2.81777	2.14018	0	0.0373048	-0.580618	3.47704	0	0.749044	-0.145594	1.7906	0	0.0382443	-0.542265	2.41879	0	0.511882	-0.127784	5.42269	0.0451649	3.18119e-05	0.805992
NCU00847	hypothetical protein	29.5876	44.6743	0	0.0155075	0.398072	33.1082	0	0.31536	-0.287185	29.1482	0	0.900479	0.0178829	36.0233	0	0.0223218	0.302547	31.1578	0	0.997899	0.000426503
NCU00848	integral membrane protein TmpA	11.172	0.485571	-3.45485	5.16415e-32	-4.53971	1.59954	-2.2868	6.35556e-15	-3.12054	2.11189	-1.37546	3.64621e-08	-1.85293	4.85072	-0.387956	0.000271327	-0.774835	12.7866	0	0.723638	0.0977353
NCU00849	hypothetical protein	0.495574	0.197502	0	0.232623	-1.08571	0.503661	0	0.801178	-0.24899	0.352253	0	0.726538	-0.126183	0.143439	0	0.192922	-0.190733	1.342	0	0.0722537	0.652557
NCU00850	hypothetical protein	0	0	0	NA	NA	0.0984096	0	0.609262	0.239266	0.0397391	0	0.59479	0.0761375	0	0	NA	NA	0.0563256	0	0.548461	0.0664544
NCU00851	hypothetical protein	0	0	0	NA	NA	0	0	NA	NA	0	0	NA	NA	0	0	NA	NA	0	0	NA	NA
NCU00852	endo-arabinase	0	0.116976	0	0.380987	0.742078	0	0	NA	NA	0	0	NA	NA	0.056773	0	0.506963	0.0311079	0	0	NA	NA
NCU00853	hypothetical protein	2.26768	5.52545	0.0872491	7.1423e-05	1.07422	7.2469	0.386652	0.0230395	1.13826	2.92336	0	0.243993	0.342003	2.61142	0	0.483994	0.155745	2.77087	0	0.61764	0.161629
NCU00854	hypothetical protein	2.87657	4.81898	0	0.0694235	0.54017	5.63293	0	0.387346	0.471365	3.33843	0	0.423044	0.220664	2.73145	0	0.947529	-0.014349	2.80507	0	0.764359	-0.0849324
NCU00855	hypothetical protein	4.12752	8.34664	0	0.013666	0.799887	8.39684	0	0.388633	0.512772	4.66683	0	0.517734	0.186208	2.58936	0	0.241101	-0.263378	3.70521	0	0.54965	-0.179288
NCU00856	hypothetical protein	9.82072	23.5896	0.186455	4.17585e-12	1.06534	20.349	0.0194429	0.0767118	0.577479	9.99011	0	0.741399	0.0617325	8.57456	0	0.449621	-0.121689	14.9215	0	0.00259001	0.501143
NCU00857	hypothetical protein	4.90174	8.63649	0	0.00597975	0.614019	15.1377	0.565838	0.00115457	1.13407	5.40181	0	0.336196	0.170121	3.78118	0	0.136837	-0.263871	7.19156	0	0.0305256	0.437055
NCU00859	hypothetical protein	3.87513	6.84592	0	0.00993014	0.620074	7.02226	0	0.355705	0.383388	5.4462	0	0.385607	0.339445	2.89799	0	0.164628	-0.276849	1.07627	-0.833456	1.92712e-09	-1.60584
NCU00860	ZIP family zinc transporter	5.73272	2.65364	-0.420663	5.28508e-07	-1.28043	5.85022	0	0.284976	-0.410905	7.93097	0	0.0847083	0.448771	4.89498	0	0.380881	-0.149782	6.60906	0	0.467944	0.124225
NCU00861	hypothetical protein	0.19175	0.152683	0	0.667344	-0.385935	0.164816	0	0.759336	-0.306502	0.109857	0	0.57084	-0.199661	0.0379641	0	0.216082	-0.14708	0.0954196	0	0.427405	-0.241933
NCU00862	hypothetical protein	0.0963706	1.03856	0.477973	5.77421e-05	2.76273	1.25504	0.973085	0.0183218	2.2056	0.386707	0	0.0265334	0.905351	0.29377	0	0.11368	0.276868	0.304128	0	0.118179	0.547827
NCU00863	transcriptional regulator	2.6414	19.5113	1.58499	1.27733e-57	2.67299	21.474	1.81097	7.1276e-14	2.49401	2.64556	0	0.891698	0.0347357	2.35955	0	0.664574	-0.0834923	2.41871	0	0.414354	-0.178579
NCU00864	TIM-barrel enzyme family protein	21.7188	151.413	1.76655	3.4189e-85	2.59732	140.716	1.54156	7.1237e-16	2.1963	30.8321	0	0.0138902	0.512283	20.5819	0	0.86721	-0.0250452	30.3733	0	0.0061081	0.395809
NCU00865	oxalate decarboxylase oxdC	5.96097	17.3258	0.429422	7.67298e-10	1.32888	15.8526	0.325137	0.00598251	0.92712	12.6869	0.20953	5.39485e-09	1.0713	6.36168	0	0.495833	0.116198	5.16688	0	0.143822	-0.261715
NCU00866	DUF1275 domain-containing protein	0	0.132023	0	0.109119	1.61316	0.0938536	0	0.466262	0.447378	0.0192121	0	0.598221	0.0748094	0.0324276	0	0.506963	0.0311079	0.0805769	0	0.382258	0.13299
NCU00867	hypothetical protein	33.6274	25.9149	0	0.00045522	-0.563939	28.1987	-0.0397204	0.0091491	-0.696146	50.2045	0	0.0168815	0.560955	36.5957	0	0.247706	0.155722	65.7857	0.138414	8.75413e-09	0.856932
NCU00868	hypothetical protein	7.81383	5.53296	0	0.137825	-0.65155	6.94648	0	0.156418	-0.595557	12.3597	0	0.141915	0.525379	9.46257	0	0.186695	0.251375	12.4632	0	0.0112464	0.541818
NCU00869	hypothetical protein	2.37495	3.30493	0	0.245619	0.281631	4.32411	0	0.354276	0.388893	5.36183	0.111922	0.00229135	0.982069	3.14179	0	0.0511689	0.358049	2.67167	0	0.685084	0.0896623
NCU00870	hypothetical protein	5.60162	54.3305	2.06813	7.66525e-53	3.05396	26.7519	1.12626	6.92843e-07	1.74369	19.6649	0.824306	5.35915e-17	1.72678	6.95049	0	0.14839	0.276018	7.26378	0	0.20214	0.271717
NCU00871	hypothetical protein	0.058865	0.11742	0	0.78265	0.263477	0	0	0.694404	-0.228456	0.0704525	0	0.911758	0.0287228	0	0	0.50331	-0.0310771	0	0	0.473308	-0.0853677
NCU00872	hypothetical protein	0.7483	3.84662	0.412972	2.53744e-05	2.02838	4.06983	0.480193	0.0408127	1.6124	0.980742	0	0.58403	0.222889	1.09601	0	0.589046	0.0878181	1.25187	0	0.290901	0.379029
NCU00873	hypothetical protein	1.0451	13.6626	2.22248	1.19341e-18	3.37589	16.6489	2.36409	9.05183e-09	3.23265	1.55259	0	0.253978	0.424415	1.04975	0	0.958196	0.00983403	0.657196	0	0.270985	-0.398559
NCU00874	hypothetical protein	1.16179	3.22599	0.260896	2.04468e-06	1.2567	4.76165	0.793329	0.000653326	1.49981	1.2557	0	0.643547	0.128584	1.07986	0	0.85742	-0.0382521	1.12497	0	0.6956	-0.102734
NCU00875	hypothetical protein	0.601244	2.16714	0.0354106	0.000656558	1.5669	4.13516	0.972617	0.0042351	1.99954	0.477359	0	0.63507	-0.188118	0.166217	0	0.0426047	-0.387674	0.383196	0	0.30605	-0.371488
NCU00876	ferric reductase transmembrane component	2.98881	3.23035	0	0.887368	-0.081312	1.994	-0.0534074	0.183109	-0.906995	1.99488	0	0.437292	-0.312519	2.02128	0	0.390793	-0.18709	8.40895	0.745085	0.0100281	0.899048
NCU00877	hypothetical protein	7.27714	104.089	2.65139	3.8582e-100	3.61872	64.1002	1.99938	6.05231e-14	2.60008	6.85493	0	0.919817	-0.0334753	6.92082	0	0.950234	-0.0126428	6.76975	0	0.566198	-0.148111
NCU00878	hypothetical protein	21.5154	7.06321	-0.871199	0.00316153	-1.64308	2.06354	-2.44411	5.78807e-09	-3.44238	27.5994	0	0.549763	0.240474	18.7576	0	0.768454	-0.066505	19.1511	0	0.659675	-0.152565
NCU00879	WD domain-containing protein	28.6498	44.1433	0	0.00632697	0.425979	52.288	0	0.110865	0.403493	30.2714	0	0.39219	0.116756	29.1367	0	0.555728	0.0694537	38.8687	0	0.00108017	0.359391
NCU00880	phospholipase A-2-activating protein	28.9955	94.2529	0.466785	5.37948e-64	1.50394	79.1564	0.46474	1.44534e-05	0.979349	36.6931	0	0.090596	0.355373	33.761	0	0.00882498	0.257162	46.1315	0	3.60155e-14	0.590583
NCU00881	hyphal anastamosis-7	108.853	55.7154	-0.479439	1.24439e-40	-1.15819	138.347	0	0.615843	-0.109921	71.5573	0	8.14651e-11	-0.557425	94.6294	0	0.166271	-0.144243	87.6304	0	0.00043197	-0.377894
NCU00882	hypothetical protein	3.33883	4.1609	0	0.709196	0.11818	4.07485	0	0.728436	-0.160518	2.05162	0	0.0081545	-0.603811	2.83206	0	0.488796	-0.137106	3.25868	0	0.672952	-0.094967
NCU00883	hypothetical protein	18.6897	7.54141	-0.650226	8.86695e-07	-1.46878	8.32615	-0.802329	0.00071001	-1.53287	13.0307	0	0.254766	-0.380457	14.6783	0	0.271985	-0.219339	14.8924	0	0.129465	-0.354459
NCU00884	NAD dependent epimerase/dehydratase	76.4188	175.454	0.0985474	4.11685e-49	1.00445	155.015	0.087655	0.0113521	0.556668	79.7273	0	0.802186	0.0857305	79.2241	0	0.246026	0.0989372	88.9284	0	0.263783	0.142777
NCU00885	hypothetical protein	0.0734635	0.186875	0	0.485079	0.690865	0.216239	0	0.716923	0.329223	0.107495	0	0.720112	0.122764	0.0661142	0	0.976143	-0.00224694	0	0	0.36313	-0.134727
NCU00886	hypothetical protein	12.3805	3.20699	-1.35432	2.62032e-09	-2.07165	3.61701	-1.32443	2.19173e-07	-2.13029	11.9389	0	0.955244	-0.0129177	11.2131	0	0.714692	-0.0700537	12.2171	0	0.701101	-0.0838029
NCU00887	hypothetical protein	1.48808	1.7383	0	0.963928	0.0254167	3.07852	0	0.50381	0.494756	2.10279	0	0.355722	0.355866	1.30937	0	0.827067	-0.0480625	1.21779	0	0.542037	-0.216002
NCU00889	RAB family GTPase	13.2272	24.371	0	0.00719328	0.67618	23.2284	0	0.226442	0.348747	14.4864	0	0.388866	0.161191	14.6548	0	0.172541	0.178361	15.8676	0	0.194866	0.181127
NCU00890	glycosylhydrolase family 2-1	0.505833	6.83675	2.23032	1.04483e-22	3.44414	7.1169	2.26796	2.44531e-08	3.07969	1.16576	0.112031	0.00215716	0.990125	0.663531	0	0.528166	0.132147	0.944423	0	0.114088	0.541771
NCU00891	xylitol dehydrogenase	2.33907	6.16686	0.270021	5.99336e-07	1.18705	7.04748	0.4361	0.00375497	1.0928	4.02849	0	0.0014761	0.748463	3.46923	0	0.00280378	0.512576	3.11291	0	0.103193	0.315287
NCU00892	methionine-6	21.4906	3.09213	-2.13366	3.34418e-40	-2.95691	3.43989	-2.45332	5.33241e-22	-3.02363	8.00629	-0.411481	3.80205e-06	-1.22377	19.3591	0	0.560687	-0.0884541	14.6696	0	0.000272745	-0.590768
NCU00893	folC	2.0529	0.960687	-0.136534	0.00384364	-1.22459	0.677628	-0.849195	0.00359309	-1.82327	1.17534	0	0.0438723	-0.626193	1.80231	0	0.677364	-0.0897657	1.6859	0	0.275962	-0.297114
NCU00894	hypothetical protein	94.4823	29.4399	-1.10164	6.39725e-92	-1.87129	28.6486	-1.43213	2.74964e-22	-2.15134	80.9731	0	0.190302	-0.173626	101.17	0	0.138396	0.142312	96.7112	0	0.677577	-0.0375808
NCU00895	RAB GTPase Ypt5	59.8724	125.981	0.0119687	7.30357e-17	0.876944	108.974	0	0.0754443	0.402363	71.8909	0	0.0670152	0.294934	71.0212	0	0.0338371	0.271559	75.0166	0	0.0018445	0.249413
NCU00896		28.0326	15.404	-0.355845	1.10901e-24	-1.05509	20.8313	-0.217923	0.000328014	-0.871618	28.4542	0	0.63659	0.0612104	27.217	0	0.937025	0.00796171	34.7284	0	0.00673247	0.232885
NCU00897	Sin3 complex subunit	7.63725	14.8159	0	3.1313e-07	0.758421	14.5149	0	0.126738	0.45992	7.60397	0	0.819122	0.0330539	6.74873	0	0.466561	-0.112852	8.0032	0	0.972823	-0.00528616
NCU00898	hypothetical protein	8.41062	31.7177	0.786261	2.78699e-29	1.71251	35.2011	0.918355	2.87784e-08	1.57596	9.81534	0	0.136001	0.251444	7.93306	0	0.833932	-0.0299373	11.3104	0	0.0146007	0.341066
NCU00899	hypothetical protein	22.5955	15.5086	0	1.6713e-09	-0.733844	28.7389	0	0.671519	-0.107063	20.8513	0	0.655708	-0.0719359	17.6097	0	0.0297712	-0.282663	24.3509	0	0.811146	0.0350859
NCU00900	hypothetical protein	35.2536	34.0938	0	0.0378686	-0.241181	32.9778	0	0.0280909	-0.545272	28.328	0	0.0217506	-0.268114	34.0758	0	0.994184	0.000754771	41.6107	0	0.0937863	0.163721
NCU00901	ultraviolet-sensitive-6	14.9521	18.0868	0	0.400611	0.0811032	24.8004	0	0.268505	0.268927	15.202	0	0.808903	0.0555896	14.1225	0	0.750113	-0.030957	19.9433	0	0.000639492	0.336106
NCU00902	white collar-2	31.1582	33.265	0	0.417017	-0.0991113	42.5569	0	0.974428	-0.00785501	23.5463	0	0.0022996	-0.354949	26.0973	0	0.111344	-0.189685	37.7004	0	0.0492527	0.198516
NCU00903	hypothetical protein	74.959	252.355	0.671977	2.1275e-65	1.5542	252.909	0.757903	8.79129e-09	1.28126	113.121	0	0.000201216	0.609208	96.4141	0	3.75269e-06	0.398265	99.6349	0	0.000472242	0.332827
NCU00904	D-lactate dehydrogenase	20.2889	22.969	0	0.908917	-0.0153319	33.9245	0	0.285383	0.279505	29.7672	0	0.000448063	0.572132	23.1554	0	0.0395395	0.225527	21.7192	0	0.815865	0.025976
NCU00905	N-acylethanolamine amidohydrolase	64.8979	18.353	-1.17521	1.99636e-98	-2.01149	16.9708	-1.77366	1.42723e-24	-2.35922	50.158	0	0.0282596	-0.320648	56.6126	0	0.353025	-0.131537	51.9218	0	0.000376216	-0.386307
NCU00906	hypothetical protein	9.94971	1.4354	-2.18456	3.81579e-28	-2.9311	9.3065	0	0.107705	-0.536239	3.7345	-0.432955	0.00101155	-1.0914	4.18688	-0.341731	1.18313e-08	-0.986957	5.14933	-0.177771	1.49968e-07	-0.954355
NCU00907	hypothetical protein	0.580685	0	0	0.0738628	-1.80873	0.203232	0	0.509679	-0.637434	0.323184	0	0.585702	-0.18417	0.140439	0	0.330336	-0.102883	0	0	0.103851	-0.379424
NCU00911	polysaccharide synthase Cps1p	150.741	46.4205	-1.13114	4.01156e-34	-1.88312	285.265	0	0.0611942	0.454809	153.645	0	0.786282	0.0638496	191.824	0	0.0025748	0.366083	125.421	0	0.0337331	-0.323982
NCU00912	hypothetical protein	3.78787	3.64381	0	0.477407	-0.244249	8.26681	0	0.183973	0.62801	2.99301	0	0.421325	-0.245296	4.82458	0	0.18577	0.277004	4.29055	0	0.765808	0.0881379
NCU00913	GPI-anchored wall transfer protein 1	17.3709	12.1676	0	1.4319e-07	-0.705114	19.9525	0	0.34925	-0.252017	18.8368	0	0.586955	0.142599	20.7043	0	0.00905174	0.285218	18.7059	0	0.760582	0.0330673
NCU00914	serine/threonine protein kinase-16	21.5088	10.448	-0.468469	3.01395e-24	-1.22982	18.564	-0.0971481	0.00673845	-0.658208	20.1575	0	0.700796	-0.0490968	17.6551	0	0.0429303	-0.220649	23.7068	0	0.533251	0.0660499
NCU00915	aspartyl-tRNA synthetase	146.64	51.8252	-0.9347	8.29144e-28	-1.68301	55.17	-1.27003	4.09463e-18	-1.84543	155.493	0	0.550112	0.11638	183.997	0	1.75862e-06	0.366709	212.317	0	2.64036e-08	0.456012
NCU00916	membrane bound cation transporter	25.5332	20.9587	0	0.0293835	-0.470129	30.0658	0	0.487389	-0.212802	34.2093	0	0.0694828	0.424368	27.212	0	0.499834	0.117293	18.1269	0	0.00851537	-0.520246
NCU00917	hypothetical protein	5.33733	9.43626	0	0.000539618	0.622044	12.9281	0.163859	0.0149611	0.797585	6.1854	0	0.219093	0.237837	5.18176	0	0.967878	0.00631344	5.96384	0	0.612789	0.0819354
NCU00918	hypothetical protein	15.2969	56.9879	0.858558	2.0463e-46	1.69852	63.4998	0.987306	3.33926e-09	1.5678	31.2099	0.147904	5.97132e-08	1.01169	20.4402	0	0.00595336	0.41155	27.0891	0.0450954	4.50158e-10	0.73264
NCU00919	ATP-dependent RNA helicase rok-1	25.1239	0.839471	-4.12041	6.62979e-55	-4.97335	0.486766	-5.02324	4.94553e-43	-5.83905	3.80349	-1.99802	4.87189e-07	-1.88409	13.4691	-0.0924213	5.58506e-06	-0.726284	9.32526	-0.689947	2.38756e-14	-1.39863
NCU00920	isoleucyl-tRNA synthetase	18.0857	4.28809	-1.47815	8.62626e-37	-2.25507	5.65683	-1.42206	1.15599e-14	-2.09368	11.3145	0	1.33678e-06	-0.619444	18.2294	0	0.548654	0.0588671	23.9001	0	0.000629867	0.324275
NCU00921	hypothetical protein	2.95924	7.3503	0.14331	3.06822e-06	1.10165	9.22675	0.536981	0.00442682	1.13614	3.99825	0	0.0309452	0.44067	3.30848	0	0.435949	0.154004	5.75978	0	7.27221e-05	0.808961
NCU00922	hypothetical protein	0	0	0	NA	NA	0	0	NA	NA	0	0	NA	NA	0	0	NA	NA	0.135635	0	0.547126	0.0668784
NCU00923	topogenesis of outer membrane beta barrel protein 37	17.8403	30.7223	0	4.07727e-06	0.587458	20.4156	0	0.35853	-0.256616	22.9297	0	0.0347158	0.383387	19.6477	0	0.160341	0.17258	21.0401	0	0.175423	0.159967
NCU00924	glycosylphosphatidylinositol transamidase-2	17.0943	13.4651	0	0.00122431	-0.534801	16.9602	0	0.134412	-0.457953	16.4586	0	0.946288	-0.0111896	14.7872	0	0.319289	-0.140537	15.4901	0	0.173679	-0.205282
NCU00925	pescadillo	52.3566	1.24674	-4.60248	2.09082e-107	-5.50757	0.763281	-5.43656	9.42774e-68	-6.32066	12.1332	-1.28269	0.00136417	-1.27662	35.5822	0	5.15367e-08	-0.487336	46.3818	0	0.0159226	-0.243424
NCU00926	hypothetical protein	4.52479	3.06064	0	0.000322543	-0.750905	4.16747	0	0.150726	-0.552944	2.82136	0	0.0148529	-0.577955	3.78912	0	0.321044	-0.172321	4.55577	0	0.758948	-0.0575431
NCU00927	kinesin	15.0369	9.79995	-0.0798938	3.1329e-15	-0.808926	13.1613	-0.0216359	0.0100784	-0.63874	12.131	0	0.0936361	-0.258855	12.743	0	0.0641357	-0.180189	14.6355	0	0.274621	-0.108969
NCU00928	UPF0183 domain-containing protein	4.6709	32.1665	1.61215	2.2327e-40	2.56558	44.3027	2.20786	3.15421e-21	2.73023	5.29017	0	0.274014	0.205818	4.76806	0	0.693353	0.0683543	5.18317	0	0.681375	0.0731565
NCU00929	hypothetical protein	4.79763	4.2073	0	0.00784646	-0.381378	7.10433	0	0.71762	0.107296	4.47266	0	0.671497	-0.0578522	4.38801	0	0.59068	-0.0725672	4.32235	0	0.134867	-0.215158
NCU00930	translocase of inner mitochondrial membrane 10	57.8344	34.7384	-0.231341	2.08455e-09	-0.925058	25.321	-0.905914	5.25505e-09	-1.61708	48.3388	0	0.120196	-0.210276	56.6571	0	0.875603	0.0184136	66.626	0	0.249771	0.128565
NCU00931	lysyl-tRNA synthetase	18.2353	0.547266	-4.02915	1.11969e-43	-5.07643	0.605943	-4.02596	6.02384e-31	-5.08169	5.39133	-0.815258	1.34517e-06	-1.44693	11.3301	0	0.000954378	-0.539519	13.3524	0	0.0292487	-0.469399
NCU00932	hypothetical protein	0	0.0256908	0	0.506516	0.495154	0.07582	0	0.466262	0.447378	0.0155206	0	0.598221	0.0748094	0	0	NA	NA	0.0224473	0	0.547126	0.0668784
NCU00934	hypothetical protein	0.320798	0.531903	0	0.68976	0.372125	1.23096	0	0.474092	0.717062	0.0621348	0	0.237374	-0.346827	0.294509	0	0.966229	-0.00518464	0.97788	0	0.221374	0.397406
NCU00935	hypothetical protein	364.373	24.5395	-3.12916	0	-4.07313	49.8088	-2.65977	1.06358e-54	-3.28959	158.945	-0.325685	0.00167391	-0.964857	267.073	0	4.3441e-05	-0.380528	193.858	-0.174804	6.01863e-23	-0.965371
NCU00936	succinate semialdehyde dehydrogenase	31.6002	159.576	1.15454	5.58568e-41	2.12857	155.135	1.21151	1.21807e-11	1.80428	55.4721	0	0.000179037	0.792183	45.056	0	0.000201303	0.505387	30.7812	0	0.547201	-0.102728
NCU00937	beta-glucuronidase	0.47196	12.4419	2.76842	9.48379e-23	4.29365	14.8509	3.39196	2.39802e-15	4.17332	0.828963	0	0.100111	0.602013	0.863727	0	0.114034	0.349176	0.625069	0	0.591925	0.191461
NCU00938	hypothetical protein	56.0874	23.4911	-0.762528	5.2239e-49	-1.44618	78.3104	0	0.915439	0.0240549	53.6103	0	0.784531	-0.0237671	48.051	0	0.0763779	-0.164734	68.0446	0	0.0168225	0.202954
NCU00939	development and carotenogenesis control-1	36.7595	33.5102	0	4.20935e-05	-0.326484	29.5303	-0.0896646	0.000488034	-0.762757	33.3289	0	0.622004	-0.0894803	36.8719	0	0.550236	0.0521592	26.6541	0	2.23938e-07	-0.526335
NCU00940	hypothetical protein	0.313113	0.194867	0	0.759085	-0.296057	1.29398	0	0.510484	0.645368	0.226224	0	0.841815	-0.0561651	0.263753	0	0.94601	-0.00522612	0.417139	0	0.82823	0.0580497
NCU00941	hypothetical protein	1.07992	0.646947	0	0.00365258	-0.907885	1.52588	0	0.934855	0.0397085	1.10413	0	0.866325	0.05486	0.747514	0	0.1838	-0.292481	2.29036	0.0978818	2.94924e-05	0.910227
NCU00943	trehalase-1	2.74977	15.4086	1.27837	4.14006e-35	2.27326	21.5896	1.83814	1.39619e-12	2.44013	17.6997	1.62827	5.33791e-06	1.75591	2.07524	0	0.18589	-0.264699	1.35507	0	0.014502	-0.79406
NCU00944	threonine-5	20.1566	15.6696	0	0.00131584	-0.552822	13.806	-0.32332	0.00131807	-0.977553	17.3717	0	0.469747	-0.156897	20.2844	0	0.724349	0.0526972	22.2743	0	0.653349	0.0676616
NCU00945	colonial-20	26.841	16.4764	-0.151165	0.00154605	-0.880818	9.31134	-1.33012	1.75482e-12	-1.94415	16.3101	0	0.00352659	-0.621742	18.5378	0	0.00487493	-0.423436	28.9149	0	0.856783	0.0313682
NCU00946	hypothetical protein	0.121755	0	0	0.191879	-1.26769	0.0866341	0	0.785016	-0.243987	0.034984	0	0.412535	-0.220015	0	0	0.262215	-0.0848448	0	0	0.219474	-0.231359
NCU00947	hypothetical protein	0.291484	0.881419	0	0.25268	1.0192	0.559238	0	0.840011	0.198866	0.170935	0	0.62409	-0.162148	0.096612	0	0.452493	-0.0748479	0.653984	0	0.388666	0.277081
NCU00948	hypothetical protein	1.23418	23.9647	2.43718	9.24452e-16	3.82949	12.5356	0.854783	0.00328305	2.33075	3.81557	0	0.00344848	1.1082	2.59796	0	0.172518	0.267532	1.94065	0	0.452054	0.272711
NCU00949	hypothetical protein	0.739665	0.329594	-0.427571	5.12184e-05	-1.31949	0.238448	-0.948503	0.000249546	-1.93023	0.897526	0	0.337647	0.27534	0.932894	0	0.104972	0.301819	0.880064	0	0.530855	0.155816
NCU00950	tRNA dihydrouridine synthase	4.77031	1.84903	-0.62036	4.47886e-07	-1.52743	4.9596	0	0.370109	-0.382837	2.75919	0	0.0334749	-0.631139	3.24038	0	0.0497684	-0.382246	3.62952	0	0.0573837	-0.417544
NCU00951	inorganic pyrophosphatase	303.13	657.364	0	1.31374e-10	0.916674	693.405	0.243395	0.00217062	0.725029	370.887	0	0.0101318	0.324277	355.866	0	0.140138	0.238956	373.513	0	0.0596472	0.22161
NCU00952	mitochondrial ribosomal protein L44	39.2142	8.82218	-1.55141	1.1008e-47	-2.33238	11.5642	-1.56973	6.95169e-14	-2.17097	28.0905	0	0.00420515	-0.423171	35.6586	0	0.453676	-0.0822193	39.6574	0	0.646436	-0.0556607
NCU00953	hypothetical protein	8.26015	10.0737	0	0.576605	0.0919566	9.64664	0	0.516148	-0.22517	9.85097	0	0.0939839	0.281295	7.61402	0	0.706838	-0.0581975	7.66056	0	0.296263	-0.1729
NCU00954	protein phosphatase methylesterase 1	9.61231	14.8244	0	0.00646155	0.428562	20.0402	0	0.0620372	0.588775	12.8985	0	0.00870047	0.44222	10.2841	0	0.388656	0.128847	15.6342	0	5.19235e-05	0.600142
NCU00955	monooxygenase	41.8181	52.1492	0	0.675277	0.126058	41.1644	0	0.194806	-0.459326	57.7664	0	0.086403	0.453284	32.5712	0	0.354723	-0.200282	59.2967	0	0.1521	0.367841
NCU00956	hypothetical protein	18.7845	15.6981	0	0.0273212	-0.449333	15.2685	-0.0424063	0.00496852	-0.742032	15.1553	0	0.114553	-0.257641	14.6369	0	0.0379609	-0.281092	21.2929	0	0.334455	0.104843
NCU00957	anchored cell wall protein-2	285.117	63.9511	-1.58471	1.5196e-154	-2.34472	72.442	-1.84005	8.46029e-29	-2.40389	232.397	0	0.112348	-0.246435	286.874	0	0.515948	0.0571463	259.357	0	0.03419	-0.204693
NCU00958	5-azacytidine resistance protein azr1	39.7795	33.1256	0	0.0014032	-0.455925	38.0481	0	0.0312965	-0.512865	43.8113	0	0.207782	0.173134	37.8415	0	0.82316	-0.0210531	39.5904	0	0.494648	-0.0784267
NCU00959	tricarboxylic acid-10	122.211	172.653	0	0.0623737	0.303278	196.044	0	0.328383	0.223343	154.763	0	0.0274426	0.362273	144.447	0	0.0366089	0.266909	105.317	0	0.0354163	-0.278075
NCU00960	hypothetical protein	0.547898	1.18042	0	0.319256	0.755932	1.29951	0	0.635309	0.468308	0.510642	0	0.945476	-0.0277176	1.63384	0	0.0702768	0.34494	0.677112	0	0.814127	0.0806778
NCU00961	hypothetical protein	1.38737	1.22579	0	0.712744	-0.293553	1.78874	0	0.952214	-0.0575732	0.468261	0	0.0995798	-0.666035	0.882348	0	0.544872	-0.105828	1.16898	0	0.743938	-0.111983
NCU00962	hypothetical protein	6.94981	5.96608	0	0.00398931	-0.412053	7.46628	0	0.220297	-0.347003	6.62699	0	0.874805	-0.024485	7.19483	0	0.450443	0.0924393	10.1229	0	0.000571349	0.455209
NCU00963	methylenetetrahydrofolate dehydrogenase	154.554	2.73933	-5.12087	3.04861e-70	-5.85386	1.57499	-6.15006	1.01596e-89	-6.85445	28.5366	-1.55875	2.05194e-11	-2.01779	145.093	0	0.8212	-0.0356875	93.4279	0	6.05647e-08	-0.76764
NCU00964	hypothetical protein	15.2565	9.25146	-0.0136536	1.62983e-10	-0.912078	11.5951	-0.166012	0.00112708	-0.838827	9.3972	0	4.66227e-09	-0.645397	15.7711	0	0.473683	0.0908277	23.2191	0	6.94828e-07	0.521472
NCU00965	hypothetical protein	26.6588	36.5726	0	0.0793541	0.260728	44.483	0	0.337067	0.27702	74.6279	0.669011	5.51573e-33	1.48896	30.4147	0	0.12771	0.214798	34.3257	0	0.0608058	0.279359
NCU00966	DUF850 domain-containing protein	29.2664	64.344	0.0813536	7.10812e-14	0.938902	77.0372	0.310827	0.000317282	0.923139	45.1666	0	2.62952e-05	0.642777	30.4011	0	0.409852	0.0969904	28.7735	0	0.412398	-0.0941462
NCU00967	hypothetical protein	14.1959	22.0509	0	1.24386e-05	0.440596	21.9132	0	0.507317	0.166685	12.9072	0	0.6793	-0.0926055	13.3818	0	0.7443	-0.0335967	18.2875	0	0.0203743	0.283246
NCU00968	SIL1	11.9489	16.6259	0	0.0331299	0.280993	15.8572	0	0.872123	-0.0469695	26.7886	0.348929	1.18324e-08	1.12703	12.5923	0	0.387784	0.114924	25.8605	0.109369	1.96181e-17	1.01215
NCU00969	NADH:ubiquinone oxidoreductase 17.8	199.033	352	0	7.64736e-17	0.627854	381.593	0	0.0283774	0.476331	237.036	0	0.000384441	0.289257	212.742	0	0.0489388	0.1425	214.226	0	0.620677	0.0332418
NCU00970	hypothetical protein	0.670621	1.12493	0	0.535154	0.458187	1.03961	0	0.89437	0.122633	0.332714	0	0.257424	-0.461835	0.539893	0	0.771358	-0.0499354	0.370913	0	0.287771	-0.380199
NCU00971	ribosomal protein S12	898.84	308.552	-0.877756	1.25004e-94	-1.73297	320.691	-1.1391	1.40142e-20	-1.92213	753.905	0	0.0191319	-0.209953	864.479	0	0.94315	-0.00554209	907.323	0	0.474873	-0.058555
NCU00972	arabinogalactan endo-1,4-beta-galactosidase	2.41264	11.8556	0.984595	6.41107e-09	2.04117	13.7858	1.05174	4.61234e-05	1.93599	5.50977	0.135585	0.000192526	1.05758	2.49002	0	0.779475	0.061712	6.45055	0.387119	1.44312e-06	1.17143
NCU00973	hypothetical protein	1.32985	2.168	0	0.205361	0.492251	2.56542	0	0.530758	0.426489	0.632279	0	0.0282437	-0.775156	0.965134	0	0.43193	-0.176819	0.58118	0	0.030356	-0.765874
NCU00974	glutaredoxin	8.29812	8.14692	0	0.298136	-0.219495	13.8033	0	0.407797	0.270449	7.56766	0	0.582592	-0.0881014	7.41345	0	0.518597	-0.0982094	14.6283	0	5.64311e-07	0.71393
NCU00975	hypothetical protein	2.38586	4.59809	0	0.0029021	0.741148	6.35713	0.116351	0.0452734	0.90581	1.83145	0	0.206691	-0.307489	2.0979	0	0.641097	-0.0970356	2.10234	0	0.365144	-0.220987
NCU00976	hypothetical protein	0.0381035	0.271779	0	0.113483	1.55189	0.504706	0	0.224913	1.17164	0.172412	0	0.180588	0.486814	0.22359	0	0.177995	0.165033	0.162702	0	0.298417	0.276785
NCU00977	aconitate hydratase	43.8393	4.40922	-2.58794	1.35067e-56	-3.46748	5.3472	-2.76249	8.89192e-27	-3.40245	27.2002	0	0.0068273	-0.592651	43.6464	0	0.777075	0.0385943	48.618	0	0.577275	0.0741971
NCU00978	checkpoint protein kinase	7.96555	11.4928	0	0.0129302	0.33313	14.004	0	0.210052	0.350187	7.666	0	0.915792	-0.0140592	7.31323	0	0.58335	-0.0675925	8.89707	0	0.488992	0.084071
NCU00979	60S acidic ribosomal protein P2	2373.93	580.099	-1.46356	4.08688e-159	-2.22253	657.196	-1.62837	3.04604e-28	-2.28399	1872.5	0	0.0874776	-0.287499	1591.67	0	0.0156743	-0.427949	2220.34	0	0.0854172	-0.166538
NCU00980	hypothetical protein	16.8167	13.3066	0	0.000898622	-0.529323	12.6907	-0.250394	0.00363839	-0.844947	13.037	0	0.10884	-0.305004	12.5822	0	0.0158705	-0.332174	12.6307	0	0.000879793	-0.467351
NCU00981	ribosome biogenesis protein nsa-2	55.4437	18.8783	-0.961562	1.43081e-27	-1.73843	20.0952	-1.2746	4.93416e-13	-1.88714	25.3516	-0.343766	2.92712e-08	-1.02878	45.7807	0	0.122013	-0.203635	47.6502	0	0.00454526	-0.285616
NCU00983	integral membrane protein	100.597	146.946	0	0.0019127	0.350987	137.186	0	0.964782	-0.00968874	120.171	0	0.00462545	0.291687	88.5281	0	0.116756	-0.130084	96.6287	0	0.102379	-0.128723
NCU00984	von Willebrand domain-containing protein	12.7384	25.7203	0	5.70817e-12	0.817296	28.3268	0.0731189	0.00900471	0.6835	23.189	0	0.0788404	0.640419	12.327	0	0.976336	0.0039857	15.1454	0	0.29623	0.166605
NCU00985	hydrolase	0.0539852	3.93917	2.16074	3.56683e-10	4.75223	4.22541	3.08696	1.75306e-07	4.34838	0.10805	0	0.506568	0.233586	0.238899	0	0.339322	0.0953999	0.354052	0	0.0715034	0.570365
NCU00986	hypothetical protein	0	0.0997883	0	0.380987	0.742078	0.140172	0	0.466262	0.447378	0	0	NA	NA	0	0	NA	NA	0	0	NA	NA
NCU00987	pisatin demethylase	0.277173	2.4613	1.12588	8.96806e-09	2.76731	2.82239	1.42891	0.00158802	2.39407	0.246792	0	0.876135	-0.0635276	0.288542	0	0.920086	0.0186609	0.126408	0	0.203249	-0.447527
NCU00988	MFS quinate transporter	0.112691	80.725	6.72984	1.66713e-52	8.3801	127.038	7.59379	8.28841e-56	8.69836	0.429351	0	0.0162551	0.978443	0.160389	0	0.709221	0.0486213	0.18371	0	0.581694	0.180449
NCU00989	hypothetical protein	0.146927	3.62056	0.605109	0.000577889	3.02625	3.02734	0	0.0983076	1.6459	0.0782801	0	0.775564	-0.0571132	0	0	0.50331	-0.0310771	0.123766	0	0.918586	-0.0163646
NCU00990	hypothetical protein	0.0767427	7.88916	3.21484	7.13194e-15	5.3762	9.00994	3.49858	2.90837e-10	4.96167	0.276464	0	0.101662	0.652471	0.322234	0	0.115159	0.241518	0.188604	0	0.447837	0.212705
NCU00992	hypothetical protein	35.6979	43.0589	0	0.723991	0.0793886	70.4163	0	0.0860546	0.514448	67.0859	0	0.0336331	0.735108	49.2717	0	0.0184714	0.418328	9.99899	-1.04337	2.94942e-17	-1.73873
NCU00993	hypothetical protein	0.101616	0.62981	0.106613	0.00524314	2.04317	2.16913	1.66389	0.000610195	2.95931	0.0851764	0	0.849056	-0.0728057	0.0720711	0	0.744686	-0.0427556	0.105604	0	0.987122	-0.00507648
NCU00994	endothiapepsin	0.49621	4.7429	1.61107	1.38753e-12	2.92733	8.15014	2.55769	2.16304e-10	3.31912	0.29949	0	0.18614	-0.490457	0.344915	0	0.418995	-0.177137	0.276425	0	0.210541	-0.454525
NCU00995	hypothetical protein	106.645	170.61	0	0.0539614	0.478775	285.884	0.408541	0.00113105	0.948042	79.5735	0	0.249167	-0.325238	119.054	0	0.31684	0.173323	53.625	-0.328853	4.99093e-07	-0.98003
NCU00998	RNA polymerase II mediator complex subunit Nut1	16.4078	13.2529	0	0.000153571	-0.499422	14.0894	0	0.0105735	-0.665798	13.2583	0	0.0834953	-0.258092	15.626	0	0.864259	-0.0195265	16.8388	0	0.79229	-0.0330001
NCU00999	hypothetical protein	117.196	87.2862	0	3.10521e-08	-0.615768	174.569	0	0.599937	0.11714	94.0371	0	0.234685	-0.259959	112.881	0	0.960935	-0.00438852	106.877	0	0.10467	-0.19835
NCU01000	X-Pro dipeptidyl-peptidase protein	10.4193	1.42683	-2.04933	9.19002e-32	-3.01466	1.195	-2.58491	3.75883e-18	-3.43141	4.13117	-0.48632	7.26255e-06	-1.15218	7.82348	0	0.0323031	-0.319193	6.86142	0	9.50428e-05	-0.640279
NCU01001	hypothetical protein	75.2637	7.78791	-2.59768	4.48152e-39	-3.41117	8.82254	-2.75247	1.88857e-25	-3.4473	31.6308	-0.354028	5.43323e-06	-1.0917	58.4264	0	0.0825913	-0.272607	49.3018	0	1.10955e-05	-0.652969
NCU01002	coatomer subunit epsilon	61.5076	116.706	0	1.98424e-16	0.728855	102.812	0	0.218512	0.281147	87.7516	0	1.54367e-05	0.540766	76.7943	0	0.00020048	0.353789	73.2243	0	0.0933445	0.175861
NCU01003	hypothetical protein	0	0	0	NA	NA	0	0	NA	NA	0	0	NA	NA	0	0	NA	NA	0	0	NA	NA
NCU01004	phosphatidylserine decarboxylase proenzyme	32.8241	40.8842	0	0.23232	0.122479	38.4016	0	0.306837	-0.2272	37.4684	0	0.0470791	0.225378	33.5904	0	0.328084	0.0809619	50.4803	0	7.88474e-14	0.542503
NCU01005	hypothetical protein	12.4914	13.4745	0	0.775912	-0.0796674	14.9677	0	0.576472	-0.189419	10.7024	0	0.361019	-0.171017	9.1694	0	0.0307959	-0.34143	10.6995	0	0.123495	-0.278557
NCU01006	complex I intermediate associated protein 84	48.8033	28.7977	-0.164202	1.43066e-31	-0.952759	26.7679	-0.596916	1.01258e-08	-1.30565	39.43	0	0.0417197	-0.257631	49.1777	0	0.45094	0.0589053	43.9262	0	0.00310265	-0.222158
NCU01007	mito ribosomal protein S18	90.9775	44.0445	-0.47958	3.03907e-14	-1.23385	37.8727	-1.07287	1.01342e-12	-1.69689	66.5143	0	0.0151902	-0.390833	86.0378	0	0.729002	-0.0295284	80.4277	0	0.0224897	-0.245693
NCU01008	U3 small nucleolar ribonucleoprotein IMP3	26.3652	14.9274	-0.260289	3.72282e-11	-1.00849	17.7134	-0.327258	0.00103453	-1.00616	14.8103	0	0.00294811	-0.71528	21.2173	0	0.163317	-0.226144	24.5885	0	0.365929	-0.160119
NCU01009	hypothetical protein	0.185103	0.487982	0	0.038193	1.10856	0.550854	0	0.315946	0.855703	0.0818356	0	0.174342	-0.553887	0.0595871	0	0.129834	-0.263823	0.0761036	0	0.374452	-0.257598
NCU01010	hypothetical protein	0.876637	11.4602	2.0408	1.28415e-23	3.41271	8.16565	1.56899	3.92904e-05	2.48578	2.50938	0.318677	0.00120231	1.14682	0.734096	0	0.729884	-0.0757035	4.36826	0.878431	6.57743e-08	1.67448
NCU01011	hypothetical protein	0	0	0	NA	NA	0	0	NA	NA	0	0	NA	NA	0	0	NA	NA	1.57563	0	0.0145222	0.75304
NCU01012	hypothetical protein	0.0454413	0.698135	0.268364	0.000323617	2.88631	0.702218	0.391709	0.07197	1.80318	0.0271932	0	0.722497	-0.0973171	0.0204477	0	0.708838	-0.0269551	0.135956	0	0.336431	0.281417
NCU01013	delta-aminolevulinic acid dehydratase	21.5062	16.0941	0	1.9677e-07	-0.60987	18.2466	-0.121105	0.00903938	-0.682378	21.5831	0	0.681628	0.0453278	19.6443	0	0.598068	-0.071149	15.5503	0	7.60858e-07	-0.528102
NCU01014	acyltransferase	0	0	0	NA	NA	0	0	NA	NA	0	0	NA	NA	0.024059	0	0.51952	0.0293388	0	0	NA	NA
NCU01015	hypothetical protein	22.2282	8.35627	-0.848647	1.78474e-18	-1.59417	7.71759	-1.26678	2.17459e-11	-1.94178	12.7469	0	6.8632e-06	-0.728522	19.2767	0	0.339001	-0.138683	20.7368	0	0.220671	-0.165957
NCU01016	hypothetical protein	10.9374	12.0573	0	0.726734	-0.0521221	9.23613	0	0.0327333	-0.681879	9.55633	0	0.557715	-0.13572	11.6787	0	0.331951	0.130711	9.37731	0	0.0539637	-0.283358
NCU01017	hypothetical protein	2.23269	2.12807	0	0.508801	-0.253115	2.94529	0	0.937032	-0.0499681	1.42008	0	0.214326	-0.450806	1.77578	0	0.511926	-0.148252	1.34071	0	0.159478	-0.495949
NCU01019	hypothetical protein	38.9268	23.7164	-0.0516701	2.29172e-27	-0.906852	25.3447	-0.439118	3.44828e-06	-1.06182	26.7766	0	9.62573e-05	-0.485878	34.6387	0	0.147437	-0.114332	37.2123	0	0.120902	-0.136143
NCU01021	eukaryotic translation initiation factor 3 subunit EifCf	107.301	25.5285	-1.5571	7.80894e-49	-2.25401	27.7141	-1.81588	2.0617e-24	-2.37734	67.9458	0	0.0164629	-0.564291	106.472	0	0.699091	0.0372532	97.6474	0	0.0121213	-0.205754
NCU01022	DUF1253 domain-containing protein	15.1023	0.504554	-3.64338	3.71627e-40	-4.91938	0.378481	-4.48588	2.52085e-29	-5.39436	3.23535	-1.35586	2.11139e-06	-1.66171	10.2042	0	0.0139699	-0.424989	9.37366	-0.0585729	0.000411508	-0.698332
NCU01023	50S ribosomal protein L17	50.9428	20.8124	-0.725966	4.20917e-30	-1.48023	17.0043	-1.45262	3.80957e-15	-2.00606	35.6098	0	0.019613	-0.443536	55.3324	0	0.0791498	0.162606	46.3137	0	0.0401128	-0.206659
NCU01024	hypothetical protein	39.5665	18.5478	-0.541406	9.5646e-20	-1.27902	19.1163	-0.74756	2.50456e-08	-1.47839	46.7922	0	0.253324	0.263249	45.5402	0	0.0308473	0.237128	39.3838	0	0.530584	-0.0766074
NCU01025	hypothetical protein	0	0	0	NA	NA	0	0	NA	NA	0	0	NA	NA	0	0	NA	NA	0	0	NA	NA
NCU01026	hypothetical protein	7.74638	18.2524	0.0359386	1.6365e-10	1.03581	20.0378	0.310588	0.00328289	0.892471	10.6725	0	0.018537	0.4679	6.24772	0	0.138178	-0.227173	6.38392	0	0.0348887	-0.334078
NCU01027	hypothetical protein	0	0.355551	0	0.0826596	1.75597	0.40343	0	0.293888	0.808207	0.119095	0	0.309442	0.248209	0	0	NA	NA	0.115453	0	0.440126	0.106298
NCU01032	hypothetical protein	17.8571	11.8421	-0.074604	1.80579e-06	-0.782669	13.7928	-0.136012	0.00270164	-0.81445	16.9444	0	0.893043	-0.0311696	14.9034	0	0.147031	-0.189802	25.4924	0	3.09431e-05	0.432171
NCU01033	hypothetical protein	0.500061	0.505544	0	0.805977	-0.161905	0.499012	0	0.669699	-0.355227	0.244051	0	0.190647	-0.533049	0.49892	0	0.93754	0.0169615	0.144998	-0.674435	0.0164601	-0.870315
NCU01034	hypothetical protein	0.189964	0.0931399	0	0.509633	-0.665651	0.755919	0	0.408622	0.827323	0.127643	0	0.724062	-0.119663	0.231971	0	0.831154	0.0279958	0.119355	0	0.614451	-0.144855
NCU01036	DUF907 domain-containing protein	40.5133	32.7852	0	3.19728e-05	-0.496276	46.5703	0	0.293882	-0.250692	47.8606	0	0.24365	0.255332	37.6755	0	0.663667	-0.050231	60.5826	0	0.000569486	0.489038
NCU01038	hypothetical protein	0.0296224	0	0	0.45916	-0.568551	0.0435965	0	0.98232	0.0159627	0.177511	0	0.264035	0.347337	0.090379	0	0.576187	0.0422623	0.0507672	0	0.769146	0.0623342
NCU01039	hypothetical protein	8.98403	10.9696	0	0.601674	0.0954368	17.1578	0	0.0993571	0.467632	15.1176	0	0.000116016	0.742891	9.51942	0	0.347332	0.121635	15.9142	0.0458819	2.55632e-09	0.729434
NCU01041	mitochondrial metalloendopeptidase OMA1	6.61732	12.1197	0	0.000212085	0.672786	12.6497	0	0.158281	0.465674	11.2218	0	0.00804148	0.709646	7.50081	0	0.19893	0.199363	7.36989	0	0.656535	0.0759776
NCU01042	hypothetical protein	0.213414	0.054052	0	0.23486	-1.19595	0.151853	0	0.706058	-0.371967	0.120316	0	0.525401	-0.234855	0	0	0.117855	-0.15913	0.131872	0	0.593293	-0.157545
NCU01043	hypothetical protein	0	0	0	NA	NA	0	0	NA	NA	0	0	NA	NA	0.0753158	0	0.506963	0.0311079	0	0	NA	NA
NCU01044	spray	7.60265	12.5685	0	0.0018522	0.528951	18.4644	0.0522643	0.0046441	0.805953	9.02697	0	0.0595461	0.277781	8.70521	0	0.0986545	0.223035	7.93027	0	0.940908	-0.0100304
NCU01045	ribonuclease T1	6.74289	4.67085	0	0.0390938	-0.700213	8.34254	0	0.774591	-0.138234	4.62782	0	0.117842	-0.432984	7.1283	0	0.682513	0.0865612	5.10959	0	0.237454	-0.361327
NCU01047	hypothetical protein	12.1082	12.8895	0	0.381283	-0.102467	13.7636	0	0.312435	-0.26662	10.5385	0	0.192503	-0.156515	13.4389	0	0.102549	0.187519	15.3485	0	0.0138395	0.263322
NCU01048	hypothetical protein	0.5116	0.438532	0	0.553641	-0.370759	0.632371	0	0.902817	-0.109298	0.245736	0	0.164959	-0.563363	0.514615	0	0.951598	0.0124075	0.0844867	0	0.00957013	-0.91474
NCU01049	hypothetical protein	0	0	0	NA	NA	0.103102	0	0.466262	0.447378	0	0	NA	NA	0	0	NA	NA	0	0	NA	NA
NCU01050	glycosylhydrolase family 61-4	0.153689	0.95067	0	0.0793734	1.6346	1.92262	0	0.123942	1.54228	0.572593	0	0.111231	0.630109	0.520079	0	0.250183	0.153377	0.397327	0	0.444942	0.21171
NCU01051	hypothetical protein	1.0845	11.6178	1.87163	6.11702e-12	3.05961	9.58828	1.30242	0.00049872	2.34228	0.974521	0	0.832337	-0.0820004	1.29384	0	0.623372	0.10577	1.0111	0	0.781267	-0.10006
NCU01052	hypothetical protein	0.645885	6.74889	1.47745	1.7964e-09	2.97304	5.9636	1.34299	0.0027318	2.27597	1.00293	0	0.410807	0.335637	0.747355	0	0.735028	0.0670371	0.854492	0	0.65717	0.161116
NCU01053	hypothetical protein	4.86503	22.0977	1.08503	4.2668e-16	1.96065	26.0025	1.39315	1.43061e-07	1.89444	5.33037	0	0.460706	0.158968	5.10076	0	0.646818	0.0896818	6.56285	0	0.149887	0.321664
NCU01054	hypothetical protein	0.132824	0.262658	0	0.604448	0.504778	0.18902	0	0.986021	0.0162458	0	0	0.138304	-0.347401	0.0577921	0	0.633415	-0.0425116	0	0	0.219474	-0.231359
NCU01055	chromate ion transporter	3.39678	5.504	0	0.0480816	0.496423	8.02312	0	0.0703301	0.748896	1.73133	0	0.0159252	-0.762043	3.28053	0	0.986427	0.00357077	2.18672	0	0.0290246	-0.58845
NCU01056	hypothetical protein	0.140532	0.0456796	0	0.378533	-0.894694	0.202218	0	0.978393	0.0264192	0.136474	0	0.998427	0.000644035	0.0877977	0	0.705041	-0.0434383	0.078493	0	0.583411	-0.146114
NCU01057	taurine catabolism dioxygenase TauD	6.45621	0.703616	-2.15646	2.95768e-14	-3.22562	0.163158	-3.61275	2.26527e-14	-4.94776	2.00802	-0.640039	4.32252e-07	-1.41971	5.45283	0	0.481862	-0.141639	2.63657	-0.453401	9.00339e-06	-1.15714
NCU01058	hypothetical protein	0.453897	2.19346	0.550277	4.94411e-06	1.97863	2.28421	0.405651	0.032731	1.57578	0.431186	0	0.961941	-0.0186004	0.484703	0	0.873306	0.0310874	0.401244	0	0.71337	-0.133279
NCU01059	glycosylhydrolase family 47-3	3.04984	2.49295	0	0.165872	-0.471524	4.86464	0	0.6859	0.200886	2.98368	0	0.968785	0.0113177	3.22887	0	0.701044	0.0834705	3.13017	0	0.916078	-0.0275216
NCU01060	hypothetical protein	5.80568	4.2633	0	0.054091	-0.62233	2.82401	-0.355157	0.015028	-1.36718	3.52359	0	0.0615544	-0.570109	6.54399	0	0.477641	0.151972	3.8379	0	0.0806626	-0.521205
NCU01061	dienelactone hydrolase	19.7204	1.05175	-3.31706	3.27956e-31	-4.27188	0.679521	-3.79128	5.97528e-21	-4.89172	7.77403	-0.389944	0.00119178	-1.04546	14.7413	0	0.0831576	-0.30395	9.09161	-0.249043	4.8202e-09	-1.10155
NCU01063	hypothetical protein	7.43385	3.88103	-0.256837	0.00449119	-1.08484	6.49592	0	0.206106	-0.609348	4.11891	0	0.00364513	-0.727218	4.22582	0	0.0254272	-0.486085	58.2575	2.01202	9.08925e-44	2.67023
NCU01064	hypothetical protein	23.027	30.3091	0	0.511338	0.200188	62.7949	0.366956	0.00307927	0.963472	20.4635	0	0.843421	-0.0762842	13.7415	0	0.00060839	-0.579074	54.8301	0.358033	9.30363e-07	1.06443
NCU01065	ammonium transporter MEP2	93.7203	1.51337	-5.18878	8.28308e-82	-5.9979	3.00067	-4.4763	1.91947e-51	-5.2523	57.5634	0	0.0224855	-0.585477	92.0041	0	0.927126	0.0171574	42.5728	-0.47968	4.03632e-07	-1.09238
NCU01066	l-amino acid oxidase	11.4997	3.76616	-0.859342	0.000126407	-1.71807	3.67396	-1.34403	0.000110257	-1.96237	12.7287	0	0.731786	0.132465	16.0789	0	0.211169	0.282742	7.07456	0	0.0896875	-0.554402
NCU01067	hypothetical protein	19.8641	14.8334	0	4.05158e-06	-0.613073	20.6974	0	0.157329	-0.389799	18.6215	0	0.648235	-0.0515957	18.5356	0	0.682212	-0.0464789	20.2591	0	0.80467	-0.043471
NCU01068	BAR domain-containing protein	16.35	4.6748	-1.29747	6.13013e-38	-1.98766	9.73208	-0.50908	3.21402e-05	-1.18041	26.4288	0	9.44861e-08	0.714122	16.5336	0	0.5754	0.0621941	25.6844	0	5.28566e-07	0.565272
NCU01069	amphiphysin-like-1	44.904	47.1596	0	0.380166	-0.12097	72.2081	0	0.338797	0.225988	52.7677	0	0.0219418	0.266933	44.0203	0	0.837364	0.0208095	53.138	0	0.0791856	0.167196
NCU01070	hypothetical protein	8.96629	6.47033	0	0.00516428	-0.656496	10.4397	0	0.588978	-0.22619	7.68613	0	0.451082	-0.167102	8.43278	0	0.855873	-0.0331026	7.22444	0	0.12641	-0.34513
NCU01071	hypothetical protein	0	0	0	NA	NA	0.0694854	0	0.609262	0.239266	0	0	NA	NA	0	0	NA	NA	0	0	NA	NA
NCU01072	class II aldolase/adducin domain-containing protein	3.15542	6.56517	0	0.00363832	0.843712	9.05156	0.206911	0.0422875	0.996053	2.87173	0	0.775941	-0.0808476	2.74807	0	0.735612	-0.0762176	3.82682	0	0.546232	0.166959
NCU01073	hypothetical protein	1.70942	1.38047	0	0.345259	-0.474877	3.66506	0	0.314054	0.584264	1.3265	0	0.368823	-0.270318	1.64897	0	0.98644	0.00382052	1.78492	0	0.985413	-0.0053195
NCU01074	hypothetical protein	1.09605	6.34679	0.830371	3.46267e-13	2.28449	11.3742	1.99486	5.13475e-08	2.72581	1.39097	0	0.317424	0.313419	1.40827	0	0.331744	0.219428	1.03027	0	0.727332	-0.113529
NCU01075	hypothetical protein	0	0	0	NA	NA	0	0	NA	NA	0	0	NA	NA	0	0	NA	NA	0	0	NA	NA
NCU01076	hypothetical protein	0	0.300417	0	0.155725	1.41178	0	0	NA	NA	0	0	NA	NA	0.0888631	0	0.51952	0.0293388	0	0	NA	NA
NCU01077	hypothetical protein	0.361545	0.638335	0	0.489304	0.515961	0.523158	0	0.96341	0.045435	0.221628	0	0.537713	-0.241978	0.0851779	0	0.161755	-0.198137	0.151009	0	0.291451	-0.335801
NCU01078	D-mandelate dehydrogenase	0.812853	2.54719	0.0155372	0.000420373	1.3996	2.38602	0.197068	0.134348	0.968605	0.83198	0	0.884163	0.0510383	0.776958	0	0.969586	-0.00863635	1.5866	0	0.054753	0.633411
NCU01079	hypothetical protein	0	0.116672	0	0.506516	0.495154	0	0	NA	NA	0.0704852	0	0.598221	0.0748094	0.11897	0	0.506963	0.0311079	0.200482	0	0.312648	0.180502
NCU01080	glucanase B	21.9063	20.616	0	0.371029	-0.270528	17.2496	-0.103988	0.0147043	-0.778459	33.9341	0	0.00418224	0.619033	23.6748	0	0.402508	0.137476	40.3462	0.0295265	5.07798e-05	0.752402
NCU01081	hypothetical protein	5.13797	9.90024	0	1.59403e-05	0.746138	8.50299	0	0.472771	0.2611	5.74383	0	0.250142	0.192008	4.87247	0	0.887796	-0.0233327	9.30054	0	3.31347e-06	0.742423
NCU01082	hypothetical protein	14.8424	0.878261	-3.15015	4.95584e-40	-4.16186	2.07922	-2.32421	7.49661e-17	-3.1672	4.93482	-0.74925	1.09783e-14	-1.45845	11.0769	0	0.0162529	-0.33405	8.40364	-0.258208	1.25527e-07	-0.846006
NCU01083	spermidine-2	48.9256	4.1669	-2.90101	1.01577e-92	-3.71987	5.94706	-2.8308	3.24482e-37	-3.43311	25.0597	-0.0187028	0.00453164	-0.79983	41.856	0	0.102588	-0.166049	47.0348	0	0.28223	-0.125099
NCU01084	cytosolic Fe-S cluster assembling factor cfd-1	8.47632	6.89354	0	0.0151071	-0.488905	7.98406	0	0.141244	-0.525004	7.01502	0	0.243949	-0.218654	8.65671	0	0.6776	0.0699434	8.4504	0	0.668821	-0.0741148
NCU01085	hypothetical protein	15.8231	5.37429	-0.91313	2.69833e-38	-1.74463	8.51135	-0.665862	7.30492e-07	-1.32649	11.2944	0	0.0305665	-0.419317	12.9887	0	0.204927	-0.202424	22.8343	0	5.52499e-05	0.444802
NCU01086	benzoate 4-monooxygenase	2.48415	6.5996	0.0816695	0.00024942	1.18313	9.31122	0.658058	0.00482318	1.36053	2.09868	0	0.519899	-0.174417	2.86949	0	0.431573	0.168893	3.52405	0	0.201262	0.354109
NCU01087	hypothetical protein	0	0	0	NA	NA	0.0711311	0	0.609262	0.239266	0	0	NA	NA	0	0	NA	NA	0	0	NA	NA
NCU01088	hypothetical protein	1.87009	3.97749	0	0.0614769	0.851387	1.77695	0	0.46933	-0.466216	1.30233	0	0.234936	-0.389065	1.29838	0	0.276257	-0.246659	3.45154	0	0.0282043	0.64262
NCU01089	flavin-containing amine oxidasedehydrogenase	3.10298	6.76996	0	0.000931778	0.913658	6.84088	0	0.138706	0.647946	2.76619	0	0.653399	-0.110336	3.04561	0	0.930998	0.0183317	3.23549	0	0.973104	-0.00824095
NCU01090	hypothetical protein	0	0	0	NA	NA	0	0	NA	NA	0.0168435	0	0.598221	0.0748094	0	0	NA	NA	0	0	NA	NA
NCU01091	hypothetical protein	0	0	0	NA	NA	0	0	NA	NA	0	0	NA	NA	0	0	NA	NA	0	0	NA	NA
NCU01092	3-oxoacyl-(acyl-carrier-protein) reductase	0.124582	8.55872	2.63041	9.12611e-13	4.94158	8.15185	2.49391	3.32663e-06	4.03382	0.528594	0	0.0991552	0.642354	0.328479	0	0.368508	0.111528	0.643563	0	0.146984	0.432887
NCU01093	Ser/Thr protein phosphatase	0.0859974	0	0	0.328166	-0.851081	0.118465	0	0.999889	-0.000119486	0.0668043	0	0.883645	-0.0415481	0	0	0.385078	-0.0517823	0.0339023	0	0.638199	-0.0828463
NCU01094	isoamyl alcohol oxidase	0.662219	5.50564	1.22829	4.81189e-14	2.76489	7.07745	1.71989	1.58579e-06	2.70696	0.934954	0	0.241402	0.410984	0.539381	0	0.658263	-0.098098	0.681349	0	0.950525	-0.0214827
NCU01095	MFS drug transporter	1.04236	1.27946	0	0.840352	0.0950344	1.16289	0	0.737591	-0.249966	0.577585	0	0.164832	-0.538821	1.15448	0	0.667157	0.0973366	0.780366	0	0.337212	-0.326686
NCU01096	hypothetical protein	0.806334	0.814424	0	0.878852	-0.139629	1.84819	0	0.686105	0.40407	0.907809	0	0.832499	0.0852033	0.14127	0	0.205814	-0.150576	0.542611	0	0.614075	-0.155797
NCU01097	hypothetical protein	10.7526	7.53813	0	0.00612268	-0.691535	9.77858	0	0.0897573	-0.573764	10.0512	0	0.826029	-0.0483971	10.3856	0	0.998462	0.000342551	13.2582	0	0.290776	0.210572
NCU01098	hypothetical protein	1.80325	5.07073	0.350509	2.64146e-11	1.28579	16.1323	2.03572	3.30202e-17	2.63752	1.39047	0	0.130208	-0.309253	1.48829	0	0.326676	-0.179022	1.82159	0	0.808306	-0.0538289
NCU01099	GTP-binding protein GTR1	0.296171	0.731316	0	0.0961692	1.00348	0.847625	0	0.368363	0.790042	0.219922	0	0.596164	-0.214963	0.119218	0	0.221426	-0.206861	0.310196	0	0.984628	-0.00696679
NCU01100	hypothetical protein	13.3107	35.5375	0.234629	7.41232e-13	1.21311	35.8229	0.358574	0.000536191	0.951562	18.5434	0	0.0150679	0.487908	14.6481	0	0.212936	0.169259	19.4304	0	0.00083843	0.455977
NCU01101	mitochondrial import 1	27.0388	31.7205	0	0.76299	0.0369264	58.7343	0.0154491	0.0164058	0.650171	34.0406	0	0.120853	0.343624	30.9753	0	0.108619	0.222385	26.1582	0	0.334812	-0.117275
NCU01102	oxidase assembly protein 1	101.761	23.2143	-1.61557	2.10814e-78	-2.31807	18.2094	-2.24751	6.21538e-37	-2.9001	62.1067	0	0.000314456	-0.634303	106.55	0	0.116474	0.113542	85.2448	0	0.000496381	-0.323384
NCU01103	carbonic anhydrase	1.429	0.350329	-0.238207	0.0045292	-1.92181	0.932063	0	0.324872	-0.825529	0.593467	0	0.0304102	-0.827218	0.896409	0	0.3212	-0.212381	0.643866	0	0.0592689	-0.67982
NCU01104	ATP-dependent RNA helicase MSS116	14.3266	1.5545	-2.48986	1.19809e-48	-3.35385	3.47699	-1.81447	3.06082e-14	-2.43239	6.57169	-0.214224	0.000215572	-0.957068	12.4407	0	0.374972	-0.132937	10.0867	0	0.000131108	-0.555386
NCU01105	hypothetical protein	0.799339	0.407469	-0.110259	0.00165676	-1.13019	0.55488	0	0.127784	-0.890051	0.43654	0	0.0135741	-0.710677	0.570713	0	0.303292	-0.233055	0.429241	0	0.0120069	-0.753885
NCU01106	L-amino acid oxidase	0.537173	1.30708	0	0.0140395	1.0403	1.29039	0	0.346696	0.683267	0.519267	0	0.997454	0.00117621	0.705518	0	0.36533	0.20456	0.239056	0	0.0445387	-0.718466
NCU01107	short-chain dehydrogenase	12.1884	81.526	1.54803	7.69607e-34	2.5225	103.783	1.92266	1.71638e-20	2.58219	15.1266	0	0.368691	0.287928	12.3725	0	0.738005	0.0566547	17.5746	0	0.0050285	0.432249
NCU01108	hypothetical protein	0.486605	2.47817	0.286118	0.00311051	1.90932	2.42368	0.174382	0.0970115	1.42094	0.640824	0	0.530976	0.253263	0.541182	0	0.802847	0.0483747	1.16993	0	0.0692495	0.654748
NCU01109	hypothetical protein	0	9.72463	3.12168	4.16546e-13	5.92185	3.34483	1.3357	0.000538772	3.43787	0.355229	0	0.0286541	0.804624	0.173028	0	0.197321	0.113061	0	0	NA	NA
NCU01111	erythromycin esterase	0.0413089	0.154253	0	0.558863	0.565144	0.11381	0	0.798286	0.20309	0.022979	0	0.794109	-0.0527858	0	0	0.494507	-0.032357	0.0988346	0	0.571747	0.131162
NCU01112	lipid binding protein	0.58639	0.783418	0	0.754124	0.203565	2.21589	0	0.156657	1.1581	0.417961	0	0.541197	-0.248405	0.453749	0	0.716919	-0.0690833	1.00944	0	0.245835	0.414684
NCU01113	hypothetical protein	0	0.153008	0	0.109119	1.61316	0.27193	0	0.236557	0.968055	0	0	NA	NA	0.0751643	0	0.398065	0.0497784	0	0	NA	NA
NCU01114	DUF858 domain-containing protein	10.1664	7.42218	0	0.00482807	-0.636742	10.226	0	0.226349	-0.433537	6.43232	0	0.031705	-0.551966	7.26874	0	0.0494941	-0.352953	9.85696	0	0.50909	-0.111412
NCU01115	tRNA-splicing endonuclease subunit SEN2	16.5624	0.301384	-4.51207	5.32986e-40	-5.68458	0.199074	-4.99609	5.84462e-30	-6.19648	2.6594	-1.72268	7.25326e-08	-1.92941	9.81274	0	0.00105168	-0.576153	7.05732	-0.437797	2.13727e-08	-1.18043
NCU01116	ceramide glucosyltransferase	12.6499	1.84192	-1.99054	1.17151e-44	-2.94025	3.51697	-1.5733	4.25512e-12	-2.24157	8.12077	0	0.00570642	-0.558818	11.8733	0	0.800836	-0.0348405	13.8265	0	0.728553	0.0546875
NCU01118	hypothetical protein	14.1287	20.2619	0	0.0453644	0.324011	29.6065	0.025516	0.0445439	0.595822	13.1826	0	0.779552	-0.0594052	13.8052	0	0.914868	0.0161279	22.2709	0	6.53576e-05	0.561574
NCU01119	lanosterol synthase	21.5605	16.9404	0	5.3457e-07	-0.540373	18.2556	0	0.00742827	-0.684942	23.2689	0	0.318259	0.14464	22.4784	0	0.303596	0.104855	27.564	0	0.00538421	0.275722
NCU01120	spo11 ortholog	0	0.42557	0	0.00552899	2.75846	0.223233	0	0.293888	0.808207	0.0834574	0	0.270804	0.282901	0	0	NA	NA	0.164123	0	0.146214	0.335873
NCU01121	hypothetical protein	23.9278	3.57399	-1.84862	1.59615e-38	-2.90103	4.42956	-2.16777	2.74643e-15	-2.79537	11.9888	-0.154606	0.00607276	-0.811073	21.6519	0	0.598364	-0.0832912	18.578	0	0.0107811	-0.416251
NCU01122	hypothetical protein	5.59767	6.94876	0	0.5754	0.115664	12.1482	0.0601585	0.0456317	0.641906	5.83336	0	0.728077	0.0861297	5.18381	0	0.759254	-0.0513726	4.4527	0	0.0414083	-0.374181
NCU01123	hypothetical protein	0	0	0	NA	NA	0	0	NA	NA	0	0	NA	NA	0	0	NA	NA	0	0	NA	NA
NCU01124	hypothetical protein	5.51804	5.94237	0	0.740783	-0.0841458	10.6722	0	0.245617	0.474429	7.07396	0	0.172636	0.350751	5.74512	0	0.654988	0.0839658	6.66248	0	0.39311	0.179622
NCU01127	DUF636 domain-containing protein	2.33075	7.30841	0.399079	6.14059e-06	1.42315	7.21902	0	0.0621143	1.0691	3.69733	0	0.131807	0.529572	2.9364	0	0.315233	0.2248	9.79069	1.00621	7.82745e-12	1.7169
NCU01132	MFS monosaccharide transporter	0.273785	18.5875	4.13076	6.32588e-34	5.54734	24.8869	4.60833	2.18054e-22	5.48933	0.321171	0	0.71458	0.148841	0.283524	0	0.909126	0.0206033	0.257614	0	0.870019	-0.0557154
NCU01134	hypothetical protein	0	0.060096	0	0.244005	1.1169	0.259486	0	0.191237	1.11704	0.017464	0	0.59479	0.0761375	0	0	NA	NA	0	0	NA	NA
NCU01135	hypothetical protein	0.990122	8.13197	1.80109	6.10693e-22	2.78877	12.5663	2.33776	1.10622e-11	3.04173	1.43448	0	0.160498	0.456903	1.07348	0	0.723468	0.0801837	0.840623	0	0.486169	-0.225711
NCU01136	hypothetical protein	33.7619	6.92556	-1.73503	3.25242e-17	-2.42437	9.32111	-1.61105	1.10067e-16	-2.26864	30.3081	0	0.579499	-0.108119	28.7317	0	0.221375	-0.165796	17.5094	-0.178908	1.192e-14	-0.988121
NCU01138	CipA protein	0.586574	30.023	3.9143	1.44195e-45	5.28355	46.2687	4.53356	5.7349e-30	5.4733	1.75448	0	0.00256669	1.11891	0.393053	0	0.496196	-0.133286	0.311853	0	0.217081	-0.44661
NCU01140	NAD(P) transhydrogenase	2.02092	133.085	4.93722	2.24327e-286	5.80864	196.268	5.33123	1.03704e-112	6.03378	9.1402	1.2499	8.48858e-10	1.84183	2.34277	0	0.271041	0.206397	2.79536	0	0.0706363	0.360511
NCU01141	CDP-diacylglycerol-glycerol-3-phosphate 3-phosphatidyltransferase	14.345	12.74	0	0.119973	-0.361244	7.47035	-0.70243	1.8708e-05	-1.36102	11.1256	0	0.0278287	-0.314743	15.4336	0	0.283682	0.140527	15.4402	0	0.827949	0.0324108
NCU01142	NADH:ubiquinone oxidoreductase 13.4	126.581	211.584	0	1.40471e-09	0.546726	231.673	0	0.0697262	0.40955	139.795	0	0.0234978	0.182655	128.831	0	0.561754	0.0704052	138.746	0	0.443492	0.0591781
NCU01143	DEAD/DEAH box helicase	17.2114	7.65142	-0.650584	1.74671e-36	-1.35888	9.47668	-0.675448	1.52497e-07	-1.29752	9.69467	0	0.00767024	-0.698838	13.3653	0	0.00399012	-0.296441	16.5989	0	0.185801	-0.123207
NCU01144	hypothetical protein	3.58357	6.45403	0	0.00280082	0.649784	9.37875	0.254326	0.0290252	0.890817	3.52762	0	0.934724	0.0189813	2.46024	0	0.0661815	-0.364976	5.07637	0	0.0504707	0.395237
NCU01145	hypothetical protein	43.7175	29.6203	0	3.58459e-17	-0.753431	29.6798	-0.374465	2.11609e-05	-1.00092	39.8181	0	0.656014	-0.0894836	40.2549	0	0.542384	-0.0657823	34.0222	0	1.57817e-05	-0.426943
NCU01146	signal sequence receptor alpha chain	99.7009	120.59	0	0.434518	0.0814079	98.151	0	0.0437877	-0.471594	192.01	0.0110317	2.26718e-16	0.967506	101.763	0	0.485467	0.0754001	125.953	0	0.0366277	0.257702
NCU01147	tyrosine decarboxylase	14.3898	4.64972	-0.981759	1.88614e-27	-1.81041	2.90618	-1.96431	4.0315e-16	-2.68703	2.08294	-1.82138	3.04883e-35	-2.5547	16.1988	0	0.122988	0.202365	4.62791	-0.903492	2.3849e-24	-1.62315
NCU01148	methyltransferase	3.06508	5.27842	0	0.0618961	0.580023	4.62724	0	0.818874	0.125426	3.49936	0	0.614684	0.174879	3.26994	0	0.734221	0.0764658	2.63626	0	0.441786	-0.229006
NCU01149	cupin domain-containing protein	7.70854	8.46701	0	0.839217	-0.0544334	8.81279	0	0.526546	-0.252326	8.99408	0	0.208854	0.247686	6.30163	0	0.296437	-0.189836	7.90071	0	0.887277	-0.0314315
NCU01150	UBA domain-containing protein 3	30.8836	16.5674	-0.37238	3.7198e-23	-1.08942	20.6361	-0.398415	2.84009e-05	-1.02323	25.9533	0	0.106196	-0.204118	29.0046	0	0.678535	-0.0383582	36.559	0	0.0483977	0.168675
NCU01151	calpain-B	0.0437761	0.272194	0	0.0149942	1.9489	0.164315	0	0.483494	0.701889	0.00829408	0	0.235001	-0.348326	0.0535059	0	0.809095	0.0316895	0.0725648	0	0.663121	0.1258
NCU01153	hypothetical protein	0.468369	0.461809	0	0.887896	-0.13752	0.439509	0	0.841396	-0.192661	0.0887399	0	0.235001	-0.348326	0.134378	0	0.431254	-0.0783446	0.386021	0	0.821792	-0.0627676
NCU01154	submerged protoperithecia-1	39.5699	14.193	-0.938268	1.63925e-43	-1.6681	9.89256	-1.89466	6.47089e-23	-2.41933	22.0264	0	2.57631e-05	-0.763281	31.8975	0	0.00294157	-0.251293	37.8976	0	0.405369	-0.130132
NCU01156	hypothetical protein	0.624789	1.87749	0.266028	0.00023129	1.3463	2.70298	0.479149	0.0186098	1.4762	0.575144	0	0.88865	-0.0512691	0.468991	0	0.49025	-0.153853	0.485415	0	0.389883	-0.294066
NCU01157	glutamate-cysteine ligase catalytic subunit	30.9564	2.16202	-3.19594	1.07764e-117	-4.00001	2.21996	-3.49685	3.78226e-51	-4.17362	12.2163	-0.380875	0.00164234	-1.03994	23.2745	0	0.000303394	-0.345256	27.0879	0	0.0101475	-0.260729
NCU01158	hypothetical protein	2.64401	2.87976	0	0.755813	-0.0706826	12.2599	1.05123	9.8097e-07	1.70303	2.2975	0	0.475204	-0.151928	2.23801	0	0.421499	-0.15059	2.41114	0	0.374107	-0.187666
NCU01159	hypothetical protein	0.143224	0.822482	0	0.166153	1.37028	0.197298	0	0.999672	0.000300465	0.536267	0	0.251093	0.404089	0	0	0.494507	-0.032357	0.233648	0	0.830753	0.0368025
NCU01160	ATP-dependent RNA helicase dbp-5	81.0655	33.7988	-0.831445	2.07169e-45	-1.45165	39.4257	-0.792341	3.36345e-11	-1.47835	67.4313	0	0.066687	-0.218072	77.581	0	0.892649	-0.0123171	88.1413	0	0.481929	0.0477368
NCU01161	actin polymerization protein Bzz1	21.3091	21.9642	0	0.163787	-0.149659	28.4506	0	0.873776	-0.0396185	23.3246	0	0.0978131	0.168956	21.5617	0	0.523684	0.0636456	28.1048	0	0.000549725	0.3216
NCU01162	glycolipid-anchored surface protein 5	0.60414	4.12654	1.28829	8.56867e-14	2.49845	2.82334	0.680186	0.0147735	1.56544	0.574887	0	0.932678	-0.0298297	0.567921	0	0.928531	-0.020028	2.0516	0.572782	2.18838e-05	1.29152
NCU01163	GAF domain nucleotide-binding protein	49.034	21.4721	-0.543362	9.12549e-11	-1.37233	17.8116	-1.28459	3.30165e-09	-1.86998	31.0053	0	0.013842	-0.56309	38.9435	0	0.186452	-0.23226	33.1583	0	0.00527227	-0.581615
NCU01164	transcription elongation complex subunit	45.9138	31.7791	-0.0221408	1.91523e-11	-0.723149	27.2754	-0.609642	3.95314e-07	-1.19214	36.9258	0	0.21932	-0.256217	39.9722	0	0.192528	-0.141526	64.5716	0	3.55776e-06	0.413177
NCU01165	LEM3/CDC50 family protein	51.6015	41.1808	0	7.13631e-06	-0.51658	62.5702	0	0.470477	-0.174922	54.6124	0	0.602222	0.110074	45.8465	0	0.347079	-0.110916	71.5801	0	0.000413205	0.390084
NCU01166	microcycle blastoconidiation	20.0762	20.2596	0	0.118372	-0.179089	29.5664	0	0.681803	0.100779	25.535	0	0.164357	0.343879	16.3968	0	0.198348	-0.207383	29.4755	0	1.09639e-06	0.47217
NCU01167	hypothetical protein	10.1584	4.81535	-0.39951	2.06978e-09	-1.25766	5.03946	-0.631351	0.000289143	-1.40993	8.0021	0	0.101582	-0.287033	9.30422	0	0.686646	-0.0643471	7.92542	0	0.0261531	-0.401413
NCU01169	NADH:ubiquinone oxidoreductase 24	188.079	244.697	0	0.313118	0.182178	270.062	0	0.797632	0.0626054	228.879	0	0.0141842	0.315822	206.231	0	0.155444	0.168664	189.214	0	0.609939	-0.0627904
NCU01170	hypothetical protein	44.831	87.1823	0	7.12693e-14	0.763428	87.9284	0	0.0246424	0.50818	56.3311	0	0.020535	0.355893	50.0164	0	0.0133507	0.20105	53.309	0	0.0236291	0.175208
NCU01171	DNA replication licensing factor mcm5	8.32279	2.78275	-0.97215	7.89389e-11	-1.7428	2.78586	-1.21286	5.85945e-07	-1.95606	5.99598	0	0.256735	-0.35716	7.30761	0	0.566387	-0.106667	12.2065	0	0.0150439	0.447727
NCU01172	GARP complex component	13.6746	20.8416	0	0.00139582	0.411995	28.8296	0.0453289	0.0168826	0.608434	16.5173	0	0.175888	0.286369	14.2993	0	0.412502	0.105591	18.089	0	0.00195879	0.324518
NCU01173	hypothetical protein	0.0913896	0.632527	0	0.0247674	1.93431	0.390166	0	0.490466	0.67935	0.0528818	0	0.665125	-0.130984	0.0795279	0	0.959452	-0.0048313	0	0	0.219474	-0.231359
NCU01174	anaphase-promoting complex subunit CDC23	10.2738	16.0375	0	0.000711888	0.447256	19.9905	0	0.0776274	0.492902	10.5484	0	0.53841	0.0774709	11.5471	0	0.116551	0.200825	11.2106	0	0.677485	0.0526936
NCU01175	farnesyl-pyrophosphate synthetase	182.786	133.761	0	2.08841e-10	-0.643256	131.427	-0.20326	1.66346e-05	-0.922133	201.13	0	0.0746481	0.177586	207.305	0	0.0147904	0.222229	183.51	0	0.263132	-0.0664607
NCU01176	hypothetical protein	7.42884	8.97402	0	0.535801	0.0789812	16.8593	0.146793	0.00906577	0.71155	9.58238	0	0.0286221	0.386082	6.36329	0	0.244428	-0.15773	11.4557	0	2.28054e-06	0.539083
NCU01177	NAD dependent epimerase/dehydratase	15.7376	21.2862	0	0.175266	0.239565	26.5575	0	0.353954	0.289503	11.0772	0	0.148743	-0.408581	13.2688	0	0.342566	-0.161115	16.2771	0	0.891551	-0.0229896
NCU01178	6-phosphofructo-2-kinase/fructose-2,6-bisphosphatase	23.4154	19.0615	0	0.000284062	-0.488128	15.9604	-0.346987	0.000231907	-0.99003	25.7271	0	0.146707	0.173019	24.1616	0	0.470629	0.0881493	26.4867	0	0.422867	0.10196
NCU01179	translocase of outer mitochondrial membrane 40	100.493	8.85168	-2.9728	2.0547e-78	-3.6672	9.89876	-3.06744	4.0931e-46	-3.73544	50.3209	-0.0618844	2.22752e-05	-0.88945	86.802	0	0.21737	-0.149557	96.3663	0	0.279754	-0.129344
NCU01180	ubiquitin C-terminal hydrolase	6.28743	9.96312	0	0.0706283	0.465598	6.53142	0	0.227772	-0.390102	9.45922	0	0.00180722	0.590976	5.65561	0	0.538832	-0.0915077	5.80783	0	0.331834	-0.17661
NCU01181	acyl-CoA dehydrogenase-3	11.7659	269.25	3.37254	3.20389e-94	4.27596	147.901	2.5352	2.27652e-36	3.1452	31.8577	0.513475	6.57917e-06	1.26448	12.7393	0	0.277481	0.149043	43.9585	0.986962	1.46868e-49	1.77649
NCU01182	hypothetical protein	2.54218	4.69108	0	0.0780699	0.663544	6.28552	0	0.158681	0.779034	2.26156	0	0.717675	-0.109054	2.75943	0	0.642989	0.103494	2.5708	0	0.879357	-0.0431619
NCU01183	GTP-binding protein 1	38.2042	26.4503	0	1.23104e-10	-0.722297	32.7634	-0.00567807	0.00934866	-0.667066	28.9627	0	0.0102636	-0.348239	36.1402	0	0.801876	-0.0293857	34.4136	0	0.0330366	-0.219331
NCU01184	pre-mRNA splicing factor cwc2	11.7018	4.53814	-0.877048	1.51552e-18	-1.54615	5.97468	-0.684969	6.68725e-06	-1.39161	8.18663	0	0.00217286	-0.456433	9.43501	0	0.0665801	-0.236251	12.6769	0	0.754222	0.0405158
NCU01185	urease accessory protein UreF	6.60698	1.68183	-1.2901	2.41262e-09	-2.09839	2.81879	-0.76683	0.00180616	-1.5713	4.29798	0	0.0253474	-0.52441	6.09555	0	0.820872	-0.0452901	4.24504	0	0.0163318	-0.609876
NCU01186	hypothetical protein	12.3744	15.2553	0	0.437905	0.106919	20.6693	0	0.306703	0.278253	13.2138	0	0.291122	0.132416	12.4971	0	0.620753	0.0585639	15.3245	0	0.0453539	0.229242
NCU01187	cross pathway control-3	17.9864	23.044	0	0.256793	0.161731	25.1617	0	0.912423	0.0264182	9.46394	-0.0954641	2.0052e-06	-0.844125	19.5294	0	0.106664	0.160663	13.8508	0	0.000212624	-0.438153
NCU01188	ubiquitin conjugating enzyme	10.4357	7.32101	0	0.00485343	-0.697147	13.7447	0	0.858645	-0.0580259	8.77225	0	0.196283	-0.202094	8.43903	0	0.179603	-0.215454	11.831	0	0.580128	0.0996946
NCU01189	hypothetical protein	13.9891	24.1191	0	4.27027e-05	0.588446	39.4581	0.515873	0.000107574	1.01981	11.8958	0	0.157015	-0.188261	14.2719	0	0.609182	0.0699809	17.125	0	0.0993387	0.2121
NCU01190	DUF410 domain-containing protein	42.767	51.2138	0	0.503135	0.0660942	51.9963	0	0.480268	-0.172523	47.3441	0	0.336479	0.178162	47.1019	0	0.0557261	0.181312	43.5074	0	0.618436	-0.0464638
NCU01191	hypothetical protein	4.85371	7.92215	0	0.0268064	0.504571	7.81718	0	0.621058	0.219527	4.37408	0	0.636442	-0.102397	4.15448	0	0.502443	-0.132443	5.12407	0	0.98522	0.0041105
NCU01192	DNA polymerase Delta-1	11.8017	6.70324	-0.22849	6.28326e-07	-1.00194	7.87775	-0.490395	0.000845934	-1.01677	10.1434	0	0.569283	-0.159146	10.0475	0	0.286365	-0.160185	19.6356	0	6.51947e-06	0.636599
NCU01193	hypothetical protein	17.5429	14.2492	0	0.0542425	-0.482071	9.95807	-0.594444	5.57025e-05	-1.24005	28.3747	0	0.000462299	0.693185	16.9266	0	0.998177	-0.000388686	23.841	0	0.0763187	0.342725
NCU01195	amination-deficient	811.17	14.4377	-5.21953	1.80779e-55	-5.80421	11.1994	-5.90003	4.39781e-131	-6.51539	965.888	0	0.431699	0.246998	1062.12	0	0.0152674	0.378071	680.304	0	0.0486878	-0.309993
NCU01196	hypothetical protein	7.48026	1.55861	-1.61898	4.42025e-17	-2.40836	1.30008	-2.09589	5.34357e-12	-2.84846	9.93582	0	0.121742	0.402763	7.34344	0	0.91807	0.0184047	6.74498	0	0.327426	-0.20259
NCU01197	gulliver-1	100.654	111.414	0	0.419641	-0.0467943	139.611	0	0.940692	0.0155096	117.075	0	0.00138831	0.257732	107.387	0	0.0443359	0.140295	128.594	0	3.87163e-05	0.278625
NCU01198		11.7977	3.63914	-1.02888	4.95e-18	-1.87008	5.34781	-0.912408	7.36291e-06	-1.55003	7.44686	0	0.0423906	-0.549942	7.27316	0	0.000358771	-0.558396	14.0268	0	0.254346	0.169904
NCU01199	SNARE domain-containing protein	14.8816	22.8698	0	0.00632879	0.424181	25.627	0	0.323006	0.318221	17.8315	0	0.0765992	0.290336	16.2896	0	0.338261	0.155787	14.5293	0	0.521072	-0.101828
NCU01200	peptidyl-prolyl cis-trans isomerase B	106.515	330.262	0.560083	3.96473e-83	1.43724	387.821	0.789557	1.34292e-10	1.39165	274.613	0.535416	9.19774e-19	1.35243	124.461	0	0.0126166	0.260045	157.252	0	3.50173e-07	0.481516
NCU01201	trm-112	71.1552	16.4867	-1.52283	1.04265e-51	-2.28898	18.0757	-1.569	3.25875e-18	-2.3861	38.9087	-0.0413907	0.00048459	-0.764515	60.9337	0	0.153438	-0.161819	61.3328	0	0.0254066	-0.279128
NCU01202	hypothetical protein	66.2152	124.686	0	9.17486e-09	0.715866	130.017	0	0.0391389	0.507878	77.7675	0	0.0536411	0.265826	74.5181	0	0.0575422	0.20729	67.2205	0	0.640223	-0.0497191
NCU01203	hypothetical protein	19.2851	4.08037	-1.58757	7.74244e-20	-2.38903	3.5083	-2.03114	2.171e-12	-2.79416	5.53119	-0.867962	9.18222e-07	-1.47601	14.7074	0	0.0585018	-0.292778	14.0768	0	0.00259	-0.497967
NCU01204	tropomyosin	165.579	280.284	0	2.61499e-06	0.563859	250.586	0	0.527489	0.140078	185.139	0	0.206032	0.198807	159.688	0	0.981748	-0.0023601	230.921	0	6.16121e-06	0.401273
NCU01205	hypothetical protein	5.51708	22.9051	0.918788	1.53597e-22	1.84345	28.6437	1.22794	7.4381e-09	1.86844	6.92641	0	0.180284	0.329472	4.96988	0	0.707371	-0.0725376	6.16816	0	0.679681	0.0804028
NCU01206	set-domain histone methyltransferase-1	16.0149	4.57186	-1.18989	1.73403e-64	-1.99608	7.54971	-0.964033	7.36405e-10	-1.51818	11.9005	0	0.17186	-0.347195	12.4168	0	0.000971031	-0.303736	21.6933	0	0.00032287	0.357565
NCU01207	vacuolar membrane ATPase-1	100.958	325.915	0.571615	1.80683e-150	1.49595	303.533	0.604077	1.03862e-07	1.11883	138.894	0	0.00187749	0.483426	110.302	0	0.0114364	0.173847	141.845	0	6.5466e-05	0.410382
NCU01208	hypothetical protein	19.0369	24.9766	0	0.0442994	0.197808	37.2895	0	0.0382228	0.505997	26.0232	0	8.20964e-05	0.480934	17.1036	0	0.336665	-0.0991348	24.7133	0	0.00240793	0.297974
NCU01209	hypothetical protein	0.294062	0.506421	0	0.48005	0.506752	2.02335	0.313805	0.0462173	1.74245	0.335914	0	0.789202	0.108687	0.131025	0	0.360191	-0.141548	0.419822	0	0.630842	0.168806
NCU01210	para-aminobenzoic acid synthetase	0.0961782	0.55208	0	0.0662901	1.66812	0.437594	0	0.335478	0.961648	0.166856	0	0.569938	0.200136	0	0	0.138415	-0.143717	0.059129	0	0.606812	-0.14745
NCU01211	hypothetical protein	7.65368	5.12731	0	0.000663508	-0.76343	14.1666	0	0.220244	0.417478	6.49108	0	0.55559	-0.172785	6.13271	0	0.206148	-0.219391	6.96738	0	0.30246	-0.193273
NCU01212	hypothetical protein	0	0.071445	0	0.502343	0.502682	0	0	NA	NA	0.0363305	0	0.611147	0.0699212	0	0	NA	NA	0	0	NA	NA
NCU01213	superoxide dismutase-2	21.6864	33.2692	0	0.00753033	0.422604	28.047	0	0.734682	-0.0839227	21.0163	0	0.965874	-0.00608831	19.5347	0	0.364056	-0.0959142	22.1184	0	0.669808	-0.0432311
NCU01214	hypothetical protein	0.918518	1.24611	0	0.577533	0.231222	0.985779	0	0.678313	-0.299576	0.403258	0	0.0231691	-0.833614	0.695909	0	0.551797	-0.13149	0.384083	-0.0200703	0.0174313	-0.833804
NCU01215	thioesterase	13.1323	17.5761	0	0.145428	0.226243	20.5579	0	0.545688	0.18446	15.4053	0	0.171512	0.254926	12.7835	0	0.940236	0.010488	18.5798	0	0.00457725	0.411777
NCU01216	hpth ortholog	15.237	18.439	0	0.494951	0.0809647	24.8688	0	0.336676	0.245211	15.3245	0	0.729293	0.0462718	13.9123	0	0.510442	-0.0762275	23.6864	0	1.07372e-07	0.552155
NCU01218	hypothetical protein	50.4798	90.1584	0	8.85366e-05	0.637337	72.5725	0	0.812984	0.064095	51.1703	0	0.679512	0.0592466	57.3875	0	0.108766	0.21249	48.8573	0	0.439486	-0.115334
NCU01219	glutaredoxin	171.174	356.973	0	4.3679e-10	0.861256	491.353	0.492477	1.9127e-05	1.04694	180.12	0	0.683682	0.105198	168.779	0	0.821671	0.0271455	154.054	0	0.1124	-0.217484
NCU01220	BAG domain-containing protein	8.93915	10.7442	0	0.641382	0.0703308	12.2384	0	0.991191	-0.00304851	9.03732	0	0.717417	0.0537107	8.08173	0	0.474904	-0.0891179	11.3442	0	0.0213613	0.263693
NCU01221	60S ribosomal protein L16	1617.12	369.57	-1.5899	4.07352e-212	-2.32021	427.831	-1.73443	1.04454e-29	-2.34974	1243.47	0	0.0115164	-0.329747	1547.76	0	0.840162	-0.0131914	1269.23	0	1.99672e-14	-0.419711
NCU01223	hypothetical protein	2.47355	3.52236	0	0.599832	0.286436	7.55492	0	0.1959	0.96489	3.25043	0	0.399624	0.307919	1.96809	0	0.64216	-0.100917	3.02529	0	0.684107	0.141378
NCU01224	regulatory particle, ATPase-like-2	73.4968	199.295	0.35703	3.13172e-32	1.24206	159.049	0.0951726	0.00304767	0.649514	110.754	0	4.48178e-08	0.621404	76.9871	0	0.177893	0.112555	145.699	0.161439	3.06976e-21	0.89803
NCU01225	ubiquitin conjugating enzyme	25.8737	61.6475	0.203072	4.72518e-17	1.05468	64.7466	0.35355	0.0012439	0.850521	26.2538	0	0.692753	0.0577576	27.0048	0	0.393116	0.103123	31.1737	0	0.102975	0.19146
NCU01227	tricarboxylic acid-8	315.733	117.619	-0.835227	5.30233e-65	-1.61555	132.333	-1.09562	2.94521e-15	-1.69202	226.446	0	0.00148674	-0.423663	291.88	0	0.562135	-0.0596627	294.545	0	0.0298322	-0.171339
NCU01229	elp3 ortholog	17.4348	13.8415	0	0.00560922	-0.523202	12.9479	-0.233057	0.00605445	-0.865208	12.269	0	0.00929331	-0.443831	14.3376	0	0.198382	-0.200888	14.0575	0	0.0332309	-0.361495
NCU01230	serum paraoxonase/arylesterase	2.28086	115.121	4.29075	2.78056e-163	5.41147	160.483	4.82644	1.28747e-72	5.54333	5.19601	0	1.15269e-06	1.12068	3.03301	0	0.142883	0.312118	3.03923	0	0.306091	0.283772
NCU01231	carboxylic acid transporter	0.423987	359.899	8.04185	3.88921e-192	9.28359	451.577	8.48728	7.44579e-137	9.23802	3.04567	1.23319	2.01626e-06	1.82607	0.41517	0	0.982665	0.00473914	0.350677	0	0.597921	-0.19025
NCU01233	aldose reductase	10.2016	55.6183	1.37569	9.94178e-71	2.24458	44.1834	0.979651	3.65016e-09	1.62649	9.52571	0	0.829212	-0.0509673	9.0258	0	0.414987	-0.114414	11.5696	0	0.517221	0.104278
NCU01234	eukaryotic initiation factor 4A-12	43.3072	20.3545	-0.536072	2.42168e-31	-1.27974	19.1674	-0.934268	1.07735e-10	-1.60678	35.7902	0	0.0840443	-0.226255	42.315	0	0.895601	0.0165084	45.5174	0	0.992581	-0.000825958
NCU01235	splicing factor 3a subunit 3	29.0675	13.1964	-0.471394	3.75012e-20	-1.32628	15.2411	-0.779587	8.2815e-07	-1.36027	25.4597	0	0.321922	-0.14353	23.903	0	0.19638	-0.20157	33.1493	0	0.35811	0.112755
NCU01236	GIY-YIG catalytic domain-containing protein	2.16833	4.09276	0	0.0279051	0.705697	6.75277	0.145923	0.0415123	1.09159	2.24382	0	0.778754	0.079799	1.89229	0	0.701146	-0.0855005	1.60935	0	0.200724	-0.390527
NCU01238	PHD transcription factor	13.9444	5.43045	-0.807782	5.17402e-28	-1.54516	10.3356	-0.15558	0.000219835	-0.87612	13.2818	0	0.822183	-0.0281532	12.3144	0	0.340602	-0.119661	17.6444	0	0.00307026	0.262294
NCU01240	hypothetical protein	67.9678	149.355	0.0694941	4.91509e-25	0.939722	109.538	0	0.297236	0.228465	52.7806	0	0.146174	-0.302854	58.7996	0	0.105954	-0.152471	88.3768	0	0.00279933	0.299398
NCU01241	mitochondrial carrier protein	64.8948	3.36742	-3.34388	1.03437e-177	-4.4351	3.39896	-3.85944	2.23629e-74	-4.63496	31.5457	-0.130551	0.00299286	-0.858087	55.5196	0	0.084478	-0.167158	63.3052	0	0.238456	-0.106823
NCU01242	G2/mitotic-specific cyclin	10.8424	5.28106	-0.532913	2.23991e-14	-1.22393	7.62604	-0.231108	0.00152946	-0.943455	8.49442	0	0.318092	-0.275504	10.1136	0	0.719354	-0.046122	17.8433	0	1.99675e-06	0.624002
NCU01243	C6 finger domain-containing protein	24.7867	21.3341	0	0.00851521	-0.405872	38.3318	0	0.499035	0.170658	24.3805	0	0.934781	0.0185216	26.5704	0	0.24443	0.139389	28.5651	0	0.305419	0.12751
NCU01245	hypothetical protein	12.6949	1.79711	-1.9065	3.33911e-22	-2.94306	3.39269	-1.57178	3.30897e-09	-2.27129	4.33848	-0.681611	1.61624e-06	-1.31141	10.5449	0	0.295324	-0.180178	6.44811	-0.145518	2.39476e-05	-0.937853
NCU01246	urease accessory protein UreD	3.10131	1.44108	-0.274232	0.00962306	-1.23045	1.60007	-0.245999	0.0366175	-1.2666	1.98069	0	0.160511	-0.470571	4.11513	0	0.127976	0.318532	3.32385	0	0.920849	0.0262631
NCU01247	hypothetical protein	26.9852	15.3942	-0.288115	3.56183e-22	-1.00106	19.7585	-0.30968	0.000182007	-0.893957	23.7673	0	0.2348	-0.139572	25.7118	0	0.839215	-0.019284	35.8408	0	5.38222e-05	0.332709
NCU01248	hypothetical protein	8.12995	10.9953	0	0.141083	0.241783	10.8673	0	0.908418	-0.0375373	7.20184	0	0.499535	-0.127035	7.07794	0	0.371779	-0.131555	7.44606	0	0.215952	-0.188865
NCU01249	importin alpha subunit	128.659	132.26	0	0.0433601	-0.153905	155.697	0	0.403621	-0.179959	90.6784	0	0.00995371	-0.443112	128.265	0	0.563779	0.0443906	114.768	0	0.000415091	-0.235439
NCU01250	cystinosin	11.1908	30.3713	0.244419	1.41642e-16	1.24035	28.1586	0.18733	0.00623784	0.852314	12.4837	0	0.218809	0.191118	11.323	0	0.742523	0.0575164	9.55421	0	0.0802165	-0.283266
NCU01252	MYND domain-containing protein	7.74147	7.06619	0	0.0332564	-0.324341	16.8381	0.0703569	0.0179765	0.651096	7.68946	0	0.851313	0.0294757	5.95173	0	0.0222419	-0.299713	9.3951	0	0.189274	0.196453
NCU01253	hypothetical protein	17.2018	8.265	-0.383992	7.77451e-14	-1.24074	12.993	-0.187195	0.00267559	-0.843581	16.8326	0	0.938149	0.00904346	15.4545	0	0.420076	-0.0973756	18.978	0	0.676024	0.0642465
NCU01254	cation efflux family protein family	16.3304	16.3125	0	0.309192	-0.191445	27.6859	0	0.272657	0.300008	18.26	0	0.119597	0.197092	18.8044	0	0.0609663	0.232713	18.6934	0	0.407319	0.116253
NCU01255	mitochondrial dynamin GTPase	40.5095	38.3407	0	0.000926434	-0.272298	43.4545	0	0.119376	-0.351217	37.969	0	0.638373	-0.0517412	36.9474	0	0.34787	-0.0802385	50.231	0	0.00201319	0.23484
NCU01256	glutamine amidotransferase	14.2646	14.1395	0	0.093706	-0.205154	19.3287	0	0.948051	-0.0178724	14.0757	0	0.884196	0.0211205	14.5179	0	0.541763	0.070424	14.5904	0	0.733395	-0.0395424
NCU01257	hypothetical protein	67.1278	1.33003	-4.73515	5.94039e-123	-5.76292	0.442038	-6.08247	1.18205e-57	-7.2346	12.5353	-1.58802	0.000112649	-1.52123	43.9299	0	0.000836565	-0.494765	40.9315	-0.0408417	1.70954e-12	-0.769174
NCU01258	cyanase	11.4442	221.609	3.06239	4.43975e-84	4.03794	289.416	3.52149	3.90637e-48	4.1187	27.5509	0.355366	4.43515e-14	1.25276	10.6878	0	0.823009	-0.0393647	15.0584	0	0.0962652	0.302905
NCU01259	hypothetical protein	21.0345	3.17442	-1.98013	1.7122e-25	-2.86781	1.88267	-2.86152	1.0768e-18	-3.74861	5.36682	-1.03685	3.91095e-06	-1.52679	14.0094	0	0.00953759	-0.442874	8.83435	-0.467871	2.89541e-09	-1.20812
NCU01260	hypothetical protein	4.61605	1.25777	-1.17016	1.88934e-29	-2.05046	3.07763	-0.245327	0.000593545	-1.01854	1.49184	-0.787315	3.77083e-05	-1.3023	2.67811	0	0.000198362	-0.619822	3.03293	0	3.98185e-07	-0.656176
NCU01261	hypothetical protein	0.0958717	0.188038	0	0.795648	0.246934	0.132068	0	0.999672	0.000300465	0.207802	0	0.605769	0.1441	0.182524	0	0.74086	0.0237568	0.0755901	0	0.903131	-0.0195634
NCU01262	hypothetical protein	0	0	0	NA	NA	0	0	NA	NA	0	0	NA	NA	0	0	NA	NA	0	0	NA	NA
NCU01266	phosphoinositide-specific phospholipase C	2.43034	2.42138	0	0.469713	-0.192606	7.2275	0.422394	0.00164409	1.08218	2.01553	0	0.52708	-0.19178	1.91113	0	0.167907	-0.243994	5.5313	0.251831	1.81404e-11	1.05801
NCU01267	palmitoyltransferase PFA3	14.0983	9.7472	0	4.12177e-09	-0.723059	15.8969	0	0.296484	-0.278706	12.4474	0	0.619577	-0.12863	12.531	0	0.321763	-0.111118	20.3238	0	1.21493e-05	0.445985
NCU01268	ubiquitin-conjugating enzyme E2 6	7.69497	16.7247	0.00269153	1.49088e-08	0.919382	20.8881	0.288143	0.00444394	0.956173	12.5031	0	0.000309066	0.695945	6.76232	0	0.527937	-0.113286	10.5704	0	0.0298304	0.362192
NCU01269	cell cycle regulatory protein	7.57894	5.53052	0	3.86462e-05	-0.645261	9.51989	0	0.673076	-0.125154	7.71611	0	0.820552	0.0566021	6.20399	0	0.159762	-0.207337	12.5445	0	1.22891e-07	0.63587
NCU01270	ribose phosphate diphosphokinase	0.566714	1.89876	0	0.000159454	1.493	2.22295	0.265242	0.0532947	1.31598	0.853248	0	0.180572	0.471779	0.439329	0	0.575272	-0.124044	1.16171	0	0.0282713	0.704493
NCU01271	spermidine-1	119.286	3.77036	-4.34215	2.90962e-82	-5.09207	3.02703	-4.98538	6.83991e-68	-5.60431	62.8338	-0.127912	0.0762135	-0.648049	82.3712	0	0.0145564	-0.407317	113.287	0	0.483296	-0.135545
NCU01272	mitochondrial presequence protease	34.856	82.5802	0.109238	1.16522e-05	1.03306	46.4823	0	0.875156	-0.0429987	30.9368	0	0.515839	-0.124358	38.1754	0	0.274701	0.159147	54.6098	0	0.000553612	0.545414
NCU01273	beta-taxilin	27.0143	18.1292	0	2.8221e-11	-0.765802	26.0241	0	0.0465219	-0.501892	20.5134	0	0.0284258	-0.345117	20.1571	0	0.0029806	-0.34713	28.2614	0	0.939498	-0.00762297
NCU01274	hypothetical protein	11.395	8.69227	0	3.41945e-05	-0.580874	15.8196	0	0.955756	0.0157939	9.80104	0	0.494381	-0.165116	9.722	0	0.264348	-0.157318	15.575	0	0.00174965	0.368316
NCU01275	oxidoreductase	5.56938	144.839	3.42317	3.08233e-163	4.47963	127.857	3.37452	4.10855e-43	3.9786	28.6065	1.40314	3.89047e-43	2.29579	6.40645	0	0.263201	0.202263	3.71031	0	0.0164225	-0.577402
NCU01276	N-acetyltransferase 5	24.2248	24.6461	0	0.326422	-0.1688	29.5093	0	0.56789	-0.169028	21.7009	0	0.437482	-0.113339	21.3769	0	0.421623	-0.116676	24.3486	0	0.636955	-0.0621534
NCU01277	hypothetical protein	25.5004	15.848	0	4.70709e-12	-0.875205	19.2913	-0.225963	0.000936927	-0.84469	19.1883	0	0.000790657	-0.362614	24.6176	0	0.996034	0.000601246	23.8572	0	0.119534	-0.165861
NCU01278	hypothetical protein	14.6378	13.7367	0	0.0552837	-0.283425	22.8108	0	0.518399	0.180878	15.8837	0	0.540866	0.140155	13.0183	0	0.437583	-0.106663	16.2028	0	0.626626	0.0699294
NCU01279	ER membrane protein	43.1692	66.7018	0	0.0152431	0.428502	63.1853	0	0.737529	0.0891969	20.3185	-0.160064	0.000400424	-0.921747	36.5979	0	0.234375	-0.168562	27.8548	0	2.91972e-06	-0.676016
NCU01281	hypothetical protein	1.10589	11.0704	1.5393	1.05163e-12	2.98307	15.0129	2.0522	2.78219e-06	2.94183	0.92861	0	0.711367	-0.142974	0.32555	0	0.0585036	-0.356702	1.156	0	0.980959	-0.00865443
NCU01282	vacuolar-sorting protein snf-7	31.0813	177.072	1.43491	6.74705e-83	2.30806	133.702	1.00053	3.42343e-12	1.62554	40.7248	0	0.0639438	0.399847	36.3204	0	0.00693169	0.261366	34.5571	0	0.431517	0.079301
NCU01283	hypothetical protein	102.474	13.6596	-2.2171	3.98549e-60	-3.07245	30.2451	-1.56083	2.27971e-25	-2.1922	58.3204	0	6.90236e-05	-0.729192	82.9442	0	0.0329998	-0.238711	109.602	0	0.735072	0.0238072
NCU01284	hypothetical protein	8.52883	8.62968	0	0.448466	-0.174578	12.0509	0	0.915304	0.041797	9.72474	0	0.417231	0.207776	9.9292	0	0.235595	0.214981	8.08476	0	0.529654	-0.137069
NCU01285	hypothetical protein	10.4508	92.188	1.89273	2.70921e-173	2.93965	113.82	2.32717	1.73351e-33	2.94358	22.5771	0.271069	1.3813e-06	1.06502	12.4301	0	0.0391882	0.273634	21.7724	0.236971	3.2269e-07	0.922827
NCU01288	hypothetical protein	16.0196	8.78511	-0.352338	1.59843e-24	-1.05677	13.4752	-0.0209844	0.00335244	-0.696242	13.9505	0	0.217449	-0.153781	14.7264	0	0.462637	-0.0690144	15.7815	0	0.287832	-0.0924347
NCU01289	hypothetical protein	35.5188	14.3202	-0.815425	4.60514e-18	-1.49092	50.5748	0	0.826342	0.0535273	34.701	0	0.950733	0.011205	48.1395	0	7.65205e-05	0.455345	15.7207	-0.420099	8.24931e-20	-1.20612
NCU01290	centromere/microtubule-binding protein CBF5	104.643	3.30536	-4.22777	7.16988e-251	-5.14892	2.63678	-4.95518	1.67111e-98	-5.66008	26.0102	-1.25291	0.00023885	-1.38207	66.5028	0	1.90096e-11	-0.581683	64.192	-0.0207038	2.98652e-25	-0.76904
NCU01291	hypothetical protein	49.7331	9.22324	-1.65089	2.97678e-29	-2.58778	27.1871	-0.677069	1.7004e-05	-1.29419	60.5184	0	0.519344	0.238172	63.2864	0	0.0529451	0.330779	36.7294	0	0.0260953	-0.463987
NCU01292	hypothetical protein	1.42929	0.664357	0	0.073898	-1.15703	0.553242	0	0.121646	-1.34469	1.59268	0	0.710833	0.136606	1.03573	0	0.49227	-0.1484	1.15433	0	0.522402	-0.228683
NCU01294	hydrolase	36.6212	4.71384	-2.19453	3.478e-21	-3.06385	7.84014	-1.8708	1.01704e-11	-2.57514	37.3116	0	0.879039	0.058335	45.0016	0	0.248908	0.241559	27.5296	0	0.1125	-0.410648
NCU01296	hypothetical protein	11.7617	14.5112	0	0.675833	0.111019	24.888	0	0.082215	0.608492	17.955	0	0.0142049	0.59159	12.9177	0	0.471027	0.140846	10.8576	0	0.488493	-0.164018
NCU01297	hypothetical protein	0.102901	0.125299	0	0.937457	0.0730759	0.0732185	0	0.706058	-0.371967	0.160989	0	0.559507	0.227329	0.0953685	0	0.962491	-0.00657265	0.084538	0	0.800797	-0.0758009
NCU01298	hypothetical protein	1.90448	0.882193	0	0.0250462	-1.19817	1.22944	-0.0381699	0.166598	-0.940836	2.01861	0	0.797328	0.0892034	2.02337	0	0.738294	0.0749017	2.52254	0	0.358475	0.264361
NCU01299	hypothetical protein	8.78504	11.8921	0	0.445651	0.235671	13.6436	0	0.717793	0.166742	10.7722	0	0.180809	0.306341	12.8623	0	0.0531992	0.407766	13.388	0	0.0372322	0.477359
NCU01300	imidazoleglycerol-phosphate dehydratase	47.0472	30.0016	-0.0384666	1.1993e-09	-0.839936	16.4598	-1.31295	1.8106e-12	-1.93451	49.7895	0	0.412888	0.120338	55.9552	0	0.010808	0.282266	50.3395	0	0.818385	0.0253945
NCU01301	60S ribosomal subunit assembly/export protein loc-1	27.6975	0.872259	-3.76283	4.6998e-45	-5.02028	0.513225	-4.74867	4.01094e-28	-5.70307	4.35637	-1.70127	8.26215e-06	-1.72881	18.2127	0	0.000487304	-0.495746	11.8703	-0.356909	8.54044e-18	-1.24153
NCU01302	hydrolase	19.7428	25.3122	0	0.582178	0.160293	15.5735	-0.217619	0.00791227	-0.780533	13.0247	0	0.000990662	-0.537655	18.4186	0	0.742557	-0.0443228	31.7601	0	1.3471e-06	0.594244
NCU01303	hypothetical protein	14.3006	9.15365	-0.0102189	2.1721e-10	-0.834756	13.5027	0	0.0448222	-0.529821	11.4869	0	0.0168998	-0.270428	14.0282	0	0.841293	0.021709	17.3813	0	0.043388	0.204321
NCU01304	mitochondrial mRNA processing protein PET127	23.2736	1.7772	-3.09682	1.2659e-43	-3.82741	1.39755	-3.66761	5.51919e-36	-4.37108	6.17912	-1.02556	5.88403e-10	-1.64748	19.4963	0	0.187194	-0.183337	30.6081	0	0.0566405	0.30491
NCU01305	rhomboid family membrane protein	17.6457	18.8975	0	0.475596	-0.0933728	23.7543	0	0.918859	-0.0265506	19.3299	0	0.260975	0.16461	18.8181	0	0.281616	0.132286	14.9124	0	0.0330257	-0.301985
NCU01306	hypothetical protein	15.2959	15.8482	0	0.359357	-0.142645	18.893	0	0.608748	-0.149062	11.5324	0	0.0192989	-0.353808	14.3253	0	0.760005	-0.0417406	13.1337	0	0.0597066	-0.280699
NCU01307	hypothetical protein	53.9244	30.9781	-0.303187	1.19191e-11	-0.989574	29.2973	-0.666504	4.27669e-07	-1.31439	33.1704	0	7.42538e-05	-0.632649	47.3747	0	0.348931	-0.125164	45.6823	0	0.126042	-0.291141
NCU01308	hypothetical protein	0.342231	0.693424	0	0.696586	0.396371	0.487024	0	0.986021	0.0162458	0.187849	0	0.645781	-0.139084	0	0	0.262215	-0.0848448	0	0	0.219474	-0.231359
NCU01309	hypothetical protein	5.58466	14.9129	0.226866	1.3293e-10	1.21257	27.5034	1.29136	1.05804e-08	1.79592	6.55963	0	0.299383	0.244037	5.49487	0	0.900737	0.0230134	6.91749	0	0.256927	0.219936
NCU01310	hypothetical protein	45.8097	27.8258	-0.0287129	5.92152e-11	-0.909589	37.0418	-0.121885	0.00145977	-0.75234	34.6683	0	0.00015907	-0.35627	40.6956	0	0.331356	-0.113288	41.8213	0	0.0257018	-0.201425
NCU01311	hypothetical protein	0.597425	1.73319	0.186819	0.0135326	1.24845	2.52367	0.598818	0.0632161	1.3672	0.395973	0	0.395464	-0.337969	0.473127	0	0.668932	-0.0895979	0.348011	0	0.229368	-0.436275
NCU01312	regulator of conidiation in Aspergillus-1	40.7792	5.65821	-2.13117	4.80918e-93	-3.02627	15.9308	-1.08592	3.75368e-12	-1.78241	18.7187	-0.176931	0.000216353	-0.959853	25.6704	0	4.37182e-05	-0.557324	23.9996	-0.0254805	1.06472e-05	-0.785572
NCU01313	hypothetical protein	0	0.389734	0	0.38396	0.735988	0	0	NA	NA	0.440426	0	0.245766	0.309627	0	0	NA	NA	0.170265	0	0.547126	0.0668784
NCU01314	hypothetical protein	0.464592	1.08627	0	0.618408	0.506362	1.08991	0	0.735316	0.335385	0.178487	0	0.467206	-0.212782	1.13571	0	0.273749	0.168631	0.507672	0	0.963705	0.0133433
NCU01315	UDP-N-acetylglucosaminyltransferase	18.0647	8.8184	-0.413936	7.6707e-14	-1.21824	16.4693	0	0.0281768	-0.578169	38.5579	0.147851	0.0117502	0.872359	26.2047	0	0.0001373	0.52603	21.543	0	0.201879	0.174719
NCU01317	60S ribosomal protein L12	1429.69	475.361	-1.07997	2.58374e-275	-1.78107	488.616	-1.27148	1.88952e-22	-1.98455	1163.92	0	0.00507812	-0.251738	1349.09	0	0.770667	-0.0317927	1229.3	0	4.44167e-06	-0.288533
NCU01318	protein transporter sec-23	74.2927	87.0095	0	0.763975	0.0333765	79.3973	0	0.103466	-0.356889	99.9204	0	5.60082e-06	0.462695	80.9377	0	0.0280565	0.168793	91.7334	0	0.000554646	0.229858
NCU01319	hypothetical protein	42.0202	6.89165	-1.92381	2.00652e-38	-2.7704	10.9566	-1.77756	7.95845e-18	-2.35211	35.8595	0	0.504105	-0.170322	37.1808	0	0.394265	-0.11437	69.2142	0	1.51313e-06	0.625609
NCU01320	glutathione S-transferase-3	161.075	13.0688	-2.92712	4.26358e-164	-3.80096	10.6347	-3.65237	1.42308e-61	-4.30219	92.9981	0	5.80206e-07	-0.723999	172.582	0	0.15988	0.142439	89.024	-0.0106011	1.83736e-20	-0.911564
NCU01321	high-affinity nickel transporter	1.62433	3.64396	0	0.000253337	0.957807	5.28583	0.389646	0.0124382	1.1735	1.40026	0	0.649228	-0.140027	2.0294	0	0.204132	0.262006	1.40958	0	0.507786	-0.20601
NCU01322	transcription factor TFIIE complex alpha subunit	12.5148	8.72947	0	5.23565e-05	-0.707083	12.7285	0	0.180903	-0.420287	8.73121	0	0.0490281	-0.439246	9.85391	0	0.119917	-0.252381	11.1216	0	0.143571	-0.232053
NCU01323	cohesin complex subunit	26.2155	23.3242	0	0.03606	-0.361698	20.1663	-0.0632069	0.00167933	-0.822271	22.6569	0	0.214205	-0.165612	24.401	0	0.690849	-0.0495065	33.2054	0	0.0352394	0.260266
NCU01324	hypothetical protein	9.38385	24.1774	0.117982	5.33681e-16	1.16503	22.4565	0.116887	0.00623055	0.786014	8.74949	0	0.720971	-0.0569216	7.68546	0	0.125079	-0.213449	5.37362	-0.0448497	9.32611e-08	-0.834371
NCU01325	hypothetical protein	0.351265	0.279981	0	0.71145	-0.350895	0.305998	0	0.779206	-0.278978	0.280934	0	0.788291	-0.104523	0.319972	0	0.959447	-0.00683311	0.11676	0	0.372515	-0.229713
NCU01326	hypothetical protein	0.130691	0.907724	0	0.0263718	1.92482	0.557955	0	0.490466	0.67935	0.356598	0	0.261536	0.425797	0.121125	0	0.973058	-0.00357165	0.433152	0	0.222638	0.386187
NCU01327	hypothetical protein	23.741	44.4363	0	1.44542e-06	0.707815	40.2255	0	0.240356	0.298675	27.1227	0	0.0804829	0.228623	25.5409	0	0.176329	0.145534	22.1343	0	0.137286	-0.168356
NCU01328	transketolase	297.198	187.323	-0.0988941	3.71765e-06	-0.855095	283.271	0	0.0527296	-0.519002	259.476	0	0.554957	-0.136431	288.958	0	0.961516	0.00726781	401.074	0	0.0270514	0.341872
NCU01329	hypothetical protein	8.2143	1.96011	-1.27275	3.00172e-07	-2.163	2.08355	-1.5848	2.46448e-05	-2.24839	2.49954	-0.705438	0.002366	-1.15403	5.00416	0	0.0639037	-0.408579	4.27235	-0.109955	0.00884637	-0.790659
NCU01330	SacI domain-containing protein	17.8929	12.4923	0	3.8193e-07	-0.708668	12.3163	-0.251357	0.000237316	-0.976642	18.804	0	0.431076	0.109429	17.4875	0	0.895036	0.0155948	20.3762	0	0.361433	0.110978
NCU01331	snRNP and snoRNP protein	77.1724	7.606	-2.68814	9.36433e-72	-3.5065	7.72771	-2.98488	1.63503e-33	-3.68615	39.4345	-0.230037	0.0188177	-0.755401	61.1634	0	0.0144165	-0.266851	69.928	0	0.042409	-0.20974
NCU01332	vacuolar membrane ATPase-3	182.963	341.595	0	9.84167e-11	0.704499	468.684	0.325257	2.30786e-05	0.890266	232.763	0	2.4975e-10	0.386032	198.99	0	0.119603	0.162167	221.715	0	0.00226303	0.203162
NCU01333	Delta(24(24(1)))-sterol reductase	54.0645	7.84896	-2.26089	3.1013e-90	-2.9598	15.2944	-1.58036	1.42091e-20	-2.24388	51.4224	0	0.890212	-0.0285321	46.2951	0	0.109363	-0.164498	63.3751	0	0.13219	0.153158
NCU01334	hypothetical protein	0.103001	0.245243	0	0.511982	0.650502	1.34794	0.413632	0.104966	1.62613	0.13731	0	0.803248	0.0743609	0.086764	0	0.95131	-0.00457308	0.252046	0	0.666904	0.079577
NCU01335	cell division cycle 15-like	9.17426	9.27511	0	0.0859103	-0.177011	13.9932	0	0.547356	0.14971	7.44587	0	0.0601495	-0.25416	8.79057	0	0.910384	-0.0116192	9.9333	0	0.715993	0.0420719
NCU01336	hypothetical protein	10.4809	5.72525	-0.150418	1.47427e-08	-1.05891	7.05275	-0.329365	0.0016762	-1.00159	11.0957	0	0.370649	0.120018	11.2405	0	0.282439	0.138398	13.315	0	0.038228	0.264451
NCU01337	dihydrofolate synthetase Fol3	8.08281	12.0637	0	0.089779	0.379867	16.262	0	0.173825	0.529064	7.21042	0	0.579683	-0.113444	8.0462	0	0.860584	0.0331007	8.48429	0	0.991258	-0.00237753
NCU01338	DUF218 domain-containing protein	14.6149	16.4758	0	0.936886	-0.0191258	14.2531	0	0.239793	-0.470537	8.79193	0	0.00228691	-0.643084	11.178	0	0.173279	-0.259687	10.2496	0	0.0563031	-0.498176
NCU01339	hypothetical protein	9.597	28.3717	0.444612	5.68407e-19	1.36121	32.7675	0.636017	4.20638e-05	1.28292	8.94012	0	0.718774	-0.059006	8.79603	0	0.69743	-0.0656761	8.50835	0	0.180343	-0.232685
NCU01340	hypothetical protein	21.5788	7.21596	-0.956235	3.65345e-07	-1.72759	10.7944	-0.660201	0.00100897	-1.39053	15.0964	0	0.0720435	-0.430104	20.9602	0	0.982961	0.00435327	13.0912	0	0.00483304	-0.690118
NCU01341	U1 small nuclear ribonucleoprotein C	17.2981	10.3719	-0.121632	6.58996e-08	-0.925521	13.5424	-0.166438	0.0135261	-0.789308	12.5835	0	0.0266916	-0.394902	14.726	0	0.24895	-0.161177	15.6026	0	0.132413	-0.211632
NCU01342	endoplasmic reticulum vesicle protein 25	96.1101	48.1886	-0.292228	2.38441e-25	-1.18661	49.6077	-0.729077	1.77507e-09	-1.39159	112.501	0	0.0102566	0.263562	95.6351	0	0.615858	0.0418802	122.952	0	0.00546926	0.276463
NCU01343	TPR repeat protein	45.6525	32.7355	0	1.91465e-06	-0.670729	22.0258	-0.831485	1.21598e-07	-1.47932	39.7763	0	0.41933	-0.147158	48.7252	0	0.280417	0.132111	60.6547	0	0.00452922	0.328758
NCU01344	hypothetical protein	21.7959	14.962	0	4.00245e-11	-0.733897	15.0981	-0.26581	0.00020931	-0.969528	20.688	0	0.746859	-0.0344462	20.568	0	0.763873	-0.0309249	20.5682	0	0.206467	-0.152781
NCU01345	ascospore lethal-1	13.4385	8.22405	-0.107498	5.34055e-07	-0.893503	10.6614	-0.167003	0.00440702	-0.776093	15.5912	0	NA	0.213419	11.1794	0	0.154409	-0.192258	19.5971	0	3.89666e-06	0.462749
NCU01346	hypothetical protein	0	0	0	NA	NA	0	0	NA	NA	0.115273	0	0.598221	0.0748094	0	0	NA	NA	0	0	NA	NA
NCU01347	hypothetical protein	17.1736	368.592	3.32869	3.47238e-69	4.16962	123.157	1.81568	5.16855e-19	2.34326	21.041	0	0.0905168	0.312409	17.7585	0	0.50358	0.0895523	22.9686	0	0.0275394	0.33085
NCU01348	agmatinase	0.273882	0.460445	0	0.564683	0.456637	0.276486	0	0.783955	-0.268045	0.13992	0	0.425494	-0.301338	0.154341	0	0.436164	-0.133191	0.388223	0	0.631105	0.170586
NCU01349	hypothetical protein	1.48566	2.06851	0	0.507394	0.276375	3.16561	0	0.225855	0.596657	2.13402	0	0.104382	0.475756	1.41771	0	0.967399	-0.0091155	1.96087	0	0.350258	0.26488
NCU01350	hypothetical protein	0	0	0	NA	NA	0	0	NA	NA	0	0	NA	NA	0	0	NA	NA	0	0	NA	NA
NCU01351	hypothetical protein	0.605833	0.0495068	0	0.0157533	-2.31489	0.365268	0	0.474239	-0.701176	0.865062	0	0.421078	0.321838	1.13022	0	0.202552	0.259402	0.343165	0	0.393109	-0.289679
NCU01353	glycosylhydrolase family 16-1	202.234	44.6198	-1.56287	1.18599e-36	-2.35082	56.2161	-1.69682	4.67463e-18	-2.26131	162.688	0	0.108325	-0.258258	255.029	0	0.0199961	0.34044	41.5609	-1.59668	4.42181e-41	-2.225
NCU01355	hypothetical protein	0.557859	0.792327	0	0.748953	0.254083	0.759366	0	0.997166	-0.00342473	0.404676	0	0.614065	-0.205589	0.415268	0	0.730709	-0.0558261	0.189486	0	0.175962	-0.442069
NCU01356	hypothetical protein	10.7876	11.0373	0	0.433056	-0.157655	24.5533	0.0527196	0.0208639	0.711488	8.9215	0	0.519683	-0.192405	10.8719	0	0.764744	0.0525201	5.55181	-0.270569	8.98754e-09	-0.970882
NCU01357	hypothetical protein	0.244784	7.1173	2.45781	7.7758e-14	4.24738	8.47102	2.6364	1.39649e-06	3.76506	0.563143	0	0.178377	0.547734	0.50298	0	0.375291	0.135161	0.516406	0	0.324018	0.339994
NCU01358	hypothetical protein	0.373547	2.98183	1.19907	6.74211e-08	2.62993	3.08362	0.949156	0.00638071	2.11848	0.595084	0	0.254134	0.449062	0.343249	0	0.933763	-0.0160662	0.335686	0	0.783374	-0.0993202
NCU01360	NADH:ubiquinone oxidoreductase 11.5	111.81	194.668	0	4.50025e-13	0.605162	228.236	0	0.012693	0.565089	138.997	0	1.16585e-05	0.351464	113.131	0	0.538762	0.0625277	121.796	0	0.537708	0.0506234
NCU01361	hypothetical protein	12.2081	12.5763	0	0.297884	-0.151039	19.9014	0	0.353479	0.243306	13.8445	0	0.214567	0.209434	11.5197	0	0.782629	-0.031248	11.7264	0	0.256208	-0.127136
NCU01362	INO80 chromatin remodeling complex	15.7692	7.64625	-0.372802	7.03866e-20	-1.23355	11.7772	-0.208507	0.000669755	-0.86325	13.8784	0	0.345291	-0.138449	13.5825	0	0.121282	-0.156244	20.5743	0	0.00110883	0.305316
NCU01364	oxidoreductase	12.2752	49.3476	0.868266	7.67806e-21	1.79815	58.6978	1.19009	4.74504e-08	1.75261	15.5145	0	0.0355311	0.362543	12.2759	0	0.800353	0.0430028	14.4687	0	0.387365	0.15502
NCU01365	ATP dependent DNA ligase domain-containing protein	4.53858	4.79999	0	0.481418	-0.111631	5.36247	0	0.528177	-0.210093	3.36388	0	0.2232	-0.342664	3.39991	0	0.0755849	-0.305907	5.77204	0	0.0718842	0.262445
NCU01366	hypothetical protein	18.7709	12.7085	-0.0541487	1.67936e-07	-0.75339	18.222	0	0.0589585	-0.492337	12.0322	0	7.23049e-05	-0.579833	13.7824	0	0.00306342	-0.364172	17.4451	0	0.153554	-0.173011
NCU01367	small nucleolar ribonucleoprotein complex subunit	37.632	1.12662	-4.02871	4.99909e-100	-5.17484	0.847153	-4.83685	1.19826e-56	-5.72262	10.0263	-1.00462	2.99658e-05	-1.43684	23.5254	0	3.70326e-08	-0.590533	24.0791	0	8.12267e-08	-0.692165
NCU01368	proteosome catalytic beta-4	108.242	316.872	0.417567	7.31887e-33	1.35092	259.956	0.124622	0.000615094	0.795411	154.326	0	0.001022	0.53246	130.085	0	0.0187299	0.290219	191.517	0	5.1336e-14	0.736348
NCU01369	ATP-dependent RNA helicase ded-1	301.389	7.29056	-4.89724	0	-5.54773	8.42921	-4.90936	1.16791e-139	-5.54681	141.532	-0.20995	0.000375582	-0.929356	238.37	0	0.000699321	-0.27842	287.498	0	0.209519	-0.136303
NCU01370	hypothetical protein	5.60945	1.32966	-1.3127	2.84677e-16	-2.2294	1.38775	-1.48444	1.43455e-07	-2.3412	3.92544	0	0.223421	-0.387715	4.33713	0	0.217003	-0.239368	8.28731	0	0.0110719	0.457009
NCU01371	UPF0660 protein	7.31194	6.26065	0	0.0796456	-0.411507	6.20922	0	0.146434	-0.655295	5.12788	0	0.0882731	-0.41992	6.27004	0	0.48215	-0.134815	7.61713	0	0.950147	-0.012705
NCU01373	hypothetical protein	0.423969	0.832199	0	0.297407	0.690704	0.422341	0	0.764565	-0.289866	0.419721	0	0.960351	0.0201175	0.813164	0	0.169241	0.282851	0.70139	0	0.362265	0.330707
NCU01374	CutC family protein	0.730011	3.11592	0.499479	6.68108e-05	1.80336	3.80919	0.68488	0.023085	1.63717	1.12042	0	0.32607	0.3921	0.805401	0	0.798896	0.0528838	1.03659	0	0.477451	0.254513
NCU01375	hypothetical protein	0	1.83955	0	0.00802306	2.66115	1.34032	0	0.191237	1.11704	0.536898	0	0.131524	0.470355	0.754065	0	0.126551	0.154354	0.255715	0	0.440126	0.106298
NCU01376	phosphorus-2	1.72936	5.64263	0.409074	1.2861e-07	1.48485	4.65717	0.0885787	0.0664005	0.909443	3.53438	0	0.00685137	0.868872	2.25298	0	0.159808	0.296764	2.16683	0	0.445684	0.210671
NCU01377	anaphase-promoting complex subunit Cut9	7.08554	4.87851	0	0.000338406	-0.725585	6.32878	0	0.0897183	-0.60058	6.78316	0	0.905719	-0.0222588	6.33651	0	0.542228	-0.0952884	8.71851	0	0.220863	0.214705
NCU01378	acetoacetyl-CoA synthase	14.3281	118.673	1.9659	8.98461e-52	2.83036	99.4259	1.72014	4.23882e-18	2.29552	26.8103	0	1.98672e-05	0.882677	16.7905	0	0.139738	0.236605	19.7077	0	0.00625775	0.373712
NCU01379	serine/threonine protein kinase-18	24.0966	10.2506	-0.700957	8.27208e-30	-1.41966	10.4251	-1.02963	9.70183e-13	-1.64201	17.0875	0	0.00180597	-0.43776	22.9443	0	0.87259	-0.018996	27.2748	0	0.376203	0.104192
NCU01380	hypothetical protein	9.77817	25.1296	0.119208	0.0119638	1.11248	14.8373	0	0.75734	0.141376	10.4595	0	0.736095	0.110473	10.2256	0	0.795016	0.0588563	4.9332	-0.19239	0.00573915	-0.827918
NCU01381	hypothetical protein	51.4385	53.2615	0	0.203237	-0.143095	49.7674	0	0.0614572	-0.495645	36.2203	0	0.00291167	-0.450777	57.513	0	0.0588928	0.199768	36.7144	0	8.33303e-07	-0.545316
NCU01382	hypothetical protein	5.11655	4.4796	0	0.0139497	-0.382248	38.289	1.86993	3.15609e-20	2.40502	2.98509	0	0.00137574	-0.682184	4.157	0	0.137701	-0.221266	4.10364	0	0.189558	-0.336956
NCU01383	hypothetical protein	1.9938	1.4222	0	0.55675	-0.518105	11.6995	0	0.0995437	1.49874	3.92216	0	0.151505	0.577949	1.32973	0	0.623461	-0.0784501	3.07354	0	0.564731	0.202123
NCU01385	hypothetical protein	0.174913	3.42031	0.0632345	0.00300982	2.69747	6.43567	0.89565	0.0161611	2.40352	0.103952	0	0.812229	-0.04786	0.177889	0	0.995123	0.000400124	0.299768	0	0.769146	0.0623342
NCU01386	hypothetical protein	19.1151	7.74203	-0.639953	7.6791e-10	-1.4733	9.75321	-0.667108	2.7842e-05	-1.38451	32.3147	0	0.00493699	0.709609	17.5653	0	0.749235	-0.0572093	50.3313	0.544603	3.03121e-09	1.20935
NCU01387	hypothetical protein	6.06501	6.93784	0	0.996522	-0.000681151	8.55385	0	0.903139	0.0386809	5.14243	0	0.525494	-0.175463	5.42316	0	0.488117	-0.099237	9.56684	0	6.70107e-05	0.562001
NCU01388	alpha-1,2-mannosyltransferase	52.8581	34.7328	-0.168575	7.1089e-08	-0.796552	40.9106	-0.268383	0.00046313	-0.815462	49.7449	0	0.707409	-0.0447921	47.1985	0	0.217398	-0.109325	80.2637	0	4.31934e-06	0.516016
NCU01389	mitogen-activated protein kinase organizer 1	11.3348	18.8071	0	0.000323049	0.53353	19.3292	0	0.346085	0.305354	11.3012	0	0.84616	0.0333106	11.7135	0	0.590641	0.0854578	11.5011	0	0.748833	-0.0505529
NCU01390	cell cycle control protein cwf16	4.69301	9.49301	0	5.1236e-06	0.816705	8.0505	0	0.384995	0.310534	4.66598	0	0.860743	0.030824	4.00173	0	0.372195	-0.149652	6.17215	0	0.0669912	0.305979
NCU01391	hypothetical protein	14.5342	8.70242	-0.0891286	4.36263e-07	-0.924346	23.1229	0	0.517259	0.207473	18.9082	0	0.143545	0.376485	23.0381	0	0.0346359	0.459313	25.039	0	8.91045e-06	0.680234
NCU01392	hypothetical protein	0	0.454548	0	0.316384	0.888917	0	0	NA	NA	0.162992	0	0.384949	0.189977	0.277219	0	0.279336	0.0810408	0.126023	0	0.547126	0.0668784
NCU01393	class III chitinase	6.94423	14.121	0	7.91465e-05	0.819794	15.1755	0	0.075167	0.648642	10.5824	0	0.00149585	0.6114	8.7038	0	0.0801147	0.308235	7.40628	0	0.921839	0.0179438
NCU01394	hypothetical protein	0.278763	1.25604	0.577723	0.000165331	1.85617	2.59352	1.5555	0.000116628	2.45017	0.446765	0	0.187857	0.493936	0.230733	0	0.724175	-0.0757719	0.207643	0	0.436571	-0.280449
NCU01395	WSC domain-containing protein	108.973	21.5983	-1.74901	1.6749e-94	-2.51996	31.6044	-1.59986	3.49096e-24	-2.215	73.4501	0	0.00532275	-0.497443	91.3515	0	0.00986318	-0.198371	171.09	0	4.12836e-08	0.565543
NCU01396	hypothetical protein	0	0.658948	0	0.0932663	1.69876	0.711311	0	0.367765	0.6355	0.353246	0	0.270872	0.282766	0.65538	0	0.30838	0.0711347	0.140394	0	0.547126	0.0668784
NCU01397	hypothetical protein	1.13628	0.868621	0	0.278019	-0.548585	1.87881	0	0.711708	0.23748	1.02771	0	0.809239	-0.0785381	0.846987	0	0.465867	-0.163332	0.961163	0	0.4566	-0.233623
NCU01398	thiol methyltransferase	0.369925	6.38127	2.33897	7.96498e-24	3.7807	1.50972	0.077809	0.0916747	1.29555	0.231248	0	0.353404	-0.374275	0.30022	0	0.722391	-0.0741979	0.168469	0	0.120722	-0.562689
NCU01399	short chain dehydrogenase/reductase family	8.7128	66.4359	1.78927	2.8585e-63	2.71926	40.71	1.10608	1.15861e-09	1.7308	10.6927	0	0.0199664	0.326274	8.74258	0	0.733782	0.0504524	9.20101	0	0.967788	0.00604627
NCU01400	hypothetical protein	3.69523	0.959429	-0.872991	7.37394e-08	-2.05658	1.97259	-0.161039	0.0213436	-1.25158	6.42295	0	0.0151167	0.712884	3.06975	0	0.560829	-0.12851	2.4591	0	0.0447625	-0.55005
NCU01401	topogenesis of outer membrane beta barrel proteins 38	17.4248	8.56435	-0.500665	3.06828e-08	-1.20375	11.6155	-0.375336	0.00248481	-1.01009	19.2613	0	0.408789	0.173085	18.9958	0	0.401703	0.144996	23.5181	0	0.0635769	0.335116
NCU01402	indoleamine 2,3-dioxygenase	0.943056	1.07723	0	0.993886	0.00521962	0.679667	0	0.407872	-0.70424	0.359646	0	0.146022	-0.587255	0.404432	0	0.109952	-0.328139	0.301307	0	0.0615132	-0.665679
NCU01403	GPI anchored protein	7.17155	3.99213	-0.157159	3.71682e-07	-1.02718	6.8413	0	0.163205	-0.506787	5.55214	0	0.221373	-0.292764	6.13821	0	0.342648	-0.149924	3.60997	-0.215323	1.25362e-07	-0.987644
NCU01404	RNA methyltransferase	11.4566	2.78626	-1.37021	6.7243e-20	-2.20541	3.28284	-1.50906	5.66401e-11	-2.19473	5.66364	-0.211148	1.6061e-09	-0.938091	11.7041	0	0.67911	0.0666268	14.161	0	0.103532	0.223735
NCU01407	hypothetical protein	0.0759684	0.562883	0.183186	0.015966	2.05268	0.819806	0.415889	0.0630854	1.8182	0.157635	0	0.389119	0.32762	0.180037	0	0.317783	0.145386	0.187131	0	0.304202	0.337693
NCU01408	COP9 signalosome-3	21.9493	36.7543	0	0.000823046	0.545132	47.3186	0.0235901	0.0133325	0.63966	22.2463	0	0.669575	0.0584252	23.6293	0	0.205279	0.146255	20.7556	0	0.213001	-0.148088
NCU01409	ran-binding protein	19.27	68.8552	0.78991	1.1733e-35	1.63644	72.7071	0.847655	7.4897e-10	1.43955	19.5807	0	0.696464	0.0628694	19.368	0	0.610566	0.0533677	25.243	0	0.00385961	0.309005
NCU01410	DUF1711 domain-containing protein	11.8653	7.10691	-0.183845	1.07994e-07	-0.927789	12.4187	0	0.219594	-0.381239	9.16186	0	0.0639636	-0.315175	7.39408	0	0.000189174	-0.552866	13.1729	0	0.567868	0.0755563
NCU01411	MFS multidrug resistance transporter	0.405298	2.36415	1.0132	1.63531e-07	2.24649	2.32744	0.845574	0.0177324	1.74076	0.478507	0	0.634442	0.18625	0.413362	0	0.893473	0.0283849	0.529268	0	0.598476	0.188089
NCU01412	proline-3	25.1202	10.006	-0.752039	8.35916e-17	-1.51156	9.91376	-1.09544	2.58247e-10	-1.76454	16.3872	0	0.000391151	-0.554336	30.1572	0	0.14527	0.255821	19.8117	0	0.00762114	-0.397103
NCU01413	myosin chain-like-1	4.46258	1.57123	-0.855958	7.54635e-11	-1.66814	2.19701	-0.729538	0.00025924	-1.42046	2.90277	0	0.011767	-0.539096	4.10194	0	0.741074	-0.0604417	2.96982	0	0.00141668	-0.612397
NCU01414	Ascospore maturation-1	81.6263	18.4314	-1.60117	1.51653e-76	-2.33281	51.6131	-0.531066	2.07696e-06	-1.1039	41.1938	0	1.29094e-16	-0.927722	76.1866	0	0.638363	-0.0470894	57.3332	0	3.31968e-09	-0.571998
NCU01415	hypothetical protein	0	0	0	NA	NA	0	0	NA	NA	0.113122	0	0.525743	0.105297	0	0	NA	NA	0	0	NA	NA
NCU01416	hypothetical protein	0.241515	0.404411	0	0.687637	0.375093	2.201	0	0.104446	1.60454	0.277125	0	0.862709	0.0642421	0.1601	0	0.756782	-0.0318646	1.34438	0	0.0186844	0.833919
NCU01417	propionate-CoA ligase	2.83801	116.193	4.0045	3.99832e-179	5.12264	146.698	4.5618	1.14289e-76	5.13419	10.7086	1.08016	1.00632e-12	1.75182	3.62525	0	0.0937892	0.31646	1.3644	-0.288482	0.000102432	-0.973497
NCU01418	clock-controlled gene-6	2498.04	1343.77	-0.343778	5.7529e-66	-1.08656	1527.93	-0.512774	1.24792e-08	-1.15364	2222.4	0	0.0737022	-0.125588	2745.68	0	0.116567	0.174865	1412.44	-0.0898311	1.74657e-31	-0.884696
NCU01419	quinone oxidoreductase	43.1447	132.939	0.492884	1.14104e-52	1.42735	73.1472	0	0.224006	0.299812	31.1648	0	0.158109	-0.373556	42.1781	0	0.877267	0.0175095	47.9557	0	0.576661	0.075742
NCU01420	hypothetical protein	20.0213	39.0375	0	4.03593e-07	0.766386	47.0446	0.154703	0.00433739	0.76141	27.4692	0	0.00226315	0.47803	21.3669	0	0.252838	0.1337	22.9688	0	0.516751	0.119092
NCU01421	hypothetical protein	7.78023	1.57205	-1.49866	7.22736e-13	-2.4312	2.67283	-1.2295	2.22217e-05	-1.89451	6.41694	0	0.429761	-0.210858	6.94545	0	0.667582	-0.0842355	10.1311	0	0.201224	0.278177
NCU01422	multiprotein-bridging factor 1	116.018	48.4807	-0.74536	3.77422e-30	-1.44566	70.2845	-0.534987	1.64761e-06	-1.16091	173.432	0	0.00153501	0.58857	123.374	0	0.301901	0.128317	154.898	0	0.00959743	0.332797
NCU01423	hypothetical protein	0.863401	4.35359	0.859993	2.75634e-07	2.06076	7.83224	1.62819	4.63994e-05	2.45492	2.77614	0.539685	4.41542e-06	1.41803	1.21802	0	0.28274	0.241729	0.957129	0	0.882292	0.0514627
NCU01424	DUF636 domain-containing protein	148.936	907.495	1.50225	1.10644e-23	2.37664	653.285	1.14705	8.01707e-08	1.63362	263.528	0.124284	0.0128983	0.735971	128.806	0	0.539749	-0.120962	138.186	0	0.395672	-0.167532
NCU01425	hypothetical protein	67.2253	35.7138	-0.242699	7.92444e-11	-1.09797	46.4466	-0.320354	8.90891e-05	-0.975513	99.3054	0	0.00511041	0.567497	71.718	0	0.182714	0.135502	59.7316	0	0.067282	-0.234169
NCU01426	hypothetical protein	5.20558	10.5363	0	3.89416e-06	0.81867	8.87492	0	0.423797	0.301043	8.45533	0	1.0796e-05	0.711457	5.02085	0	0.993681	0.00139452	5.35448	0	0.884658	-0.0274387
NCU01427	albino-3	16.221	281.456	2.9934	3.19041e-170	3.90402	161.538	2.28443	8.72482e-31	2.81585	18.9311	0	0.152612	0.25082	17.0833	0	0.381254	0.112789	8.38748	-0.149692	2.36854e-10	-0.976719
NCU01428	hydroxyisourate hydrolase	137.236	124.158	0	0.00158056	-0.337139	126.28	0	0.0104883	-0.570191	195.239	0	0.0103816	0.517582	163.38	0	0.00322341	0.287232	89.6507	0	3.03717e-12	-0.675217
NCU01429	serine-7	109.045	23.6204	-1.63028	3.1885e-31	-2.379	22.6086	-2.04654	1.16371e-21	-2.6749	71.2642	0	0.000669536	-0.550343	143.23	0	0.0337749	0.365299	73.9299	0	0.000195525	-0.600854
NCU01430	hypothetical protein	0.313187	3.20526	1.54032	3.93427e-07	2.88203	4.70784	2.01406	8.70901e-06	3.0023	0.399964	0	0.52332	0.24836	0.346571	0	0.801683	0.0488428	0.420513	0	0.633014	0.173349
NCU01431	bni1-like	29.67	28.2099	0	0.000123329	-0.266084	35.3945	0	0.358992	-0.199906	28.9436	0	0.974907	0.00375636	30.7879	0	0.177824	0.100199	35.0068	0	0.0162554	0.164826
NCU01432	hypothetical protein	15.5163	26.9007	0	3.88846e-05	0.596466	23.9993	0	0.598451	0.168236	21.8236	0	0.000767363	0.512244	15.9186	0	0.604448	0.0751138	15.4755	0	0.642798	-0.0721617
NCU01433	phosphoprotein phosphatase-1	40.8675	16.8755	-0.740412	3.88885e-16	-1.46035	16.1718	-1.08902	2.39236e-11	-1.7635	28.8396	0	0.0270167	-0.430898	38.851	0	0.853356	-0.0209619	28.7142	0	3.86961e-07	-0.567378
NCU01434	hypothetical protein	9.97356	7.47183	0	0.00986826	-0.601551	11.166	0	0.482527	-0.282454	7.64663	0	0.385526	-0.279762	9.44737	0	0.898021	-0.0232989	7.04286	0	0.0758138	-0.481265
NCU01435	serine/threonine protein kinase-1	22.4719	17.8275	0	0.000573162	-0.526043	21.5394	0	0.0494174	-0.509609	18.2269	0	0.28905	-0.239526	19.9503	0	0.278875	-0.114294	25.905	0	0.231224	0.129219
NCU01436	questionable protein	179.467	277.267	0	4.88062e-07	0.432954	324.115	0	0.0711313	0.391645	201.631	0	0.0262664	0.205539	174.289	0	0.927136	0.00720041	199.965	0	0.249703	0.0826097
NCU01438	nucleosome assembly factor-1	473.732	74.23	-2.17782	2.02311e-94	-2.85593	124.764	-1.79154	7.98127e-23	-2.34889	233.189	-0.0993959	0.000815844	-0.873414	452.319	0	0.895715	-0.0159698	380.911	0	0.00103089	-0.377603
NCU01439	D-3-phosphoglycerate dehydrogenase 1	262.811	8.92349	-4.29362	1.46927e-63	-4.96929	8.2416	-4.80428	1.46441e-74	-5.33467	68.8943	-1.00448	1.50573e-08	-1.62609	224.225	0	0.413342	-0.145708	219.596	0	0.065311	-0.313201
NCU01440	myosin-2	62.3514	39.6691	-0.123197	3.94721e-34	-0.844501	56.6408	0	0.00536195	-0.588211	59.8164	0	0.896291	-0.0179707	56.9469	0	0.392142	-0.0776022	83.0438	0	1.88338e-06	0.337356
NCU01441	inosine triphosphate pyrophosphatase	52.3789	12.9501	-1.40838	1.92966e-42	-2.19373	14.0363	-1.66174	3.00949e-16	-2.30884	15.3011	-0.840367	3.36579e-38	-1.68785	46.4108	0	0.345031	-0.116057	26.1931	-0.222274	4.71701e-12	-1.02705
NCU01442	DUF1671 domain-containing protein	1.70224	5.70915	0.623119	1.41041e-10	1.53087	8.48098	0.985232	4.85642e-05	1.7685	1.95241	0	0.537264	0.193166	1.45908	0	0.585469	-0.116879	2.6664	0	0.0495176	0.492632
NCU01443	seryl-tRNA synthetase	137.93	113.656	0	0.00403849	-0.471994	116.548	-0.0411249	0.00688435	-0.690129	102.527	0	0.00687083	-0.37675	151.077	0	0.201924	0.164562	126.228	0	0.188442	-0.193262
NCU01444	rheb small monomeric GTPase RhbA	32.5146	21.4559	0	1.78759e-05	-0.78568	36.818	0	0.341391	-0.269737	41.0595	0	0.200672	0.330208	31.8214	0	0.908938	0.0170953	36.8563	0	0.529062	0.102937
NCU01445	hypothetical protein	9.91312	8.42382	0	0.0120734	-0.424914	12.4894	0	0.679862	-0.121733	9.66115	0	0.987222	0.00245289	8.02876	0	0.106765	-0.225711	11.0831	0	0.525192	0.0856679
NCU01446	uracil phosphoribosyltransferase	8.01538	8.66064	0	0.649729	-0.0818542	8.91689	0	0.428382	-0.292126	8.55659	0	0.550329	0.124763	10.0786	0	0.0532939	0.321704	7.84962	0	0.593769	-0.0952845
NCU01447	hypothetical protein	26.7663	26.0341	0	0.0203562	-0.233324	24.6475	0	0.0238257	-0.5662	18.3409	0	7.63627e-06	-0.49462	24.3618	0	0.417574	-0.0810899	28.7034	0	0.778137	0.0271695
NCU01448	hypothetical protein	0	0.195625	0	0.244005	1.1169	0	0	NA	NA	0.0509636	0	0.611147	0.0699212	0	0	NA	NA	0	0	NA	NA
NCU01449	riboflavin-3	23.4618	1663.59	4.94292	1.28523e-106	5.84586	607.645	3.73118	2.94852e-41	4.13409	72.8874	0.675642	0.000388133	1.25378	32.4101	0	0.0220682	0.413074	21.071	0	0.312198	-0.208221
NCU01450	hypothetical protein	0	0	0	NA	NA	0.325661	0	0.609262	0.239266	0.133327	0	0.598221	0.0748094	0	0	NA	NA	0	0	NA	NA
NCU01451	hypothetical protein	19.2136	56.5091	0.459543	2.6191e-16	1.3527	116.595	1.57363	2.30058e-18	2.11303	23.8283	0	0.0779039	0.330049	18.3921	0	0.913829	-0.0122912	18.2673	0	0.241412	-0.140614
NCU01452	40S ribosomal protein S1	1521.07	442.594	-1.19992	1.67219e-168	-1.97276	498.099	-1.37146	9.44201e-23	-2.04525	1198.4	0	0.0702344	-0.291753	1499.7	0	0.747457	0.0284446	1460.33	0	0.0340926	-0.130336
NCU01453	Rab18/RabC-family small GTPase	11.4354	29.8352	0.18496	3.31786e-18	1.18454	27.3066	0.162869	0.0107098	0.780395	12.0213	0	0.473531	0.107717	10.9115	0	0.920799	-0.0146136	16.8482	0	0.00150725	0.464336
NCU01454	mitochondrial hydrolase	46.5324	6.87685	-2.16382	5.67568e-25	-2.89855	9.42901	-1.99324	2.6118e-14	-2.6748	18.686	-0.353131	2.03928e-08	-1.18657	45.2572	0	0.969947	0.00697514	51.8646	0	0.728381	0.0742912
NCU01455	signal recognition particle protein	43.5611	32.6934	0	5.45747e-07	-0.606204	29.6915	-0.40497	6.73138e-05	-0.994823	38.7174	0	0.521441	-0.11837	43.6926	0	0.663097	0.0509972	41.6209	0	0.190236	-0.135503
NCU01456	DUF250 domain membrane protein	24.507	11.3484	-0.457004	4.42653e-26	-1.29897	14.7965	-0.563072	3.04638e-06	-1.16653	23.9307	0	0.994854	0.00169144	20.6462	0	0.0546898	-0.187306	24.7018	0	0.558373	-0.0591388
NCU01457	ubiquitin C-terminal hydrolase	10.543	1.13542	-2.24366	1.69188e-17	-3.28634	1.11305	-2.7271	1.05941e-14	-3.49903	4.29018	-0.422372	0.00300835	-0.989878	8.46416	0	0.361397	-0.188785	6.01604	-0.0444608	0.00354584	-0.751246
NCU01458	hypothetical protein	28.4187	1.10303	-3.62764	6.16455e-32	-4.67397	0.559789	-4.54143	9.29067e-25	-5.57164	6.2355	-1.37281	0.000100792	-1.47488	17.6909	0	0.00436091	-0.510201	13.5581	-0.270053	2.50124e-07	-1.04364
NCU01459	tan spore	10.6051	21.0806	0	4.45215e-11	0.794775	19.8384	0	0.115384	0.437772	15.6753	0	0.0397538	0.533194	13.7428	0	0.0097117	0.376371	11.8379	0	0.575095	0.0813677
NCU01460	replication protein A-3	38.5244	41.0859	0	0.436276	-0.100388	49.4332	0	0.736277	-0.0953475	50.628	0	0.0519672	0.400522	52.29	0	0.00834418	0.421249	37.4617	0	0.447129	-0.10944
NCU01461	hypothetical protein	13.3513	10.4715	0	0.00205217	-0.541469	14.0882	0	0.191926	-0.373197	14.7566	0	0.573166	0.153845	13.1036	0	0.890821	0.0197681	22.11	0	4.50731e-05	0.625215
NCU01462	hypothetical protein	0.0485014	0.19838	0	0.337334	0.968775	0.42829	0	0.373083	0.821756	0.0584481	0	0.928605	0.0186721	0.0493266	0	0.995123	0.000400124	0.0422665	0	0.921289	-0.0158259
NCU01463	hypothetical protein	0.964478	4.84196	0.820798	2.5176e-05	2.00957	7.7107	1.55721	0.000319117	2.26467	1.17148	0	0.537307	0.227928	0.72981	0	0.618971	-0.103726	0.738349	0	0.476296	-0.256164
NCU01464	zinc carboxypeptidase	13.8398	23.6206	0	5.85076e-06	0.574877	33.1933	0.119017	0.004984	0.789764	17.4003	0	0.0153865	0.357585	13.4313	0	0.960593	0.00655989	16.9844	0	0.133924	0.214151
NCU01465	hypothetical protein	19.6394	6.40628	-1.13595	3.35844e-73	-1.80499	10.8628	-0.671871	3.23017e-08	-1.29309	15.1751	0	0.0735413	-0.315439	16.1858	0	0.0087951	-0.221193	23.5286	0	0.01449	0.186249
NCU01466	hypothetical protein	16.0645	4.45412	-1.24776	1.93179e-23	-2.02437	5.36556	-1.37241	9.16638e-11	-1.99128	11.8882	0	0.0945247	-0.366387	12.9506	0	0.115177	-0.230271	15.5868	0	0.469166	-0.111003
NCU01467	NADH:ubiquinone oxidoreductase 10.4	143.428	200.357	0	0.000367106	0.28855	269.251	0	0.0478241	0.446393	161.58	0	0.0290169	0.209396	149.713	0	0.196005	0.10774	132.273	0	0.0239191	-0.186933
NCU01468	translation initiation factor eIF-2B subunit delta	52.2337	16.6081	-0.986524	9.14934e-68	-1.84241	16.953	-1.42669	1.33961e-17	-2.04973	33.4585	0	1.09961e-06	-0.590077	48.3731	0	0.472171	-0.0587936	54.5674	0	0.905084	-0.00991292
NCU01469	hypothetical protein	14.3447	5.52861	-0.718754	9.49981e-13	-1.55229	7.34116	-0.706158	0.000209475	-1.37309	11.0473	0	0.0726998	-0.320535	14.047	0	0.902514	0.0197578	14.7484	0	0.845555	-0.0304877
NCU01470	vacuolar protein 8	29.2594	45.079	0	2.25528e-07	0.429114	49.4027	0	0.20254	0.294975	34.4443	0	0.0271201	0.270029	29.3606	0	0.547535	0.0525178	32.3117	0	0.413898	0.0691989
NCU01471	nuclear protein SNF4	29.0976	20.0668	0	1.01855e-09	-0.727898	25.7148	0	0.00969177	-0.625312	25.3818	0	0.37059	-0.146233	30.61	0	0.210274	0.117043	31.9353	0	0.494951	0.0604587
NCU01472	hypothetical protein	1.71099	1.43104	0	0.160794	-0.441423	1.96679	0	0.624275	-0.237874	0.707177	-0.0991197	7.89818e-05	-1.07786	1.3732	0	0.446683	-0.167776	0.694816	-0.327413	0.000171222	-1.09587
NCU01473	mitochondrial large ribosomal subunit YmL35	62.6917	13.7106	-1.58922	6.8865e-34	-2.36715	10.3668	-2.35911	2.75511e-30	-3.00049	37.9022	0	0.00251141	-0.631702	58.5643	0	0.676627	-0.0449528	61.7296	0	0.471543	-0.0929338
NCU01474	60S ribosomal protein L4	63.6276	21.3493	-0.967343	1.24833e-42	-1.7631	15.4695	-1.76597	3.24905e-22	-2.45701	39.1604	0	0.00283013	-0.612689	73.7054	0	0.0508877	0.241535	61.3182	0	0.181469	-0.123663
NCU01475	hypothetical protein	5.09623	6.68861	0	0.29735	0.197362	16.163	0.474437	0.000516685	1.17361	7.41673	0	0.00953231	0.539844	3.03125	0	0.00160321	-0.564876	7.81335	0	0.0351944	0.480516
NCU01476	hypothetical protein	9.26868	13.6572	0	0.052613	0.363986	28.8649	0.645821	1.25317e-05	1.16108	10.4647	0	0.468844	0.187633	7.91061	0	0.191493	-0.163291	14.7749	0	1.11079e-05	0.580552
NCU01477	hypothetical protein	26.3845	25.9117	0	0.094957	-0.217765	31.0671	0	0.395719	-0.216062	32.3977	0	0.0538176	0.320715	25.1949	0	0.904953	-0.0152911	42.7672	0	3.26544e-05	0.59954
NCU01478	fungal specific transcription factor domain-containing protein	13.3398	16.2375	0	0.55087	0.0908888	22.0289	0	0.325845	0.263453	14.8542	0	0.359787	0.18551	12.0547	0	0.613675	-0.0823003	19.1577	0	0.00167886	0.432156
NCU01479	matrix mitochondrial AAA protease-1	50.0512	97.0243	0	8.77315e-15	0.758969	52.5299	0	0.0826816	-0.382535	56.1718	0	0.453838	0.188614	62.5339	0	7.7633e-07	0.361165	70.2483	0	6.07337e-10	0.413147
NCU01480	anion exchange family protein	9.49412	5.42383	-0.223077	5.58646e-10	-0.995534	9.76945	0	0.185238	-0.40577	5.74533	0	0.0709608	-0.566575	7.05097	0	0.0719314	-0.313672	5.81562	0	5.42036e-07	-0.746036
NCU01481	amino acid transporter	15.2948	16.8441	0	0.683445	-0.053129	20.9838	0	0.998172	-0.000604062	15.667	0	0.617751	0.0756205	14.9436	0	0.88558	0.0155878	15.6727	0	0.803091	-0.037286
NCU01483	hypothetical protein	38.7237	246.182	1.52941	1.1478e-22	2.43942	164.486	1.07965	1.66679e-06	1.58746	41.2488	0	0.668113	0.113048	36.5777	0	0.911197	-0.0229161	32.7508	0	0.267227	-0.27122
NCU01484	rho-type GTPase-1	332.154	292.025	0	0.000219013	-0.377517	337.011	0	0.0513656	-0.429285	311.642	0	0.703966	-0.0478703	297.668	0	0.30393	-0.102151	336.554	0	0.607123	-0.0521625
NCU01485	hypothetical protein	50.9793	14.4703	-1.1687	7.05896e-32	-1.99578	11.7887	-1.83785	2.09056e-21	-2.52413	29.4428	0	0.000181448	-0.705838	51.7968	0	0.522898	0.0686484	47.0614	0	0.0837568	-0.183619
NCU01486	IKI3 family protein	12.3222	4.06467	-0.98714	3.93828e-31	-1.78508	5.41472	-0.972387	1.71905e-09	-1.61357	6.31044	-0.0592606	0.00643858	-0.794067	12.3043	0	0.657337	0.0461032	12.8328	0	0.900231	-0.0129243
NCU01487	hypothetical protein	136.7	120.446	0	0.378401	-0.35381	69.5534	-0.72616	9.66831e-05	-1.38022	267.364	0.056582	0.0457864	0.731684	162.733	0	0.284153	0.218486	93.056	0	0.0315396	-0.538872
NCU01488	hypothetical protein	11.6778	12.7613	0	0.774638	-0.0632174	17.4899	0	0.769464	0.119944	6.93756	0	0.0176244	-0.62745	13.2742	0	0.311549	0.188122	7.16675	0	0.00169084	-0.694194
NCU01489	histidine phosphotransferase-1	84.45	51.9196	-0.0750002	3.34422e-28	-0.893885	90.6294	0	0.119172	-0.3503	69.1031	0	0.187967	-0.231781	76.0377	0	0.222318	-0.0984585	116.915	0	1.9544e-07	0.39265
NCU01490	hypothetical protein	3.74197	4.59266	0	0.76064	0.0963906	4.8583	0	0.869947	-0.0751437	3.63752	0	0.996225	0.00117094	3.87784	0	0.697564	0.075073	2.95771	0	0.112484	-0.366469
NCU01491	hypothetical protein	1.5956	6.51597	0.810271	4.74536e-13	1.811	11.1454	1.65613	4.7305e-08	2.24472	3.25472	0.0385726	3.67171e-05	0.971856	1.66041	0	0.72298	0.0752745	1.60738	0	0.85376	-0.0488059
NCU01493	hypothetical protein	2.31779	18.811	1.70077	5.46384e-16	2.74574	23.4566	2.16426	6.96031e-10	2.7355	3.96264	0	0.0102078	0.708105	1.55035	0	0.221985	-0.276601	2.31367	0	0.846863	-0.0565244
NCU01494	MFS sugar transporter	1.35834	6.11628	0.51585	4.93085e-15	1.94784	3.51811	0.0874162	0.0979068	0.851582	1.30555	0	0.96576	-0.0120143	1.26631	0	0.874129	-0.0350076	0.619806	-0.145566	0.00229029	-0.926412
NCU01495	hypothetical protein	0	0.0202852	0	0.506516	0.495154	0	0	NA	NA	0.0325084	0	0.484073	0.125485	0	0	NA	NA	0.0171326	0	0.548461	0.0664544
NCU01496	hypothetical protein	0.950784	1.0477	0	0.899576	-0.0524158	0.697294	0	0.279489	-0.767927	0.55288	0	0.132175	-0.545848	0.656481	0	0.314019	-0.227819	2.858	0.576974	5.77694e-06	1.2438
NCU01498	protein kinase-8	99.6797	93.4285	0	0.000320079	-0.286135	96.5524	0	0.0203499	-0.496175	92.6372	0	0.468695	-0.0633504	90.0434	0	0.296269	-0.0926768	164.305	0	8.50925e-13	0.639017
NCU01499	hypothetical protein	11.1212	11.1866	0	0.174172	-0.183325	12.4096	0	0.282354	-0.292469	16.6348	0	0.0198376	0.564928	13.5709	0	0.00460003	0.31539	18.8953	0	3.67675e-06	0.664931
NCU01500	nicotinamide riboside kinase 1	11.6737	24.7499	0	5.46074e-10	0.886947	24.9545	0	0.0438099	0.623792	10.8705	0	0.705787	-0.0607049	12.1125	0	0.528557	0.0903661	11.9183	0	0.780049	-0.0413679
NCU01501	mitochondrial peptidyl-tRNA hydrolase Pth2	21.1947	7.49632	-0.869854	6.7795e-16	-1.67745	12.2805	-0.491187	0.000150021	-1.21086	20.8286	0	0.944275	0.0143688	20.2683	0	0.93362	-0.0117398	24.6003	0	0.332031	0.136734
NCU01502	small nucleolar ribonucleoprotein complex subunit	14.5264	0.283766	-3.97661	8.44887e-40	-5.59488	0.121331	-5.01543	1.49352e-25	-6.38415	2.11324	-1.80529	7.44682e-08	-1.97737	9.65426	0	0.000197883	-0.489157	5.43756	-0.601072	4.3277e-21	-1.42239
NCU01503	pre-rRNA processing protein Tsr1	23.2853	0.453915	-4.67745	4.5111e-63	-5.70323	0.353154	-5.00337	1.06357e-43	-6.13767	3.92673	-1.82744	2.8039e-08	-1.93164	14.0339	0	8.68981e-05	-0.593381	12.7431	-0.115815	9.29641e-07	-0.879549
NCU01504	calcineurin binding protein	86.6884	28.6138	-1.01921	1.32805e-24	-1.778	81.0023	0	0.0137009	-0.547647	76.2883	0	0.163618	-0.141954	109.888	0	0.0314263	0.338207	59.185	0	2.95527e-05	-0.59644
NCU01505	hypothetical protein	0.210125	0.845768	0	0.0449479	1.50154	1.28132	0.119733	0.169881	1.33935	0.0467269	0	0.167094	-0.471628	0.0421633	0	0.261069	-0.123819	0.140897	0	0.64547	-0.136006
NCU01506	hypothetical protein	7.28344	0.912139	-1.9245	1.72154e-11	-3.03078	1.42262	-1.71385	1.07207e-06	-2.59393	1.9233	-0.861869	6.70147e-06	-1.48891	4.56177	0	0.0810217	-0.383833	4.17664	-0.0751683	0.00349981	-0.746539
NCU01509	hypothetical protein	27.7036	12.6966	-0.630771	5.4795e-12	-1.30535	36.4312	0	0.801982	-0.0598942	36.1726	0	0.0971906	0.38837	30.4437	0	0.152669	0.172787	25.863	0	0.287255	-0.162213
NCU01510	meiotically up-regulated 190 protein	4.88387	8.15163	0	0.151095	0.530201	17.976	0.683129	2.72664e-07	1.39712	7.72861	0	0.117094	0.543173	5.38292	0	0.292874	0.162531	11.1768	0.375743	2.87722e-05	0.989166
NCU01511	urease accessory protein ureG	32.4132	25.287	0	0.01519	-0.546911	23.9448	-0.241988	0.00837995	-0.871142	23.3562	0	0.369395	-0.318663	46.536	0	0.015689	0.449256	28.48	0	0.222553	-0.238191
NCU01512	phenylalanyl-tRNA synthetase	9.44672	10.4684	0	0.80227	-0.0448369	9.48481	0	0.203469	-0.438217	7.64287	0	0.119511	-0.253528	10.9424	0	0.220006	0.215854	10.481	0	0.645252	0.0740057
NCU01514	mitochondrial dicarboxylate carrier	9.74754	2.772	-1.17044	2.17882e-12	-1.97177	5.2938	-0.527716	0.000828915	-1.28753	3.92528	-0.29906	4.64688e-06	-1.13893	5.98884	0	0.00349196	-0.524463	6.99471	0	0.0109339	-0.504861
NCU01515	DNA-directed RNA polymerase II polypeptide	35.6913	27.0441	0	0.0157424	-0.588667	28.644	-0.155968	0.0118839	-0.758409	31.1501	0	0.496962	-0.144481	32.4205	0	0.625866	-0.0766171	45.6657	0	0.104472	0.267654
NCU01516	mitochondrial co-chaperone GrpE	65.5065	6.00904	-2.77582	1.54341e-28	-3.55275	5.95848	-3.01086	3.32331e-27	-3.79264	22.5741	-0.592316	4.69436e-08	-1.34531	51.9114	0	0.203388	-0.230127	89.551	0	0.107041	0.341142
NCU01517	glucoamylase precursor	11.5025	930.08	5.17251	0	6.11199	494.815	4.40954	5.5152e-109	4.9091	196.022	3.10363	2.74802e-40	3.58494	11.913	0	0.425481	0.0925773	12.1066	0	0.985136	0.00240119
NCU01519	hypothetical protein	2.94248	2.77537	0	0.70355	-0.251845	0.264998	-0.518852	0.0373706	-2.04089	1.34166	0	0.123501	-0.623292	1.56378	0	0.297434	-0.199283	2.63083	0	0.739626	-0.120647
NCU01520	hypothetical protein	1.11961	1.91446	0	0.505765	0.494215	2.89989	0	0.415555	0.698668	0.975996	0	0.791816	-0.104842	0.913588	0	0.737143	-0.0669319	1.06415	0	0.828842	-0.0784706
NCU01521	ThiJ/PfpI family protein	0.531428	4.03051	0.807524	8.36693e-07	2.54132	2.94746	0.636925	0.0549874	1.5853	0.777504	0	0.33441	0.377607	0.435507	0	0.802601	-0.0464205	0.841496	0	0.420718	0.292314
NCU01522	chromodomain protein-3	4.96077	2.88626	-0.23059	7.65244e-06	-0.96603	5.45101	0	0.331385	-0.31337	2.59086	-0.0265653	0.0028707	-0.79167	4.28537	0	0.346434	-0.140609	5.34083	0	0.837687	0.0323227
NCU01523	GTP-binding protein ypt3	93.7977	100.776	0	0.368386	-0.0904773	105.281	0	0.200596	-0.28661	100.946	0	0.202115	0.145252	99.175	0	0.16315	0.125776	128.544	0	1.80995e-07	0.377969
NCU01524	ribosome biogenesis protein BRX1	37.5844	0.745849	-4.56198	3.27955e-68	-5.69707	0.387756	-5.52469	4.61987e-42	-6.56107	7.91394	-1.54294	1.3433e-05	-1.599	25.105	0	2.04334e-05	-0.49444	25.7891	0	5.53167e-06	-0.595958
NCU01525	histone deacetylase-1	18.7003	14.5901	0	5.35751e-07	-0.549686	16.1451	-0.0469077	0.0113798	-0.657438	15.1326	0	0.172294	-0.250437	17.8751	0	0.892185	-0.0137953	24.0986	0	0.00268804	0.28796
NCU01526	hypothetical protein	0.107817	0.647498	0	0.077167	1.63637	0.9206	0	0.1912	1.31091	0.266413	0	0.312597	0.380584	0.19985	0	0.550351	0.0742259	0.266489	0	0.402951	0.248548
NCU01527	hypothetical protein	13.0827	9.21263	-0.00998565	0.000932152	-0.68967	11.3019	0	0.0267952	-0.652236	9.38113	0	0.00136713	-0.427285	13.0565	0	0.756354	0.0433388	13.7941	0	0.98515	0.00248851
NCU01528	glyceraldehyde-3-phosphate dehydrogenase-1	4368.54	1537.99	-0.958734	8.3012e-12	-1.67219	1489.82	-1.27857	6.94773e-21	-1.98505	5844.26	0	0.0821815	0.419398	5988.87	0	0.0131399	0.42097	5575.64	0	0.0461602	0.270877
NCU01529	hypothetical protein	2.38303	5.59737	0	0.0622107	0.966436	9.15183	0.20511	0.124173	1.20761	6.93542	0	0.000538105	1.19274	3.734	0	0.240993	0.257159	1.36522	0	0.231781	-0.434106
NCU01530	hypothetical protein	0.0805521	0.735231	0	0.0644621	1.79536	0.474207	0	0.530375	0.547372	0.0970717	0	0.928605	0.0186721	0.0724936	0	0.98035	-0.00160177	0.138051	0	0.769146	0.0623342
NCU01531	hypothetical protein	0.037635	0	0	0.334108	-0.837561	0	0	0.576743	-0.404498	0.0113383	0	0.527408	-0.139344	0.016935	0	0.708838	-0.0269551	0.0317024	0	0.909496	-0.0204231
NCU01532	hypothetical protein	0	0	0	NA	NA	0	0	NA	NA	0	0	NA	NA	0	0	NA	NA	0	0	NA	NA
NCU01534	hypothetical protein	15.2467	17.0142	0	0.776976	-0.0358295	14.6368	0	0.0599137	-0.505549	14.9291	0	0.946276	0.0120865	15.8947	0	0.365538	0.102073	18.2709	0	0.0993014	0.183411
NCU01535	PEX33	41.2649	50.7132	0	0.356142	0.103157	54.9787	0	0.861967	-0.0416045	46.5091	0	0.0603844	0.210645	39.8613	0	0.997559	-0.000295841	49.4022	0	0.114566	0.18122
NCU01536	hypothetical protein	0	1.87402	0	0.00940537	2.60915	0.24798	0	0.609262	0.239266	0.400551	0	0.454101	0.141069	0	0	NA	NA	0	0	NA	NA
NCU01539	vacuolar morphogenesis protein AvaB	10.6962	32.2854	0.527204	4.35213e-38	1.39632	35.5805	0.699867	7.16987e-07	1.25616	13.9412	0	0.0560196	0.395753	12.3192	0	0.0565988	0.232785	11.5078	0	0.7702	0.0329441
NCU01540	SPX domain-containing protein	19.7536	28.8242	0	0.00453141	0.34955	37.4606	0	0.065806	0.458282	21.6083	0	0.206403	0.166736	20.989	0	0.237798	0.129419	20.6049	0	0.924514	-0.0106368
NCU01541	hypothetical protein	28.8981	19.7911	-0.0390337	0.000562488	-0.729152	20.0809	-0.213971	0.00248137	-0.956001	20.3896	0	0.00739168	-0.442768	20.3338	0	0.00650834	-0.403444	17.3129	-0.0131375	7.02568e-06	-0.766123
NCU01542	hypothetical protein	15.2108	5.58258	-0.901068	1.41573e-46	-1.63418	8.55187	-0.522756	4.60567e-07	-1.26672	11.5821	0	0.0010826	-0.34536	14.6689	0	0.974859	-0.00316725	14.6708	0	0.255367	-0.122906
NCU01543	female fertility-1	30.0043	30.8214	0	0.0906792	-0.153861	32.9026	0	0.148452	-0.319502	28.8086	0	0.843656	-0.0166539	30.0841	0	0.577093	0.0509692	28.5195	0	0.143714	-0.143933
NCU01545	autophagy protein 8	138.827	666.611	1.12202	2.01089e-76	2.06433	661.687	1.20482	8.6288e-15	1.77374	234.959	0	0.000415626	0.743084	158.484	0	0.038213	0.226676	212.153	0	2.18793e-06	0.526544
NCU01546	coproporphyrinogen III oxidase	164.191	58.9029	-0.942143	0.00232598	-1.55039	23.3138	-2.55375	1.55504e-12	-3.09798	358.283	0.304957	0.0126519	0.877709	258.417	0	0.0731122	0.402329	387.761	0.510725	0.0032145	0.900613
NCU01547	regulatory particle, non-ATPase-like-8	94.7505	184.518	0	1.47489e-15	0.766148	186.472	0	0.0236441	0.512616	129.026	0	4.60915e-05	0.477419	110.057	0	0.0322514	0.247914	143.985	0	3.61988e-11	0.524893
NCU01548	hypothetical protein	68.3737	184.568	0.334023	3.90945e-27	1.2346	185.898	0.349176	5.55545e-05	0.971627	80.8212	0	0.0266094	0.273854	74.3091	0	0.141798	0.160829	80.7746	0	0.0801884	0.165192
NCU01549	hypothetical protein	37.4864	15.9994	-0.69813	2.43243e-29	-1.41505	27.0081	-0.294952	6.42166e-05	-0.916838	37.8368	0	0.717446	0.0528454	32.1275	0	0.0768425	-0.165378	44.4246	0	0.0439287	0.169656
NCU01550	adenylate kinase cytosolic	227.491	41.2225	-1.97493	9.61434e-115	-2.64955	57.4455	-1.8129	1.80154e-26	-2.41158	203.877	0	0.517432	-0.109971	198.747	0	0.146627	-0.138692	206.132	0	0.047587	-0.211091
NCU01551	hypothetical protein	7.53473	31.8834	0.976605	4.89098e-13	1.85533	32.6187	0.962527	2.06822e-06	1.60877	7.64409	0	0.769769	0.0571159	6.9657	0	0.770485	-0.0533346	14.0865	0	0.000289868	0.753279
NCU01552	ribosomal protein S28	581.353	164.959	-1.29736	6.39756e-89	-2.00614	166.627	-1.64079	3.87962e-27	-2.23468	509.76	0	0.0751493	-0.146468	500.186	0	0.302572	-0.148228	592.976	0	0.492685	-0.0435594
NCU01553	para-hydroxybenzoate-polyprenyltransferase Coq2	6.99476	8.57386	0	0.662142	0.097811	6.65837	0	0.206106	-0.506564	4.68079	0	0.0513096	-0.484879	7.83094	0	0.391016	0.165594	5.23975	0	0.0283047	-0.447279
NCU01554	DNA methylation modulator-1	14.4525	2.43721	-1.96206	2.26345e-37	-2.73227	6.07044	-1.06783	2.55375e-08	-1.67095	10.074	0	0.0267912	-0.450208	11.3216	0	0.0935521	-0.261799	14.2519	0	0.579088	-0.0877849
NCU01555	hypothetical protein	31.2054	106.871	0.308787	4.52343e-11	1.56325	181.414	1.45524	4.34542e-14	2.04545	42.351	0	0.339995	0.350855	25.2903	0	0.164065	-0.218907	35.3201	0	0.531239	0.10071
NCU01559	hypothetical protein	35.064	23.1084	-0.0305433	0.000903694	-0.78714	58.2023	0	0.408948	0.264688	42.1599	0	0.273377	0.278004	32.5326	0	0.775814	-0.0487828	39.7139	0	0.591441	0.0997037
NCU01560	hypothetical protein	30.1974	22.6981	0	3.86777e-07	-0.603457	59.973	0	0.0409993	0.524329	37.9141	0	0.0239394	0.356147	25.9253	0	0.330546	-0.149538	35.5783	0	0.123517	0.160533
NCU01561	hypothetical protein	0	0	0	NA	NA	0	0	NA	NA	0.0134594	0	0.611147	0.0699212	0.0227353	0	0.51952	0.0293388	0.022015	0	0.547126	0.0668784
NCU01562	2,4-dichlorophenoxyacetate alpha-ketoglutarate dioxygenase	0.0549629	0.690344	0	0.0231127	2.16544	0.454283	0	0.386953	0.799171	0.0853923	0	0.747031	0.0888825	0.10464	0	0.74086	0.0237568	0.176334	0	0.410944	0.208296
NCU01563	RNA polymerase II holoenzyme cyclin-like subunit	8.27607	38.061	1.02541	5.26367e-15	1.97413	31.3829	0.814358	1.01442e-05	1.4264	9.74164	0	0.126819	0.262989	9.22863	0	0.276779	0.177237	10.293	0	0.185692	0.228357
NCU01564	calcium dependent mitochondrial carrier protein	19.1081	18.5663	0	0.0280485	-0.235001	24.4659	0	0.686089	-0.0983577	18.0001	0	0.688567	-0.0446977	18.8904	0	0.76385	0.0325727	19.4241	0	0.605395	-0.0482634
NCU01565	hypothetical protein	15.8952	28.3096	0	9.35856e-09	0.636802	50.4799	0.646262	1.03885e-06	1.19285	17.8753	0	0.400381	0.187745	18.6366	0	0.0230801	0.261002	16.5727	0	0.938766	-0.0108107
NCU01566	hypothetical protein	0.0335552	0.0351568	0	0.959878	-0.0469032	0.0987692	0	0.780916	0.219113	0	0	0.375074	-0.133106	0.0341261	0	0.995123	0.000400124	0.0282657	0	0.918586	-0.0163646
NCU01567	hypothetical protein	0.253815	1.76289	0.499831	0.000317651	2.29899	1.9264	0.172702	0.0522127	1.76408	0.498431	0	0.20266	0.51898	0.304071	0	0.758618	0.0497694	0.210305	0	0.750428	-0.106947
NCU01568	hypothetical protein	12.0192	2.70714	-1.50881	2.16042e-20	-2.30482	7.6851	-0.495548	0.0019533	-1.06883	8.77924	0	0.0367821	-0.388809	9.6064	0	0.114872	-0.238993	10.9008	0	0.340724	-0.196644
NCU01569	WD repeat containing protein 48	5.31974	8.18728	0	0.00416353	0.426177	9.6766	0	0.199485	0.397155	11.8091	0.337498	1.17943e-06	1.08811	5.04518	0	0.868496	-0.0238467	11.5764	0.247061	3.46276e-14	1.01088
NCU01570	hypothetical protein	9.99029	9.71555	0	0.143949	-0.232784	8.93041	0	0.0604213	-0.602771	12.4094	0	0.0783901	0.33272	8.96941	0	0.634443	-0.0834252	8.45707	0	0.0387269	-0.299683
NCU01571	hypothetical protein	12.4901	41.984	0.648593	2.01774e-25	1.54592	37.3793	0.408872	0.000328659	1.0986	22.741	0	0.00113811	0.811901	17.7772	0	0.00200507	0.483229	20.5344	0	0.00016139	0.608966
NCU01572	WD domain-containing protein	0.155369	1.11091	0.827725	1.67785e-05	2.41848	1.29898	0.727095	0.0165514	2.01765	0.0337908	0	0.0666791	-0.70256	0.120501	0	0.799282	-0.0397838	0.225832	0	0.577049	0.200742
NCU01573	hypothetical protein	0.0812649	0.547296	0	0.0960371	1.6065	0.777407	0	0.211883	1.24284	0.091593	0	0.909065	0.0340431	0.0413237	0	0.735213	-0.0243787	0.0696365	0	0.878828	-0.034458
NCU01575	SNARE complex subunit	21.6804	55.2325	0.292563	4.99094e-34	1.15289	61.9306	0.51792	2.50855e-05	1.04143	28.6074	0	0.0195789	0.419757	23.8858	0	0.169844	0.174942	24.1395	0	0.436928	0.0804921
NCU01577	hypothetical protein	7.07999	19.9377	0.373409	1.86149e-13	1.28884	23.047	0.541864	0.000311838	1.21057	6.69366	0	0.884317	-0.0357938	6.17659	0	0.468063	-0.123974	7.95103	0	0.624856	0.08697
NCU01579	hypothetical protein	25.3352	2.04666	-2.74633	8.33168e-28	-3.71387	2.37295	-2.94686	3.08099e-17	-3.67658	8.07646	-0.717118	7.78101e-05	-1.29136	16.781	0	0.0154731	-0.436725	13.9018	-0.137664	3.72353e-05	-0.853555
NCU01580	transcription factor TFIIH subunit Tfb4	11.6989	6.20282	-0.299277	5.06515e-07	-1.09803	7.06522	-0.448964	0.000928482	-1.14876	9.07936	0	0.11069	-0.30458	11.8277	0	0.698275	0.0582447	11.6287	0	0.655341	-0.0767988
NCU01581	hypothetical protein	5.22757	6.09838	0	0.894501	0.0269963	10.9678	0	0.087281	0.593338	4.40826	0	0.266955	-0.194408	5.27773	0	0.735197	0.0563269	6.85364	0	0.0884149	0.297618
NCU01584	hypothetical protein	9.58542	9.94633	0	0.219995	-0.140343	11.2305	0	0.393966	-0.223797	8.47092	0	0.312814	-0.133517	8.16371	0	0.129078	-0.169539	10.9133	0	0.433914	0.111202
NCU01585	hypothetical protein	32.2369	63.2041	0	1.65694e-13	0.775888	60.1304	0	0.0911265	0.435583	32.4978	0	0.79373	0.0515762	34.9603	0	0.165064	0.156694	31.0227	0	0.270218	-0.12564
NCU01587	cofilin	264.347	495.503	0	5.87246e-09	0.710018	499.961	0	0.0294619	0.457911	289.607	0	0.107701	0.169502	269.079	0	0.337458	0.0732822	313.658	0	0.0105718	0.172562
NCU01589	heat shock protein 60	79.1299	9.1721	-2.42976	2.01129e-42	-3.25991	6.2457	-3.41608	6.79616e-37	-4.01626	36.1947	-0.0827402	0.000232636	-0.960539	80.7536	0	0.699965	0.0650903	104.401	0	0.0998125	0.304277
NCU01591	hypothetical protein	0.133995	0.722152	0	0.0207288	1.81552	0.715075	0	0.239324	1.16237	0.0778016	0	0.590007	-0.187215	0.124186	0	0.962491	-0.00657265	0.253104	0	0.560025	0.173514
NCU01592	hypothetical protein	0.0436244	0.0870191	0	0.78265	0.263477	0	0	0.694404	-0.228456	0	0	0.375074	-0.133106	0	0	0.50331	-0.0310771	0	0	0.473308	-0.0853677
NCU01593	hypothetical protein	0	0.0350239	0	0.506516	0.495154	0.0516823	0	0.609262	0.239266	0	0	NA	NA	0	0	NA	NA	0	0	NA	NA
NCU01595	SOF1	16.5867	0.582692	-3.93113	2.57637e-37	-4.8451	0.570126	-3.89388	2.5743e-26	-4.9873	2.9678	-1.59666	1.07021e-06	-1.77694	9.17938	0	2.76886e-05	-0.681719	4.87668	-1.06676	1.7531e-19	-1.70325
NCU01596	regulatory particle, non-ATPase-like-6	71.0251	141.285	0	1.0225e-08	0.793451	143.507	0	0.0263517	0.548056	102.682	0	8.70174e-05	0.55589	75.0911	0	0.323993	0.120203	103.615	0	0.000135541	0.458345
NCU01597	hypothetical protein	13.4857	9.71235	0	4.78109e-14	-0.665326	12.5285	0	0.0153412	-0.555399	10.5916	0	0.00843654	-0.299552	13.5799	0	0.508583	0.0571853	10.8311	0	0.000281806	-0.379689
NCU01598	methyltransferase	0.950227	10.3255	1.81993	1.83008e-24	3.17173	11.5044	2.28069	2.30822e-08	2.9137	0.948049	0	0.929613	0.0317916	0.845628	0	0.819442	-0.0514043	0.866875	0	0.681601	-0.138413
NCU01599	hypothetical protein	16.4075	35.4409	0	1.12684e-07	0.909481	49.4566	0.412773	1.07082e-05	1.1161	17.5272	0	0.487401	0.127972	14.5885	0	0.332465	-0.111239	17.7601	0	0.718129	0.0407396
NCU01601	hypothetical protein	49.8018	79.357	0	4.61806e-05	0.476618	98.0933	0	0.0409435	0.513661	48.1091	0	0.945203	-0.00967711	52.7514	0	0.30035	0.123895	55.7947	0	0.433785	0.0882498
NCU01605	protein kinase regulator	16.5194	24.33	0	0.0265092	0.361661	42.4794	0.162234	0.00525027	0.882981	26.3538	0	0.00165382	0.659748	20.7191	0	0.0226921	0.331689	26.889	0	2.81548e-05	0.60373
NCU01606	ATP synthase subunit 5	260.28	227.912	0	3.19349e-06	-0.384594	277.235	0	0.091571	-0.361922	288.441	0	0.0378448	0.187843	276.279	0	0.231664	0.128315	281.826	0	0.50669	0.04187
NCU01607	hypothetical protein	5.41458	3.70719	0	0.000293406	-0.734326	8.61043	0	0.556939	0.20621	5.87537	0	0.411501	0.150801	5.88642	0	0.360404	0.144567	3.61363	0	0.00116099	-0.608577
NCU01608	hypothetical protein	0.11624	2.79469	1.94742	1.79287e-09	3.81917	3.33596	2.07165	0.000421229	3.15193	0.18533	0	0.562673	0.221888	0.111414	0	0.988904	-0.00157572	0.0489581	0	0.633052	-0.0893731
NCU01610	hypothetical protein	3.34901	2.11816	0	0.0746171	-0.806867	0.489228	-1.26373	0.00254586	-2.47173	2.80771	0	0.662615	-0.159865	5.07837	0	0.0904657	0.378284	1.99393	0	0.0787571	-0.580169
NCU01611	carnitine acetyl transferase	10.0476	477.35	4.50642	0	5.35762	643.184	4.9063	6.79178e-122	5.46783	14.1525	0	0.00416751	0.509018	12.91	0	0.00335423	0.375284	4.91207	-0.298124	1.42942e-09	-1.03736
NCU01612	pre-mRNA splicing factor ATP-dependent RNA helicase PRP43	29.362	0.654534	-4.67366	3.90189e-75	-5.5587	0.694442	-4.79977	1.58344e-54	-5.65138	7.46662	-1.25789	0.00571013	-1.1177	21.1861	0	0.00191919	-0.386981	25.5446	0	0.019921	-0.266209
NCU01613	protoperithecia-2	17.0463	3.17278	-1.73072	1.20068e-28	-2.58772	6.00973	-1.21709	9.02376e-10	-1.91343	5.89912	-0.757877	0.020814	-0.921301	11.8023	0	0.00550078	-0.419904	12.0755	0	0.00212715	-0.536127
NCU01614	hypothetical protein	67.0611	52.0524	0	1.12085e-09	-0.557581	59.3945	0	0.0086822	-0.622659	65.6475	0	0.92124	0.0107797	65.028	0	0.970015	0.00419322	69.627	0	0.830802	-0.0186753
NCU01615	hypothetical protein	3.42126	6.96323	0	0.000172016	0.823524	9.29202	0.322176	0.00629813	0.954232	3.11885	0	0.664592	-0.0872711	3.48617	0	0.724806	0.0607367	5.1565	0	0.00600877	0.484782
NCU01620	hypothetical protein	0.762093	0.939356	0	0.911215	0.0843886	2.28977	0	0.358461	0.824378	0.864163	0	0.753596	0.125656	0.411375	0	0.388057	-0.150534	0.548547	0	0.568695	-0.199143
NCU01623	hypothetical protein	5.9523	4.34392	0	0.0152151	-0.639485	6.62015	0	0.439271	-0.293544	5.90341	0	0.951262	0.0181657	4.91336	0	0.319179	-0.180044	9.67652	0	0.00515537	0.573007
NCU01625	DNA repair helicase RAD3	9.53564	17.061	0	6.70233e-08	0.643865	18.4799	0	0.0824061	0.487754	9.15053	0	0.914087	-0.0160868	9.55358	0	0.694326	0.0485784	10.8817	0	0.427748	0.11216
NCU01629	hypothetical protein	0.361614	1.57775	0.376919	0.00020529	1.81003	5.2494	2.05719	2.31523e-06	3.01282	1.55934	0.587197	1.21261e-06	1.63773	0.51868	0	0.378016	0.18919	0.819991	0	0.0875899	0.615412
NCU01631	hypothetical protein	0.501678	1.87871	0	0.0316096	1.48678	1.76537	0	0.386105	0.845728	0.543417	0	0.856484	0.073176	0.306591	0	0.594242	-0.0790533	0.343786	0	0.600626	-0.170367
NCU01632	aromatic-1 gene cluster	74.776	2.59173	-4.19538	1.8543e-125	-4.99369	4.24821	-3.94662	2.24417e-70	-4.51977	32.7962	-0.280657	1.43872e-07	-1.07546	65.4711	0	0.401125	-0.124547	75.5809	0	0.626233	-0.0563051
NCU01633	hexose transporter HXT13	210.01	38.5771	-1.97852	9.40151e-09	-2.50662	54.4761	-1.74367	3.97508e-29	-2.37581	1647.31	1.98411	1.60012e-30	2.72768	244.546	0	0.0220756	0.252464	263.016	0	0.000220583	0.250115
NCU01634	histone H4-1	1054.6	942.528	0	0.0129178	-0.353288	721.852	-0.382923	7.24384e-06	-0.990035	1169.9	0	0.0764473	0.188523	1080.43	0	0.424552	0.0811444	925.717	0	0.0191745	-0.254577
NCU01635	histone H3	2908.45	2410.25	0	1.30096e-05	-0.462008	1894.89	-0.43515	1.58462e-06	-1.06027	3084.71	0	0.55577	0.118845	3413.2	0	0.0475312	0.256729	2394.22	0	0.0027679	-0.3433
NCU01636	2-hydroxychromene-2-carboxylate isomerase	8.96331	232.965	3.50532	3.58708e-198	4.48309	144.199	2.85412	8.15349e-34	3.47741	15.5795	0	0.00012939	0.784646	10.0046	0	0.314557	0.172631	11.5948	0	0.122694	0.279777
NCU01637	U4/U6 small nuclear ribonucleoprotein	19.9115	9.76014	-0.364523	5.09469e-21	-1.21772	10.8602	-0.636266	2.52532e-06	-1.30514	14.2892	0	0.000251412	-0.427983	17.2897	0	0.224649	-0.141352	22.3743	0	0.402735	0.0925786
NCU01638	DNA-directed RNA polymerase I subunit RPA1	41.4037	0.511953	-5.54371	1.83672e-90	-6.37437	0.472449	-5.92101	1.76101e-100	-6.7262	10.7687	-1.09631	0.000987946	-1.27418	29.861	0	0.000218979	-0.396949	38.8541	0	0.0773479	-0.162347
NCU01640	regulatory particle, non-ATPase-like-4	29.9548	50.4968	0	0.0944593	0.549226	39.1037	0	0.869017	-0.0643721	112.53	1.03833	1.34092e-06	1.56725	62.9835	0.361801	0.000303268	0.76362	30.3173	0	0.865627	-0.0455876
NCU01642	hypothetical protein	24.375	15.5567	-0.00673924	3.54231e-11	-0.837233	27.9366	0	0.282189	-0.254846	24.8552	0	0.541994	0.0682356	27.3848	0	0.0813421	0.202924	31.8677	0	0.0126568	0.305518
NCU01643	5'-3' exoribonuclease 2	12.6179	7.939	-0.122701	2.03545e-07	-0.857407	5.14305	-0.991917	1.05309e-08	-1.71274	5.88673	-0.0777906	0.000217932	-0.944502	9.81474	0	0.0391118	-0.281342	15.542	0	0.165731	0.218212
NCU01644	intracellular protein transporter UsoA	24.4868	21.7117	0	0.00168769	-0.365811	22.2936	0	0.0172519	-0.582194	27.131	0	0.198641	0.185036	24.009	0	0.848084	0.0207275	32.6684	0	0.00211487	0.334855
NCU01645	hypothetical protein	19.7764	79.8557	0.842892	4.14121e-25	1.80804	73.523	0.866601	8.29549e-07	1.40985	39.8299	0.175421	0.00601791	0.855252	22.102	0	0.254333	0.181	25.6115	0	0.0993495	0.282704
NCU01646	hypothetical protein	7.6982	14.7596	0	7.59196e-05	0.737778	21.2923	0.385394	0.000403812	0.990687	8.65348	0	0.320057	0.194512	7.66143	0	0.794622	0.0366933	8.65268	0	0.523277	0.0913672
NCU01647	GTP-binding protein ypt4	0.47661	0.78412	0	0.338562	0.490938	0.715939	0	0.905559	0.100261	0.679261	0	0.264901	0.402746	0.547939	0	0.709006	0.0764512	0.5258	0	0.903869	0.0429656
NCU01648	dolichyl-phosphate-mannose-protein mannosyltransferase 2	63.6256	25.6917	-0.794406	5.54334e-36	-1.49518	30.2601	-0.905891	2.80163e-11	-1.50801	97.8831	0	1.23062e-08	0.651345	65.7344	0	0.358813	0.0923404	68.6902	0	0.75223	0.0379165
NCU01649	hypothetical protein	17.3338	89.6159	1.20274	4.97718e-39	2.16129	89.9811	1.29763	3.90757e-12	1.88307	29.5087	0	5.71165e-06	0.774304	21.7125	0	0.00941907	0.340723	5.28584	-0.959965	2.44143e-13	-1.60608
NCU01650	hypothetical protein	92.3129	72.3842	0	1.04123e-05	-0.542806	44.7215	-0.852023	2.48156e-08	-1.47644	57.3278	0	0.00886178	-0.587669	95.049	0	0.46564	0.0848963	78.708	0	0.015484	-0.294497
NCU01651	hypothetical protein	8.48682	0.401855	-3.32573	3.77562e-35	-4.44193	0.0867576	-4.63595	2.18635e-22	-6.08815	1.25369	-1.756	1.07168e-05	-1.73163	4.19881	-0.0988977	8.64621e-07	-0.813307	3.31393	-0.672145	3.6874e-13	-1.32975
NCU01652	O-acetylhomoserine	15.8537	103.365	1.50229	1.03276e-120	2.5049	60.3895	0.71283	3.41722e-08	1.44715	31.2884	0	0.00587679	0.847494	21.1955	0	0.00402973	0.416696	66.0101	1.21793	2.60034e-71	1.93921
NCU01653	hypothetical protein	0.590481	8.6674	1.19449	4.20661e-09	3.34358	7.28265	1.25462	0.00457266	2.41758	0.443859	0	0.69734	-0.155676	0.7819	0	0.70068	0.0561241	1.5507	0	0.111228	0.575607
NCU01654	long-chain-fatty-acid-CoA ligase 1	33.3942	625.102	3.12859	9.97747e-136	4.00543	349.455	2.37754	2.33024e-33	2.88705	45.5409	0	0.000439494	0.475928	36.4134	0	0.166395	0.162081	26.2647	0	0.000660538	-0.407331
NCU01655	hypothetical protein	42.9052	41.5162	0	0.120992	-0.238239	63.8093	0	0.655154	0.114303	46.1485	0	0.377774	0.139765	40.0819	0	0.676654	-0.044933	37.2745	0	0.0346321	-0.266156
NCU01656	defective in DNA methylation-9	9.98662	7.53956	0	7.445e-05	-0.596744	10.988	0	0.296476	-0.311092	9.48682	0	0.851313	-0.031527	8.55188	0	0.285023	-0.155745	12.8563	0	0.0276924	0.281921
NCU01657	cytochrome-c oxidase assembly protein	27.4523	35.0189	0	0.275825	0.156286	22.9595	-0.0942964	0.0177848	-0.699434	21.9271	0	0.138231	-0.266486	28.223	0	0.533019	0.0810694	30.6711	0	0.612895	0.081515
NCU01658	WD repeat protein	17.9687	34.5624	0	1.89866e-12	0.747547	38.9905	0.122211	0.00555525	0.651361	16.5225	0	0.461986	-0.0776489	18.4984	0	0.439945	0.0851257	21.0992	0	0.0914095	0.157139
NCU01659	dDENN domain-containing protein	19.7058	6.98682	-0.892105	1.67607e-21	-1.67491	17.8822	0	0.0104917	-0.5886	16.1642	0	0.13765	-0.234765	17.6665	0	0.227577	-0.103182	33.2263	0	5.78736e-19	0.67329
NCU01660	hypothetical protein	1.56202	1.07565	0	0.125723	-0.690492	3.32334	0	0.387148	0.558294	1.13853	0	0.327119	-0.323795	1.47677	0	0.946064	-0.0153237	0.906274	0	0.0902775	-0.577122
NCU01664	DUF974 domain-containing protein	19.4458	25.4555	0	0.167284	0.194194	29.7392	0	0.59424	0.15384	18.6667	0	0.892467	-0.0183626	17.0166	0	0.397568	-0.126567	20.905	0	0.829742	0.029715
NCU01665	KH domain-containing protein	27.9944	12.4611	-0.65011	9.23581e-30	-1.35573	15.9591	-0.615616	7.81392e-07	-1.24734	23.8689	0	0.171688	-0.183213	24.4258	0	0.171388	-0.13968	21.1222	0	2.55235e-06	-0.470118
NCU01666	isoleucine-valine-4	158.412	30.0361	-1.81688	3.18285e-33	-2.56671	27.9586	-2.26703	4.52315e-23	-2.89694	123.063	0	0.324597	-0.274732	195.741	0	0.0949028	0.290642	102.524	0	0.000167344	-0.658187
NCU01667	arginine-12	58.9399	8.59207	-2.16382	2.27517e-35	-2.93451	15.207	-1.74297	1.66927e-14	-2.35561	24.4062	-0.296552	7.41341e-05	-1.08148	58.1726	0	0.887136	0.0249956	24.8943	-0.563639	5.55745e-09	-1.20179
NCU01668	hypothetical protein	12.3343	21.5362	0	3.32015e-05	0.606333	27.978	0.0603163	0.00569715	0.712268	15.0006	0	0.00538942	0.316311	12.7578	0	0.400808	0.0930221	11.6734	0	0.188115	-0.1482
NCU01669	putative arginine methyltransferase-3	19.246	2.86026	-1.96843	1.9438e-26	-2.89396	3.18676	-2.22149	2.94426e-16	-2.94968	6.61217	-0.544475	0.00324129	-1.08403	14.8275	0	0.101117	-0.273734	18.9388	0	0.615994	-0.0896852
NCU01670	type 1 phosphatase regulator ypi-1	28.017	10.353	-0.867661	2.50999e-30	-1.62064	14.5751	-0.6546	7.63502e-07	-1.37218	23.9625	0	0.111764	-0.181651	27.6916	0	0.806364	0.0292181	16.0412	-0.078224	2.31266e-13	-0.854138
NCU01672	DUF726 domain-containing protein	0.165137	0.434864	0	0.276861	0.928169	0.301224	0	0.817091	0.230739	0.398142	0	0.202204	0.513132	0.381118	0	0.259887	0.185302	0.122472	0	0.674065	-0.134454
NCU01673	hypothetical protein	7.87546	5.70324	0	0.000966038	-0.65285	9.47373	0	0.614421	-0.183925	9.27049	0	0.114796	0.26362	6.51657	0	0.275736	-0.183431	8.28552	0	0.988155	0.00284032
NCU01674	alpha-soluble NSF attachment protein	62.8305	141.986	0.0172757	6.04975e-09	0.975344	144.642	0.145841	0.00124697	0.736945	82.642	0	0.0177795	0.418101	65.8107	0	0.213791	0.112078	67.7168	0	0.717991	0.0341768
NCU01675	ribosomal RNA-processing protein 12	33.8046	0.770125	-4.73076	2.31447e-130	-5.57876	0.335897	-5.93877	1.90273e-69	-6.81449	7.67673	-1.58372	0.00553479	-1.13072	24.6274	0	0.000169682	-0.385434	31.9974	0	0.139557	-0.148343
NCU01678	amine oxidase	0.731481	2.64031	0.330704	3.98769e-06	1.60976	3.89669	0.986748	0.00121303	1.79479	1.29213	0	0.0100286	0.737806	0.87311	0	0.577776	0.124703	1.44123	0	0.0191437	0.703189
NCU01679	hypothetical protein	3.33757	1.88061	-0.119987	0.000208912	-1.0056	3.76135	0	0.500464	-0.272618	2.20967	0	0.127763	-0.464572	2.36927	0	0.0606318	-0.350308	3.84806	0	0.504892	0.125064
NCU01680	plasma membrane ATPase-1	1518.72	90.0412	-3.51814	1.50886e-92	-4.22416	187.058	-2.75459	1.00031e-61	-3.44075	1731.62	0	0.106005	0.225455	1412.3	0	0.518852	-0.0529603	1192.38	0	2.40443e-06	-0.41474
NCU01681	hypothetical protein	0	0	0	NA	NA	0	0	NA	NA	0.211358	0	0.380873	0.192736	0	0	NA	NA	0.307787	0	0.439111	0.106722
NCU01684	hypothetical protein	0.140695	0.278222	0	0.604448	0.504778	0.10011	0	0.785016	-0.243987	0.194319	0	0.72089	0.127092	0.0612168	0	0.633415	-0.0425116	0.116577	0	0.851068	-0.0467084
NCU01686	hypothetical protein	1.97903	0.135685	-0.197207	0.00350525	-2.66853	0.400442	-0.142103	0.102987	-1.58704	3.51508	0	0.107072	0.603339	2.85278	0	0.370624	0.190786	0.69946	0	0.0769444	-0.632995
NCU01688	hypothetical protein	0	0	0	NA	NA	0	0	NA	NA	0	0	NA	NA	0	0	NA	NA	0	0	NA	NA
NCU01689	mitochondrial DNA replication protein YHM2	36.1403	87.0962	0.295606	6.0059e-05	1.05379	77.1693	0.0638873	0.0212278	0.624086	57.9292	0	0.000497672	0.679976	49.1823	0	0.00253351	0.437467	44.3098	0	0.172599	0.211637
NCU01692	citrate synthase	250.645	212.591	0	0.000540211	-0.430921	295.057	0	0.346388	-0.219806	313.022	0	0.0504125	0.347383	260.58	0	0.435995	0.0970583	284.501	0	0.315447	0.107605
NCU01695	RNA binding protein Nrd1	16.7803	23.5794	0	0.0770449	0.293651	27.6064	0	0.311097	0.256602	9.34633	-0.0170189	6.11051e-11	-0.785014	15.4076	0	0.5372	-0.0689111	11.702	0	3.79681e-06	-0.575362
NCU01696	mRNA cleavage factor complex component Pcf11	15.1054	8.63305	-0.13307	4.81856e-09	-0.993571	10.7458	-0.312956	0.000938571	-0.93021	9.94149	0	0.00921092	-0.524748	13.9192	0	0.624456	-0.0623181	10.0346	0	1.58856e-06	-0.638946
NCU01697	hypothetical protein	3.24948	4.83074	0	0.200839	0.368439	12.5339	0.880561	0.00115758	1.41793	2.14128	0	0.067065	-0.494679	2.09018	0	0.134746	-0.33594	1.33218	-0.29027	0.00016678	-1.08946
NCU01698	4F5 family protein	29.6283	30.1356	0	0.360211	-0.16645	41.5107	0	0.917315	0.0310474	42.8091	0	0.000666675	0.54819	27.1448	0	0.677269	-0.0653619	29.4647	0	0.657686	-0.0762154
NCU01699	hypothetical protein	0.275544	1.29022	0.293319	0.00192708	1.84414	1.95344	0.494396	0.0285215	1.83928	0.431105	0	0.367554	0.366522	0.173079	0	0.531423	-0.106153	0.478079	0	0.354299	0.33543
NCU01700	hypothetical protein	7.0881	9.29417	0	0.284269	0.196164	15.5309	0.0461148	0.0662237	0.65321	5.88004	0	0.244745	-0.214862	5.91087	0	0.299924	-0.176193	8.61537	0	0.276411	0.194093
NCU01701	ribitol kinase	13.6038	70.8707	1.20889	5.1814e-20	2.15525	121.616	2.16251	3.9483e-18	2.6383	17.9549	0	0.0309648	0.413732	15.7813	0	0.206741	0.21769	24.3004	0	0.000393133	0.703482
NCU01702	nuclear pore protein	33.3773	19.4638	-0.185552	1.23869e-23	-0.968829	19.3787	-0.479566	1.02521e-07	-1.22467	30.0604	0	0.356123	-0.106331	35.7718	0	0.154233	0.143047	41.9428	0	0.00413359	0.253754
NCU01703	aldo-keto reductase	37.0159	30.8511	0	0.00136744	-0.452767	43.0567	0	0.340297	-0.23441	41.9563	0	0.17831	0.215736	35.2744	0	0.853833	-0.0191868	25.9646	0	5.24918e-08	-0.572183
NCU01704	NADP:D-xylose dehydrogenase	15.9688	281.558	3.06551	2.15245e-142	3.92288	265.702	2.84481	1.21859e-42	3.53813	57.2288	0.997398	9.34668e-39	1.82547	22.6106	0	0.000647758	0.490131	23.4372	0	0.00274551	0.459779
NCU01705	tRNA methyltransferase	11.7011	12.3545	0	0.529214	-0.115672	17.2999	0	0.731334	0.103796	8.3119	0	0.0185179	-0.429775	10.4204	0	0.530267	-0.0988691	12.2065	0	0.943775	-0.0118463
NCU01706	MYB DNA-binding domain-containing protein	0.167224	0.292401	0	0.614919	0.447406	0.654427	0	0.398252	0.843082	0.327722	0	0.292376	0.426833	0.113871	0	0.731956	-0.0450776	0.588282	0	0.0655172	0.656052
NCU01713	alf1-like	12.8629	16.9005	0	0.132035	0.200247	17.866	0	0.954653	0.0164189	13.4903	0	0.429566	0.106882	13.3121	0	0.461612	0.0915474	13.5776	0	0.960409	0.00647346
NCU01715	hypothetical protein	2.21277	3.22567	0	0.225861	0.341797	9.00582	0.857391	0.000635471	1.49063	2.47516	0	0.618092	0.162446	1.89442	0	0.586156	-0.117589	3.76636	0	0.0334803	0.575778
NCU01717	hypothetical protein	0	0.363852	0	0.026617	2.25012	0.0646647	0	0.609262	0.239266	0.0234091	0	0.611147	0.0699212	0.044685	0	0.506963	0.0311079	0.0370114	0	0.548461	0.0664544
NCU01720	hypothetical protein	133.976	17.6519	-2.37452	1.26597e-68	-3.09153	21.0494	-2.4526	9.96439e-31	-3.06807	81.7857	0	0.0375437	-0.582896	126.423	0	0.84406	-0.0285633	148.934	0	0.685513	0.0765199
NCU01722	hypothetical protein	27.8849	10.892	-0.810446	3.79342e-72	-1.54695	24.608	-0.0402169	0.00490215	-0.629168	23.8731	0	0.14857	-0.176656	26.0919	0	0.584198	-0.043821	33.1324	0	0.0328889	0.174456
NCU01724	Na/H antiporter	18.7558	12.1469	-0.0823151	1.93377e-14	-0.817747	18.1172	0	0.0456938	-0.498948	14.8984	0	0.0716556	-0.281118	17.3891	0	0.644506	-0.0535201	13.84	0	1.73213e-06	-0.499509
NCU01725	hypothetical protein	8.81647	0.852674	-2.59471	1.08354e-19	-3.44076	1.0991	-2.41111	1.32256e-13	-3.28013	4.23576	-0.138797	0.00122946	-0.882852	7.65799	0	0.534536	-0.118482	6.34519	0	0.02701	-0.489872
NCU01728	6-phosphofructo-2-kinase	49.2307	4.22715	-2.80238	1.66514e-50	-3.67569	2.62559	-3.93016	3.56997e-45	-4.55526	39.3396	0	0.429538	-0.230363	47.6469	0	0.985127	0.00333782	34.4267	0	0.00835452	-0.536371
NCU01729	hypothetical protein	21.5337	7.51044	-0.980247	1.16226e-19	-1.69596	17.1548	-0.0969964	0.00336278	-0.76968	21.6855	0	0.70805	0.0518095	17.38	0	0.059324	-0.237313	22.3791	0	0.898068	-0.0165512
NCU01731	velvetA-like-1	31.3152	17.5453	-0.264638	7.59118e-25	-1.02626	30.0341	0	0.0300746	-0.50933	27.7695	0	0.439902	-0.129819	25.6697	0	0.012944	-0.226701	51.6745	0	1.16188e-14	0.641126
NCU01734	hypothetical protein	1.62192	4.41403	0	0.373139	0.849159	6.68557	0	0.272681	1.04916	1.94175	0	0.74528	0.132156	1.10647	0	0.68832	-0.0586464	0.753407	0	0.370145	-0.277736
NCU01735	hypothetical protein	3.03479	1.30106	-0.332161	0.0471494	-1.25182	1.28888	-0.64106	0.018308	-1.49249	3.58941	0	0.542418	0.21509	2.78975	0	0.893147	-0.0302244	3.79522	0	0.645605	0.159841
NCU01737	hypothetical protein	18.5439	19.9272	0	0.455662	-0.089104	28.555	0	0.510451	0.164565	19.0561	0	0.54418	0.0793251	16.7922	0	0.486849	-0.0849954	20.1614	0	0.694599	0.0464659
NCU01738	phosphatase regulation	55.9441	41.2403	0	3.37114e-12	-0.631626	54.5186	0	0.0326597	-0.487318	44.7145	0	0.00466649	-0.27902	49.7527	0	0.166141	-0.114682	51.02	0	0.014676	-0.203289
NCU01739	hypothetical protein	45.2745	46.7754	0	0.162921	-0.14612	61.3404	0	0.943395	-0.0176031	52.7592	0	0.0363738	0.254479	42.7945	0	0.804152	-0.0282542	48.9883	0	0.776548	0.0383572
NCU01740	histone H2A.Z-specific chaperone chz-1	120.767	114.324	0	0.00135815	-0.271697	192.176	0	0.344932	0.211104	121.009	0	0.663772	0.0438009	121.433	0	0.52346	0.0562929	142.157	0	0.0878776	0.159197
NCU01741	SNARE complex subunit	16.1389	5.46389	-0.783113	2.49236e-10	-1.72351	8.2442	-0.708039	0.00047079	-1.36692	19.1142	0	0.364837	0.24795	13.6383	0	0.503079	-0.138032	25.4484	0	0.00806503	0.534699
NCU01742	hypothetical protein	23.281	3.16347	-2.31587	7.77944e-56	-3.04668	2.58982	-2.80097	1.15435e-28	-3.53102	25.1642	0	0.423045	0.143265	22.2808	0	0.92182	-0.0132116	14.1423	0	2.59932e-07	-0.756391
NCU01744	enhancer-2 of am	144.601	7.72471	-3.43255	1.13346e-112	-4.38002	6.92599	-4.09995	1.24759e-104	-4.78032	156.066	0	0.260979	0.148368	163.062	0	0.0125148	0.215364	80.2808	-0.00391869	2.73646e-19	-0.902646
NCU01745	SPX domain-containing protein	26.052	26.4222	0	0.0647274	-0.173122	29.8064	0	0.28184	-0.258338	31.3768	0	0.059735	0.298612	27.5093	0	0.209685	0.122947	23.718	0	0.0261002	-0.20478
NCU01746	hypothetical protein	7.12767	5.66646	0	0.0367952	-0.515019	7.97151	0	0.515825	-0.280563	5.81136	0	0.241373	-0.237817	6.66022	0	0.829839	-0.0397285	7.24547	0	0.82062	-0.0462273
NCU01747	glycerophosphocholine phosphodiesterase Gde1	20.8952	112.551	1.20105	1.74499e-60	2.2268	67.1641	0.64088	1.63321e-06	1.20972	28.5369	0	0.031164	0.458206	23.6564	0	0.112328	0.208475	44.9212	0.328636	6.3053e-13	0.993277
NCU01748	hypothetical protein	90.8945	63.1217	0	3.05765e-06	-0.71352	62.937	-0.326385	0.000131775	-0.968892	158.682	0	1.6553e-05	0.802639	96.0263	0	0.411566	0.116306	117.213	0	0.0603002	0.282157
NCU01750	hypothetical protein	3.03094	36.0501	2.33648	2.51995e-46	3.32914	22.5164	1.62939	5.3171e-07	2.30193	8.83618	0.529852	1.74172e-08	1.41334	3.42738	0	0.546728	0.13352	1.60347	0	0.0495123	-0.669467
NCU01751	ATP-binding cassette protein	12.7872	133.908	2.34032	1.34336e-43	3.15171	77.2738	1.57811	6.09686e-11	2.08101	19.0845	0	0.0133798	0.567783	15.3275	0	0.16637	0.249668	8.68225	0	0.00604226	-0.574052
NCU01752	non-anchored cell wall protein-2	419.568	243.45	-0.141384	6.66976e-15	-0.973598	238.555	-0.610821	5.86248e-09	-1.25538	387.441	0	0.608374	-0.0740983	405.524	0	0.987358	0.00164219	409.771	0	0.297486	-0.103902
NCU01753	gamma-glutamyltranspeptidase	6.57561	5.70325	0	0.0820507	-0.392055	7.06564	0	0.322508	-0.342788	11.406	0	0.00635223	0.735953	9.27773	0	0.00880373	0.452587	7.54357	0	0.432153	0.120818
NCU01754	alcohol dehydrogenase-1	356.161	5796.17	3.13524	7.30876e-14	3.60968	5702.11	3.22685	1.83958e-11	3.3273	1689.57	1.49956	2.4542e-05	1.5766	633.78	0.265525	0.061377	0.423629	939.323	0.713782	0.00572907	0.923095
NCU01756	actin-related protein-3	76.7218	215.703	0.470939	2.15463e-33	1.29495	221.18	0.482271	6.22538e-06	1.0572	113.021	0	1.37052e-05	0.582989	93.2185	0	0.0147702	0.304556	121.841	0	1.04646e-06	0.578959
NCU01757	asparaginase	2.03381	3.81694	0	0.0215715	0.697076	5.75958	0.328945	0.0394939	0.983919	2.17721	0	0.670564	0.119668	1.53528	0	0.316205	-0.220994	2.69757	0	0.295375	0.278882
NCU01758	YdiU domain-containing protein	14.7403	23.3172	0	4.92575e-05	0.466469	21.8141	0	0.695604	0.106539	13.544	0	0.510231	-0.0794724	17.1825	0	0.0306118	0.253059	35.7203	0.466397	1.54749e-17	1.15933
NCU01759	menadione-induced gene-5	33.6945	69.0171	0	3.83591e-12	0.837546	86.8945	0.305228	0.00048375	0.894411	33.5623	0	0.909949	0.0337071	36.3438	0	0.19565	0.149351	64.9969	0.1275	2.1351e-12	0.851378
NCU01760	pumilio-family RNA binding repeat protein	0.572029	1.90662	0.310315	0.00398558	1.44186	1.45879	0	0.33167	0.740247	0.402996	0	0.44379	-0.301144	0.269753	0	0.146597	-0.299483	0.257248	0	0.097285	-0.601976
NCU01761	hypothetical protein	50.2887	61.15	0	0.488398	0.088282	46.8331	0	0.0266136	-0.549704	45.5066	0	0.552438	-0.0978522	53.5801	0	0.225707	0.132937	45.1713	0	0.0800467	-0.221164
NCU01762	nucleolar RNAse III	10.5982	11.127	0	0.564957	-0.120896	14.9627	0	0.910819	0.0385163	8.22905	0	0.200541	-0.296557	9.31115	0	0.499843	-0.114894	9.30206	0	0.172538	-0.243801
NCU01763	hypothetical protein	14.1028	129.617	2.05518	3.19383e-93	2.99048	105.79	1.81292	3.41984e-20	2.4082	21.0802	0	0.000170316	0.594626	15.8073	0	0.153992	0.192611	11.6843	0	0.0432117	-0.327438
NCU01764	hypothetical protein	12.9751	5.6905	-0.472247	7.94687e-10	-1.36704	8.25375	-0.328179	0.00521941	-1.06771	10.4976	0	0.498462	-0.216806	12.1174	0	0.816723	-0.0381431	12.5793	0	0.54607	-0.110244
NCU01765	NADH:ubiquinone oxidoreductase 78	119.425	187.384	0	2.65356e-08	0.455285	211.305	0	0.0831123	0.362568	147.728	0	4.99127e-05	0.342672	133.428	0	0.00166753	0.205388	125.516	0	0.985901	-0.0012
NCU01766	hypothetical protein	33.0028	117.514	0.731015	2.18737e-35	1.63088	98.4658	0.491131	4.85425e-06	1.10336	35.0048	0	0.401587	0.123269	34.4471	0	0.349004	0.105615	39.4113	0	0.131169	0.177725
NCU01767	phophatase 2C family protein	41.5469	53.0115	0	0.144775	0.157048	48.7953	0	0.357542	-0.222287	41.5105	0	0.818957	0.0418166	43.6978	0	0.248716	0.116751	47.414	0	0.2233	0.116332
NCU01768	hypothetical protein	88.4169	161.568	0	9.53338e-10	0.673529	234.076	0.384941	2.71809e-05	0.934987	108.233	0	0.339346	0.285878	103.227	0	0.0202968	0.25611	107.309	0	0.113631	0.201157
NCU01769	hypothetical protein	8.05673	32.7345	0.932898	3.32826e-37	1.81917	66.645	2.00467	1.04799e-19	2.54093	23.8733	0.64727	1.36514e-30	1.56127	10.4793	0	0.0119703	0.375457	3.45284	-0.5181	6.8046e-10	-1.19495
NCU01771	DNA repair protein rhp57	13.0808	5.12516	-0.662665	1.73912e-16	-1.53454	10.2104	-0.0758839	0.00972534	-0.794507	9.29552	0	0.00113322	-0.438474	12.7474	0	0.941399	0.012903	7.04156	-0.178022	2.89439e-07	-0.906978
NCU01772	DNA-directed RNA polymerase III polypeptide	11.0738	1.83203	-1.96602	2.08106e-22	-2.7393	1.75199	-2.1619	1.42074e-17	-3.01749	3.24182	-0.833229	9.24142e-09	-1.52225	9.76059	0	0.501676	-0.11111	6.12047	-0.0231018	4.01332e-05	-0.844794
NCU01776	60S ribosomal protein L15	1337.86	324.501	-1.41909	1.02086e-96	-2.22994	385.703	-1.61823	3.75529e-27	-2.2264	977.608	0	0.00157276	-0.40174	1165.05	0	0.116239	-0.142678	1065.63	0	2.44021e-07	-0.396443
NCU01777	PSP1 domain-containing protein	41.8265	62.1766	0	7.64026e-06	0.377247	81.8148	0	0.0205826	0.504719	40.2295	0	0.898446	-0.0145494	43.798	0	0.162368	0.113049	31.86	0	1.67445e-09	-0.460352
NCU01779	HIRA-interacting protein 5	21.9604	13.9034	-0.0623126	1.39115e-10	-0.84983	13.9912	-0.404614	0.000117903	-1.0851	19.7709	0	0.520129	-0.104071	19.4576	0	0.310972	-0.116371	31.5504	0	0.000876237	0.434173
NCU01780	hypothetical protein	5.7863	0.815343	-1.77087	2.23664e-19	-2.94331	0.767754	-2.28289	5.13647e-11	-3.15746	2.37387	-0.411315	0.00513586	-0.960411	3.59293	0	0.0047265	-0.50884	2.88991	-0.223359	5.05094e-06	-0.969622
NCU01781	hypothetical protein	22.0579	98.6105	1.0046	7.18576e-44	1.95847	110.313	1.3756	3.49432e-13	1.83683	41.492	0	4.10316e-05	0.881979	25.5758	0	0.094776	0.234534	23.8994	0	0.770118	0.0406787
NCU01782	Ras guanyl-nucleotide exchange factor RasGEF	33.5445	55.4785	0	8.45494e-09	0.530686	50.2078	0	0.584872	0.123161	35.6186	0	0.365892	0.124903	36.906	0	0.0266617	0.18189	34.1329	0	0.535526	-0.046968
NCU01783	phosphatidylinositol N-acetylglucosaminyltransferase	12.8479	11.8929	0	0.0641868	-0.304381	14.735	0	0.422832	-0.252172	13.6507	0	0.360652	0.123829	14.7999	0	0.117095	0.223572	12.3124	0	0.366294	-0.128701
NCU01784	pseudouridylate synthase 3	11.5817	1.03819	-2.61439	3.71609e-37	-3.60614	2.53744	-1.79925	3.43765e-13	-2.56128	5.58504	-0.0753998	0.0210271	-0.787866	9.54883	0	0.373576	-0.174132	8.02376	0	0.000101121	-0.577076
NCU01785	hypothetical protein	10.7662	1.13792	-2.36987	5.93761e-31	-3.36741	2.37813	-1.68183	6.29082e-11	-2.53155	6.19413	0	0.00148047	-0.694341	7.94534	0	0.0236988	-0.340591	6.27575	-0.00833354	1.24073e-06	-0.804971
NCU01786	ribose-phosphate pyrophosphokinase II	37.4655	1.51159	-3.903	9.5706e-65	-4.73619	1.0216	-4.7339	3.22753e-48	-5.44423	14.1567	-0.401843	0.00189981	-1.06084	27.1956	0	0.0236814	-0.355255	30.3287	0	0.0389638	-0.354694
NCU01788	hypothetical protein	1.9779	4.25743	0	0.0013301	0.896694	5.92341	0.317843	0.0264306	1.05754	2.84527	0	0.0506031	0.504987	1.78399	0	0.765834	-0.0641561	3.4451	0	0.0104701	0.633599
NCU01789	hyphal anastomosis-5	16.1514	4.32542	-1.39401	1.10392e-51	-2.08605	27.7411	0	0.182122	0.318225	9.87214	0	6.51144e-05	-0.643962	13.1168	0	0.0236413	-0.236688	16.4367	0	0.620873	-0.0462709
NCU01790	hypothetical protein	2.90364	1.56582	0	0.081955	-0.994766	4.7757	0	0.751424	0.222064	3.11448	0	0.871701	0.0659114	2.42751	0	0.696282	-0.0871276	3.59143	0	0.67971	0.145092
NCU01791	SNF7 family protein	14.898	41.4451	0.232224	3.56914e-10	1.26824	41.0048	0.220788	0.00215268	0.976038	18.4426	0	0.105459	0.327316	15.6887	0	0.540047	0.103929	18.2509	0	0.274869	0.204121
NCU01792	heat shock protein 90a	141.619	147.671	0	0.0502357	-0.133231	194.301	0	0.99784	-0.000581321	136.082	0	0.844009	-0.0175878	155.056	0	0.194248	0.165751	185.169	0	0.00349011	0.308437
NCU01793	RNA binding domain-containing protein	70.731	39.4741	-0.202371	8.55607e-29	-1.03343	40.2456	-0.55865	3.37576e-08	-1.2542	79.045	0	0.123753	0.19847	72.8311	0	0.345934	0.0886076	84.8193	0	0.0146678	0.187099
NCU01794	hypothetical protein	59.7635	62.5843	0	0.251884	-0.126651	73.5056	0	0.552127	-0.154887	92.7781	0	5.63109e-11	0.664931	72.7204	0	0.00833044	0.309943	76.3134	0	0.0161846	0.273221
NCU01795	zinc finger containing protein	32.0471	16.6427	-0.286257	1.15404e-12	-1.13358	18.7894	-0.635891	5.74325e-06	-1.20613	24.7741	0	0.00978669	-0.32185	29.1779	0	0.50922	-0.0784699	33.4121	0	0.926665	-0.011224
NCU01796	CDP-2- and HDA-1 associating protein	8.38141	8.89482	0	0.526081	-0.105838	8.69089	0	0.245091	-0.392528	8.58186	0	0.674002	0.0710123	8.25983	0	0.865105	0.0247001	12.2996	0	0.00105857	0.462039
NCU01797	nonrepressor of conidiation-2	33.0672	34.1795	0	0.366639	-0.144816	46.5396	0	0.881695	0.0369739	43.2686	0	0.00180002	0.416049	34.2704	0	0.488402	0.0928871	48.9574	0	4.50834e-05	0.480127
NCU01798	hypothetical protein	0.800712	0.632355	0	0.459137	-0.475674	1.52413	0	0.584883	0.400507	1.15703	0	0.242848	0.417627	0.733019	0	0.892129	-0.0296764	0.590491	0	0.409754	-0.295781
NCU01799	hypothetical protein	8.08196	5.77054	0	0.00608796	-0.668031	10.0293	0	0.745108	-0.138548	5.09131	0	0.0132403	-0.568272	6.14014	0	0.158292	-0.266695	5.52258	0	0.00942252	-0.560572
NCU01800	37S ribosomal protein S5	90.4982	21.8928	-1.35968	1.75665e-48	-2.22994	18.498	-2.11694	1.38161e-25	-2.70223	51.1386	0	1.33939e-06	-0.751564	83.9173	0	0.65233	-0.05499	78.8537	0	0.0641138	-0.261893
NCU01801	hypothetical protein	24.76	123.228	1.25821	2.95475e-16	2.08783	139.291	1.36174	6.35859e-07	1.95609	27.9088	0	0.413378	0.192961	24.9975	0	0.832449	0.0441342	29.2858	0	0.57228	0.144385
NCU01802	hypothetical protein	0.199835	1.13869	0	0.00374288	1.99058	1.00643	0	0.193491	1.23983	0.318049	0	0.399654	0.343778	0.378353	0	0.319872	0.177351	0.503219	0	0.147585	0.520794
NCU01803	arginine-tRNA-protein transferase 1	10.9838	13.2906	0	0.581152	0.0802556	18.2278	0	0.378739	0.267854	13.527	0	0.124058	0.314515	9.48747	0	0.309772	-0.142935	21.3713	0.102989	8.49512e-12	0.859287
NCU01804	nudix/MutT family protein	12.1138	2.78595	-1.42806	3.67595e-36	-2.29353	4.60455	-1.21449	6.57743e-09	-1.80596	8.24214	0	0.00498001	-0.490741	11.4679	0	0.870106	-0.0235823	15.3904	0	0.0318743	0.264937
NCU01805	hypothetical protein	11.77	13.9298	0	0.742645	0.0484228	11.9262	0	0.183656	-0.425697	11.3635	0	0.951902	-0.0105927	10.4721	0	0.457975	-0.105275	12.5675	0	0.921234	0.0182023
NCU01806	3' exoribonuclease	22.4834	8.27292	-0.739894	5.52364e-23	-1.62713	7.45072	-1.33672	1.21734e-11	-2.00426	10.7307	-0.0549408	1.79504e-08	-0.975102	19.0938	0	0.143124	-0.171233	13.6643	0	7.4278e-09	-0.762933
NCU01807	hypothetical protein	45.8315	26.1221	-0.262044	1.1921e-14	-0.999761	19.4316	-0.961219	5.10999e-10	-1.66285	42.2964	0	0.559022	-0.073554	46.6275	0	0.547667	0.070007	39.8166	0	0.0445754	-0.267051
NCU01808	cytochrome c-1	819.801	39.962	-3.71748	5.52701e-81	-4.48939	25.7216	-4.71884	4.41591e-92	-5.35203	606.728	0	0.0377606	-0.374657	710.431	0	0.379645	-0.134959	708.229	0	0.0927072	-0.269067
NCU01809	AAA family ATPase/60S ribosome export protein Rix7	8.46879	1.51665	-1.76551	1.78149e-19	-2.62229	2.31844	-1.41673	7.94931e-09	-2.23626	3.39811	-0.520149	0.00752625	-0.955834	5.91951	0	0.0637843	-0.355679	7.22108	0	0.141537	-0.279512
NCU01810	hypothetical protein	9.41432	12.8498	0	0.265385	0.253779	17.5292	0	0.209697	0.429354	16.3015	0	0.0329591	0.680992	10.6027	0	0.333802	0.176412	18.5841	0.131678	3.58761e-05	0.831767
NCU01811	hypothetical protein	7.31441	3.04506	-0.472382	1.87231e-07	-1.43222	4.03015	-0.529287	0.00717049	-1.24199	2.82139	-0.208009	3.8974e-06	-1.18881	7.41978	0	0.748586	0.0581956	5.59545	0	0.0766486	-0.408979
NCU01812	hypothetical protein	0.458905	0.402895	0	0.674362	-0.323664	0.70436	0	0.895643	0.117762	0.34303	0	0.586895	-0.220034	0.168519	0	0.139734	-0.270004	0.821083	0	0.216928	0.441433
NCU01813	high affinity glucose transporter	17.6514	50.6677	0.50097	2.8438e-34	1.32382	55.4082	0.6334	2.36373e-06	1.17449	22.6814	0	0.00130923	0.392179	19.519	0	0.124148	0.180152	28.1197	0	6.68075e-07	0.584224
NCU01814	hypothetical protein	38.2045	11.6106	-1.23136	9.00412e-52	-1.90317	28.6103	-0.163741	0.000356812	-0.860486	34.7621	0	0.499755	-0.0935738	31.4626	0	0.0572957	-0.215571	32.761	0	0.0029963	-0.289021
NCU01815	hypothetical protein	6.50813	64.418	2.12169	2.94865e-47	3.08037	89.5123	2.61374	6.17444e-29	3.2537	13.5003	0.0616358	0.000635961	0.945278	7.12998	0	0.379316	0.150891	7.1948	0	0.791365	0.0656068
NCU01816	allantoicase-l	27.2575	138.102	1.30259	1.46112e-68	2.1391	98.9999	0.802226	1.11576e-08	1.38311	62.2252	0.3651	7.7686e-08	1.14287	41.0866	0	4.5601e-08	0.602659	74.0779	0.558963	1.52063e-35	1.33985
NCU01817	DIL and Ankyrin domain-containing protein	36.4013	26.5976	0	5.4701e-15	-0.64503	27.6206	-0.21561	0.000254038	-0.84332	36.5222	0	0.746303	0.0428694	34.9781	0	0.927349	-0.00738111	37.8216	0	0.831108	-0.0176618
NCU01818	hypothetical protein	6.49226	27.1986	1.01405	2.29286e-27	1.85829	20.8614	0.554536	0.000256139	1.19446	7.62404	0	0.270085	0.24719	5.80405	0	0.577007	-0.0929049	9.58025	0	0.00439829	0.461492
NCU01819	hypothetical protein	1.42944	12.2726	1.89819	1.26496e-42	2.87607	14.1565	2.18439	4.81284e-15	2.76077	2.01955	0	0.0301815	0.492697	1.4901	0	0.678851	0.0825632	2.1657	0	0.0490352	0.465125
NCU01820	exportin-1	72.0373	91.5452	0	0.0831515	0.151235	86.574	0	0.386355	-0.189882	64.3391	0	0.407465	-0.119637	76.1982	0	0.157176	0.125327	87.4486	0	0.0101308	0.204186
NCU01821	alanine-glyoxylate aminotransferase	52.2955	147.277	0.412069	1.31647e-10	1.2848	124.727	0.313427	0.00351708	0.780892	77.4847	0	0.000930608	0.57931	62.1116	0	0.0881575	0.259469	63.8435	0	0.149924	0.206205
NCU01822	retrograde transporter	42.8041	54.9015	0	0.146154	0.164366	57.1397	0	0.872185	-0.0396295	52.0254	0	0.0187837	0.314028	50.0304	0	0.00898248	0.260416	38.4225	0	0.0185891	-0.224049
NCU01823	two-component sensor protein histidine protein kinase	14.0153	7.60952	-0.327092	9.01813e-29	-1.07261	9.30363	-0.518993	7.81038e-06	-1.03328	9.25481	0	2.89173e-05	-0.54167	12.4508	0	0.37115	-0.111563	13.6218	0	0.241877	-0.111208
NCU01824	UDP-galactopyranose mutase	227.741	40.6933	-1.81569	9.49477e-179	-2.67139	118.362	-0.668972	4.9656e-11	-1.38491	204.235	0	0.341699	-0.113433	235.423	0	0.233785	0.0952208	209.949	0	0.0435465	-0.187467
NCU01826	DUF250 domain membrane protein	60.9858	14.5568	-1.41871	1.44717e-117	-2.25503	29.4621	-0.781652	8.96575e-11	-1.48617	46.1541	0	0.253912	-0.317179	48.6895	0	0.0188293	-0.258447	76.551	0	0.00119748	0.251923
NCU01827	60S ribosomal protein L27	1989.19	635.989	-1.08118	5.11215e-109	-1.83625	593.288	-1.5367	2.02943e-26	-2.17909	1570.02	0	0.0087617	-0.294503	1884.46	0	0.774567	-0.0270641	1633.21	0	6.45144e-14	-0.355673
NCU01828	hypothetical protein	2.55406	5.19055	0	0.00132481	0.818317	11.1892	0.956289	0.000302524	1.59004	2.72832	0	0.619776	0.122058	2.92265	0	0.406132	0.171973	3.12248	0	0.449281	0.188232
NCU01829	hypothetical protein	0	0	0	NA	NA	0	0	NA	NA	0	0	NA	NA	0	0	NA	NA	0	0	NA	NA
NCU01830	4-hydroxyphenylpyruvate dioxygenase	0.421238	2.34151	0.637592	2.80463e-05	2.1262	5.24345	1.62523	5.728e-05	2.75491	0.402964	0	0.98913	-0.00554324	0.320357	0	0.699191	-0.0733367	0.374014	0	0.746878	-0.117157
NCU01831	RNA polymerase TFIIH complex subunit Ssl1	12.4634	23.336	0	1.28827e-09	0.70912	20.197	0	0.404803	0.234745	13.0723	0	0.548818	0.102581	13.3152	0	0.268718	0.133849	10.8826	0	0.0385377	-0.259961
NCU01833	nonidentical kinase-2	7.93837	8.81873	0	0.739076	-0.0411353	13.2958	0	0.266764	0.283674	9.30233	0	0.199793	0.249779	8.09823	0	0.542444	0.0731751	13.1227	0	1.20898e-06	0.631375
NCU01834	hypothetical protein	0.131445	0.329715	0	0.479394	0.695345	1.40293	0	0.120618	1.55463	0.148209	0	0.894413	0.0455527	0.228769	0	0.661727	0.0435032	0.271357	0	0.517696	0.188145
NCU01835	hypothetical protein	729.879	290.239	-0.6554	7.64213e-23	-1.51349	301.788	-1.16777	1.17988e-15	-1.71004	614.179	0	0.554356	-0.169265	834.843	0	0.00987707	0.234285	365.786	-0.308302	2.00361e-18	-1.03863
NCU01837	hypothetical protein	0.285621	0.420132	0	0.821968	0.223845	0.406464	0	0.986021	0.0162458	0.405252	0	0.724124	0.123431	0.280877	0	0.9931	-0.000819268	0.713994	0	0.402404	0.248694
NCU01838	nitrilase	39.3179	58.2987	0	5.00361e-05	0.37367	74.5288	0	0.0491155	0.459946	45.7631	0	0.00441886	0.256375	38.7171	0	0.775685	0.0266128	52.6767	0	0.000130909	0.343805
NCU01839	carboxylesterase	10.2491	57.8518	1.34909	1.17384e-81	2.29452	54.6605	1.38424	8.74048e-14	1.92601	13.377	0	0.00500249	0.409354	12.3668	0	0.0212289	0.293447	8.59612	0	0.0207793	-0.315203
NCU01840	hypothetical protein	2.8604	5.56935	0	0.000109134	0.761596	13.1236	1.18372	7.7624e-07	1.68933	3.90455	0	0.0185612	0.458632	2.49055	0	0.539493	-0.118313	4.65211	0	0.00154186	0.583977
NCU01841	hypothetical protein	5.11679	6.13936	0	0.84986	0.0698527	13.4359	0.0305563	0.151151	0.846953	5.79488	0	0.568105	0.178779	5.9959	0	0.489016	0.155417	9.1067	0	0.024712	0.624656
NCU01842	hypothetical protein	17.4277	12.3246	0	0.000135502	-0.689385	15.296	0	0.0341841	-0.631933	13.9467	0	0.114442	-0.268233	13.7644	0	0.0783769	-0.256258	14.1405	0	0.0191187	-0.356894
NCU01843	T-complex protein 1 subunit gamma	68.1829	25.3187	-0.966574	1.47943e-92	-1.62059	31.4643	-0.95452	1.72321e-12	-1.5533	57.0005	0	0.0461783	-0.211922	74.1567	0	0.102068	0.163082	82.5807	0	0.00164238	0.202008
NCU01844	hypothetical protein	2.44402	0.607019	-0.870732	7.04155e-06	-2.07226	0.661775	-1.02711	0.000937333	-2.07483	3.60757	0	0.0203059	0.544955	2.70327	0	0.516999	0.136536	4.07689	0	0.0180088	0.579275
NCU01845	phosphoglycerate mutase family domain-containing protein	77.9619	61.9866	0	0.180697	-0.499189	35.8161	-0.84237	0.000259461	-1.50248	135.268	0	0.108988	0.595181	98.8554	0	0.262162	0.246413	55.4209	0	0.125946	-0.447307
NCU01846	hypothetical protein	19.9903	7.04755	-0.890196	4.48715e-24	-1.68401	12.5759	-0.482371	2.07539e-05	-1.10507	18.0637	0	0.597372	-0.100989	17.4698	0	0.24626	-0.134433	24.5757	0	0.125624	0.217445
NCU01848	hypothetical protein	0	0.279657	0	0.38396	0.735988	0.206335	0	0.609262	0.239266	0	0	NA	NA	0	0	NA	NA	0	0	NA	NA
NCU01849	extracellular dioxygenase	0.784055	1.85121	0	0.0553825	0.972339	2.52092	0	0.221371	0.983971	1.12933	0	0.293804	0.392303	0.627328	0	0.71454	-0.0749644	1.09876	0	0.491075	0.245467
NCU01850	peroxin 16	21.8316	51.1409	0.147444	8.30591e-17	1.03002	34.4161	0	0.4502	0.196922	27.6186	0	0.0509651	0.358509	21.0141	0	0.960144	-0.00562819	24.3898	0	0.467078	0.0852172
NCU01851	hypothetical protein	0.913867	5.76068	0.801296	2.64455e-06	2.31289	4.73691	0.693397	0.0497213	1.55327	2.08543	0	0.0229188	0.852358	1.03936	0	0.731978	0.0703445	2.06635	0	0.107375	0.583121
NCU01852	arsenical-resistance protein	0.998163	3.35272	0.0286035	0.00163698	1.46064	4.75525	0.386811	0.0351687	1.52382	1.14376	0	0.662317	0.162146	0.618695	0	0.37217	-0.181554	0.982997	0	0.870717	-0.0583352
NCU01853	choline dehydrogenase	0.0281254	1.37621	1.52302	1.54729e-06	3.92612	1.61434	1.30057	0.0016982	3.05915	0.0169467	0	0.804403	-0.0498276	0.0253117	0	0.98035	-0.00160177	0.0482017	0	0.769146	0.0623342
NCU01854	hypothetical protein	27.031	45.7313	0	2.05024e-05	0.563529	60.6894	0	0.00631327	0.69957	37.291	0	0.000219652	0.490778	25.7642	0	0.888257	-0.0175363	30.4416	0	0.462504	0.0950565
NCU01855	hypothetical protein	25.3505	2.0168	-2.83204	1.51263e-34	-3.75808	3.25783	-2.54684	3.25294e-18	-3.29073	8.84678	-0.556801	0.00662999	-1.02737	15.9952	0	0.00746511	-0.489697	15.1576	0	0.000258925	-0.743593
NCU01856	transcriptional activator hac1	148.45	56.4468	-0.821191	5.12427e-07	-1.54569	90.492	-0.498215	0.000666138	-1.13303	252.271	0	0.0621073	0.633174	157.467	0	0.59576	0.103663	173.726	0	0.565201	0.137449
NCU01857	DEAD/DEAH box RNA helicase	17.9649	25.0012	0	0.00617071	0.282522	28.1703	0	0.441133	0.188707	15.3305	0	0.106679	-0.184812	17.5369	0	0.882386	0.0147802	22.4064	0	0.00995212	0.24244
NCU01858	chromosome segregation in meiosis protein 3	7.13167	4.99294	0	0.0108475	-0.697859	8.70059	0	0.672912	-0.163724	6.65483	0	0.88518	-0.0507052	4.85959	0	0.0244374	-0.403242	15.6239	0.197933	6.22617e-08	0.986528
NCU01859	NADH:ubiquinone oxidoreductase 20.9	73.5392	161.896	0.0278296	7.53341e-17	0.941496	150.651	0	0.0103588	0.570875	89.237	0	0.00431165	0.31405	82.0044	0	0.0590434	0.19654	102.414	0	3.84029e-07	0.400587
NCU01860	hypothetical protein	0.459668	1.92644	0.275054	0.00175769	1.73107	2.63342	0.921697	0.0464371	1.63237	0.291969	0	0.409001	-0.335417	0.540228	0	0.709026	0.0725974	0.173579	0	0.133159	-0.525886
NCU01861	short chain dehydrogenase/reductase family	0.323903	16.9824	3.81604	1.26685e-18	5.01299	12.0006	2.88585	2.33498e-10	4.15972	0.245879	0	0.683712	-0.165824	0.144321	0	0.360191	-0.141548	8.07224	2.87474	1.0573e-20	3.0236
NCU01862	SWIRM domain-containing protein FUN19	1.54689	17.8084	2.24232	4.99206e-24	3.24361	24.3401	2.66813	2.93408e-17	3.37442	1.90267	0	0.305699	0.288959	1.287	0	0.572439	-0.12623	2.29129	0	0.170873	0.395517
NCU01863	hypothetical protein	0	0.382723	0	0.155725	1.41178	0.740543	0	0.293888	0.808207	0.0747603	0	0.59479	0.0761375	0.241143	0	0.279336	0.0810408	0.32521	0	0.22573	0.248829
NCU01865	hypothetical protein	3.85107	6.96195	0	0.00108967	0.653693	10.4751	0.274603	0.0140122	0.949287	5.41712	0	0.0166186	0.493864	3.9497	0	0.70714	0.0686222	5.50301	0	0.0639207	0.39697
NCU01866	lactonohydrolase	0	7.82216	3.78302	1.02646e-15	6.41591	6.16985	3.08981	1.26241e-09	5.4035	0.0503805	0	0.484073	0.125485	0.124537	0	0.152029	0.137351	0.0814884	0	0.22573	0.248829
NCU01867	glycosylhydrolase family 61-10	0.0532344	1.68614	0.391691	6.61264e-05	3.38344	2.74216	1.30795	0.00320743	2.89567	0.21579	0	0.226526	0.432003	0.0958176	0	0.749331	0.0229362	0	0	0.473308	-0.0853677
NCU01868	MFS maltose permease MalP	0.227797	7.34045	2.95103	3.90084e-22	4.52502	12.6171	3.84147	2.10765e-16	4.80771	0.5315	0	0.0726267	0.72024	0.138392	0	0.512631	-0.112294	0.12701	0	0.357106	-0.318426
NCU01869	hypothetical protein	0.0460298	0.185953	0	0.366153	0.917057	0.270976	0	0.530375	0.547372	0.260157	0	0.109034	0.600839	0.342175	0	0.115203	0.204161	0.315546	0	0.11711	0.469214
NCU01870	Eno3 protein	0.139056	0.557485	0	0.0644671	1.45638	0.100607	0	0.723679	-0.34617	0.54132	0	0.0347521	0.860877	0.200565	0	0.668019	0.0615251	0.0585776	0	0.410455	-0.228025
NCU01871	hypothetical protein	426.929	226.138	-0.195643	0.00549802	-1.06261	21.8925	-4.01489	3.66936e-39	-4.58515	658.402	0	0.299348	0.413694	637.478	0	0.0251523	0.455108	179.148	-0.475362	1.007e-05	-1.12993
NCU01872	hypothetical protein	0.103762	0.538348	0	0.279851	1.09537	0.916265	0	0.373083	0.821756	0.185854	0	0.706721	0.103212	0	0	0.50331	-0.0310771	0	0	0.473308	-0.0853677
NCU01873	hypothetical protein	5.1694	20.1871	0.878712	0.000564979	1.67259	2.54868	-0.634853	0.0146474	-1.34725	20.1397	0.888218	0.0036293	1.16503	12.0731	0.591124	0.00344393	0.662202	1.42748	-0.979654	0.000215141	-1.26994
NCU01874	hypothetical protein	1.00842	1.20682	0	0.910628	0.0625088	1.82224	0	0.703953	0.312711	1.33087	0	0.485292	0.27513	0.948567	0	0.936706	-0.0169588	0.83619	0	0.604211	-0.187237
NCU01875	hypothetical protein	0	0	0	NA	NA	0	0	NA	NA	0	0	NA	NA	0	0	NA	NA	0	0	NA	NA
NCU01876	hypothetical protein	0.107812	0.100646	0	0.932165	-0.07943	0	0	0.68133	-0.246154	0	0	0.365786	-0.13815	0.0908162	0	0.963218	-0.00301419	0.0850042	0	0.903131	-0.0195634
NCU01877	hypothetical protein	0.065359	0.260748	0	0.536052	0.599747	0.0961916	0	0.98232	0.0159627	0.109026	0	0.732368	0.0942899	0.0664709	0	0.995123	0.000400124	0.0550561	0	0.918586	-0.0163646
NCU01878	vesicle-mediated transporter	34.0856	24.8009	0	2.00115e-06	-0.648222	34.1601	0	0.0472781	-0.447519	39.8902	0	0.0781685	0.261813	33.5744	0	0.798659	0.0259722	40.8098	0	0.187823	0.178954
NCU01879	hypothetical protein	22.7325	74.0307	0.350891	1.58228e-52	1.50588	62.7413	0.42483	3.91795e-05	0.993221	36.6355	0	0.000199385	0.691894	27.172	0	0.0129338	0.287208	26.7663	0	0.135246	0.160032
NCU01880	hypothetical protein	0.234318	2.50841	0.961675	3.64219e-06	2.8624	4.608	1.62652	0.000134371	3.05942	0.39516	0	0.478458	0.279666	0.107558	0	0.424109	-0.11348	0.130876	0	0.448971	-0.243147
NCU01881	hypothetical protein	5.06721	97.4696	3.10919	8.34526e-190	4.05405	83.9495	3.00275	1.17061e-40	3.52981	9.81611	0	0.00424327	0.838537	6.61542	0	0.00849505	0.384774	5.94739	0	0.358635	0.151766
NCU01882	purine transporter	59.7583	2.407	-3.90806	7.68475e-129	-4.78549	2.82936	-4.03861	1.93778e-70	-4.76787	33.2958	0	0.000269451	-0.744356	55.5715	0	0.627436	-0.0511268	51.4318	0	0.0175745	-0.280209
NCU01883	SH3 domain signaling protein	14.4023	7.14195	-0.495631	3.80081e-05	-1.17816	13.1711	0	0.0373651	-0.574062	17.2129	0	0.187536	0.274513	11.8548	0	0.070637	-0.213158	23.5596	0	8.09395e-09	0.623037
NCU01884	hypothetical protein	3.26114	4.93554	0	0.0302983	0.40183	5.1925	0	0.568968	0.207295	3.20066	0	0.982825	0.00672583	2.73297	0	0.312316	-0.170202	5.491	0	5.48965e-05	0.643842
NCU01886	hypothetical protein	95.2218	28.8858	-1.04786	3.82697e-09	-1.86266	41.3661	-0.99282	2.85597e-10	-1.62919	193.037	0.0854401	0.0191208	0.814023	107.827	0	0.151875	0.204879	68.6049	0	0.00129298	-0.516192
NCU01888	tRNA-specific adenosine deaminase	7.02871	0.968121	-2.02753	5.49242e-38	-3.01154	1.19575	-2.11745	1.17555e-15	-2.90765	2.07369	-0.98957	0.00033292	-1.28452	4.89318	0	0.00548808	-0.416071	5.36079	0	0.0020695	-0.444613
NCU01889	hypothetical protein	10.7851	20.0567	0	0.000114595	0.697082	21.9057	0	0.0975689	0.548824	11.7912	0	0.320573	0.164139	10.3847	0	0.996654	-0.000840363	11.5834	0	0.857395	0.0295585
NCU01891	hypothetical protein	5.31726	6.1864	0	0.933416	0.0255056	6.16308	0	0.653371	-0.226002	4.82972	0	0.720524	-0.0909541	6.17023	0	0.363069	0.186325	4.42961	0	0.273272	-0.285902
NCU01893	hypothetical protein	3.41305	5.21721	0	0.143851	0.41288	4.7977	0	0.933909	0.0339736	4.31269	0	0.0616464	0.354603	3.4655	0	0.768041	0.0543758	8.658	0.32267	2.71101e-09	1.16842
NCU01894	hypothetical protein	57.4805	7.79285	-2.25385	6.09393e-73	-3.05537	22.7972	-1.11182	2.35441e-11	-1.76056	27.5214	-0.245721	0.031733	-0.767848	47.9138	0	0.14369	-0.192235	65.8394	0	0.28644	0.120112
NCU01895	response regulator-1	15.7023	8.06609	-0.402993	6.77834e-22	-1.15008	13.9397	0	0.014234	-0.61764	14.4861	0	0.581627	-0.0725271	14.2531	0	0.546142	-0.0818451	16.1735	0	0.789052	-0.0292229
NCU01896	hypothetical protein	1.12803	1.55086	0	0.448597	0.254474	2.31186	0	0.305716	0.53668	0.854081	0	0.501607	-0.253335	1.0679	0	0.917774	-0.0225038	1.49801	0	0.265593	0.285193
NCU01897	hypothetical protein	19.3876	10.8773	-0.0647673	0.000280546	-1.00399	13.2311	-0.319092	0.00416122	-0.975523	19.5839	0	0.819618	0.0490562	16.9159	0	0.50168	-0.118561	26.8182	0	0.0710923	0.363179
NCU01898	hypothetical protein	9.73934	6.19916	0	0.0512706	-0.802505	5.05006	-0.651071	0.00233499	-1.32977	14.6487	0	0.162681	0.478089	11.4959	0	0.340385	0.200074	16.3562	0	0.0510902	0.551784
NCU01899	hypothetical protein	0.25366	1.45855	0.770725	4.9267e-06	2.18383	1.14723	0.0678842	0.0968596	1.36108	0.412843	0	0.21044	0.483555	0.158444	0	0.508499	-0.119279	0.228085	0	0.755707	-0.112923
NCU01900	xylosidase/arabinosidase	1.74687	33.5615	2.69658	1.20452e-50	4.00529	27.9843	2.58397	7.54562e-13	3.34427	9.2148	1.41722	2.53167e-17	2.16218	1.62094	0	0.898929	-0.0287175	0.57031	-0.345734	0.00422173	-1.01302
NCU01901	hypothetical protein	4.74646	52.5693	2.14217	1.04383e-87	3.25401	48.4847	2.28848	7.25561e-23	2.83649	9.65148	0.0971299	0.000129979	0.954427	6.66964	0	0.00564696	0.455336	5.83148	0	0.251572	0.208461
NCU01902	glucosamine 6-phosphate N-acetyltransferase	45.936	180.249	0.947607	1.72878e-86	1.7753	159.01	0.711711	6.97083e-08	1.31489	59.1903	0	0.011049	0.389832	48.245	0	0.285331	0.114138	44.2531	0	0.266065	-0.123119
NCU01903	pigment biosynthesis protein Ayg1	1.12694	23.0927	3.07574	1.97279e-52	4.09792	13.6714	2.10842	7.93822e-09	2.93043	1.24655	0	0.715706	0.1348	1.03816	0	0.890763	-0.0310117	0.949642	0	0.520336	-0.216166
NCU01904	2-deoxy-D-gluconate 3-dehydrogenase	14.2682	16.5133	0	0.921695	0.0188912	21.5455	0	0.705854	0.132949	93.7954	1.87698	6.33198e-19	2.40022	19.593	0	0.0579472	0.375049	14.9283	0	0.983939	-0.00409827
NCU01905	sorbitol dehydrogenase	2.83181	16.5549	1.28099	2.75972e-14	2.30277	26.4494	1.96126	3.29493e-09	2.62466	30.0601	2.42346	2.76346e-17	2.7288	4.54114	0	0.072752	0.40404	1.6664	0	0.0612875	-0.604931
NCU01906	GCY protein	6.6376	26.3716	0.806343	2.46228e-23	1.78474	52.2177	1.81159	1.20876e-13	2.44914	16.1467	0.173229	9.40267e-06	1.16149	5.87073	0	0.598715	-0.0999837	8.2927	0	0.342833	0.222306
NCU01907	syntaxin 5	26.5988	20.0443	0	0.000280634	-0.596455	26.3822	0	0.104064	-0.457361	31.845	0	0.0542719	0.289562	27.6163	0	0.531707	0.0925289	34.0341	0	0.0733845	0.270072
NCU01908	hypothetical protein	14.8216	16.9616	0	0.9985	0.000253529	22.9315	0	0.486483	0.170674	17.0049	0	0.0747503	0.232376	15.2529	0	0.4289	0.0848675	19.7619	0	0.000383462	0.336239
NCU01910	hypothetical protein	15.8038	5.34652	-1.0919	1.72386e-63	-1.75178	12.2001	-0.217614	0.000427874	-0.818829	9.46816	0	0.0035811	-0.647422	12.8788	0	0.0482678	-0.229094	16.4814	0	0.910681	-0.0110055
NCU01911	GDP/GTP exchange factor Sec2p	20.8056	15.3679	0	6.67522e-10	-0.628476	20.4352	0	0.0482244	-0.475806	20.9975	0	0.615423	0.0544484	19.2769	0	0.606597	-0.0573561	25.3478	0	0.0461271	0.208703
NCU01912	mannosyltransferase 1	78.2526	72.0446	0	0.00138541	-0.311056	68.8295	-0.0522897	0.00418907	-0.632951	106.987	0	4.69101e-05	0.483636	83.2829	0	0.150699	0.134047	98.1579	0	0.0427887	0.24814
NCU01913	pre-mRNA splicing factor	33.6624	16.4847	-0.439278	1.59091e-29	-1.21942	22.7108	-0.388386	4.3762e-05	-1.00864	23.9183	0	0.0122014	-0.430403	26.1599	0	0.0149697	-0.291511	28.9283	0	0.00188703	-0.28626
NCU01914	sorting nexin-3	55.4093	59.9652	0	0.51299	-0.0801354	61.4216	0	0.193281	-0.303941	58.4057	0	0.224694	0.116227	57.1729	0	0.325898	0.0918601	65.0828	0	0.0534579	0.1578
NCU01916	mitochondrial carrier protein RIM2	18.13	0.396931	-4.3476	1.8137e-45	-5.49205	0.636828	-4.10673	1.66888e-32	-5.02768	3.64393	-1.48688	0.000207475	-1.45895	11.2207	0	9.99216e-05	-0.566616	20.0148	0	0.630498	0.0681755
NCU01917	hypothetical protein	0.493219	0.88596	0	0.261989	0.598427	0.71198	0	0.940259	0.0604011	0.424822	0	0.788826	-0.107581	0.393399	0	0.669402	-0.0909486	0.326215	0	0.308316	-0.368312
NCU01918	ARP2/3 complex 20 kDa subunit	68.3094	79.3144	0	0.836328	0.0221218	93.6661	0	0.999022	-0.00028891	77.3587	0	0.0294654	0.217836	63.6028	0	0.635834	-0.0500627	85.8002	0	0.0182028	0.250315
NCU01919	ubiquitin C-terminal hydrolase	54.4254	90.6155	0	1.03038e-06	0.539503	102.971	0	0.052203	0.455888	67.1172	0	0.00114533	0.336592	58.1496	0	0.150538	0.138466	92.3226	0	2.68016e-13	0.678203
NCU01920	hypothetical protein	13.3745	26.6247	0	3.62733e-06	0.79301	37.332	0.412714	0.00123613	1.00021	11.1386	0	0.35699	-0.207203	11.8843	0	0.511031	-0.104775	14.9418	0	0.628324	0.0806422
NCU01922	hypothetical protein	17.4269	29.8669	0	0.000273576	0.57891	22.0857	0	0.739144	-0.111346	16.168	0	0.665444	-0.0650553	18.0158	0	0.570358	0.0869355	33.6	0	9.31874e-10	0.840984
NCU01923	hypothetical protein	0.413089	0.202553	0	0.67436	-0.402416	0.284524	0	0.810797	-0.196643	0.334381	0	0.88708	-0.0447397	0.370599	0	0.964667	-0.00419935	0.662646	0	0.720619	0.0927977
NCU01924	hypothetical protein	51.4223	60.9181	0	0.822914	0.0535557	58.1714	0	0.40031	-0.267993	92.692	0.0686733	0.0127325	0.754571	63.3556	0	0.157065	0.270705	54.6757	0	0.945097	0.0147974
NCU01926	hypothetical protein	7.00914	17.6123	0.22406	0.00752949	1.09204	10.2861	0	0.847186	0.0955469	22.9183	0.674358	0.0170999	0.965296	10.6885	0	0.130712	0.342235	4.9836	0	0.19861	-0.413738
NCU01927	hypothetical protein	23.7525	27.5511	0	0.815325	0.0205173	32.3165	0	0.959044	-0.0122251	25.0946	0	0.286688	0.117547	21.9981	0	0.523471	-0.0583553	25.9312	0	0.567841	0.05254
NCU01928	UBX domain-containing protein	16.7362	36.4299	0.0313376	1.41976e-13	0.924356	35.4123	0	0.0190433	0.614052	27.7287	0	3.34737e-09	0.750219	19.5088	0	0.0810886	0.243974	21.5701	0	0.00930895	0.285967
NCU01929	PAB-dependent poly(A)-specific ribonuclease subunit pan-3	48.3559	36.9701	0	1.48003e-05	-0.579819	41.681	-0.0497155	0.00615834	-0.66225	41.6479	0	0.141492	-0.171843	46.2601	0	0.906285	-0.0137491	53.5659	0	0.461911	0.0736698
NCU01930	U6 snRNP-associated protein Lsm7	39.4779	54.9768	0	0.0667967	0.28144	56.7685	0	0.792411	0.0661336	38.3143	0	0.987747	-0.00161064	40.3554	0	0.440059	0.0773226	45.7071	0	0.154292	0.136481
NCU01931	hypothetical protein	2.00364	7.10608	0.651888	5.15216e-10	1.60751	11.0015	1.20704	1.87741e-05	1.89786	2.31673	0	0.382359	0.22252	1.49998	0	0.334067	-0.216217	1.70164	0	0.355616	-0.254148
NCU01932	set-domain histone methyltransferase-3	19.6319	13.0914	-0.0845036	1.01774e-10	-0.776451	16.745	-0.0871891	0.00451059	-0.676716	16.2249	0	0.0885792	-0.228681	17.2531	0	0.141276	-0.130519	27.5838	0	3.38876e-07	0.412742
NCU01935	palmitoyltransferase PFA5	13.2497	4.67765	-0.945681	3.98199e-18	-1.67839	8.72555	-0.343788	0.00120229	-1.03101	11.3941	0	0.282319	-0.168858	11.894	0	0.515949	-0.0951079	11.7627	0	0.106031	-0.235039
NCU01936	DNA polymerase Eta	6.55735	9.59847	0	0.138913	0.349512	11.5458	0	0.234298	0.351648	7.78324	0	0.318633	0.251706	5.89863	0	0.506046	-0.0936936	9.97931	0	0.000125028	0.513332
NCU01938	hypothetical protein	11.2369	5.44024	-0.413129	7.00222e-19	-1.23436	6.35751	-0.58975	9.94806e-06	-1.25163	7.84115	0	0.000200928	-0.466256	9.98007	0	0.455908	-0.108661	9.15785	0	0.0218068	-0.352195
NCU01939	nonsense-mediated mRNA decay protein	102.3	25.3356	-1.40672	4.89253e-150	-2.20386	30.3173	-1.49173	7.95302e-24	-2.18549	58.0668	-0.00684531	0.00349773	-0.70365	94.5047	0	0.363152	-0.0628512	115.633	0	0.117409	0.103517
NCU01940	serine/threonine protein kinase	32.4103	10.3263	-1.01337	1.8541e-38	-1.83639	23.1182	-0.347372	6.67689e-05	-0.931704	48.8959	0	0.00223829	0.59922	28.7491	0	0.217732	-0.117825	37.0518	0	0.171048	0.119319
NCU01942	hypothetical protein	0.783933	0.665209	0	0.594343	-0.369143	1.36758	0	0.778849	0.251816	0.684192	0	0.808259	-0.0964848	0.363539	0	0.230166	-0.224624	0.657333	0	0.654903	-0.162177
NCU01943	hypothetical protein	0	0.169607	0	0.506516	0.495154	0	0	NA	NA	0	0	NA	NA	0	0	NA	NA	0	0	NA	NA
NCU01944	hypothetical protein	2.03082	5.62428	0.275578	5.51349e-06	1.25271	7.33604	0.652934	0.00193463	1.33019	7.10276	0.829276	6.78279e-17	1.71605	1.70071	0	0.532233	-0.135957	5.8144	0.643565	3.92644e-10	1.30815
NCU01945	IMP-specific 5'-nucleotidase 1	28.3727	527.028	3.12488	7.92391e-90	3.98091	274.283	2.28605	4.76283e-26	2.76613	44.3795	0	0.000203213	0.650956	30.2447	0	0.442199	0.122358	31.4886	0	0.603632	0.0748385
NCU01946	hypothetical protein	2.17945	23.6832	1.46901	1.00907e-10	3.04862	33.8584	1.68123	1.89035e-05	2.99839	3.01568	0	0.600072	0.211967	1.89825	0	0.851064	-0.0337727	3.31885	0	0.466595	0.26429
NCU01947	hypothetical protein	11.6366	27.8233	0.0769381	3.43584e-11	1.05617	36.5999	0.649374	2.26835e-06	1.17712	13.6213	0	0.0359668	0.26042	11.389	0	0.869194	0.0181103	15.3897	0	0.0126748	0.321241
NCU01948	ribosomal protein Srp1	1116.06	236.076	-1.69267	7.11664e-244	-2.43083	275.884	-1.88214	1.56178e-32	-2.44613	887.228	0	0.00970582	-0.285381	1121.47	0	0.468696	0.0557446	934.328	0	7.19839e-07	-0.326288
NCU01949	unknown-16	1071.53	239.59	-1.64209	2.00084e-122	-2.34794	282.932	-1.7587	6.97245e-27	-2.34799	829.06	0	0.00944617	-0.321767	1035.75	0	0.987272	0.00185988	947.632	0	0.0181374	-0.244022
NCU01950	pre-mRNA-splicing factor slu-7	13.1026	19.9149	0	0.0409914	0.405046	30.2924	0.136964	0.0165341	0.734868	12.3787	0	0.780433	-0.0408189	10.545	0	0.139143	-0.230003	15.1682	0	0.410864	0.129885
NCU01951	ultraviolet photoreactivation-1	1.76127	3.15434	0	0.00291888	0.641406	3.69443	0	0.108377	0.590942	1.22131	0	0.0227198	-0.454916	1.41203	0	0.211285	-0.219569	1.77042	0	0.757016	-0.0619019
NCU01953	encodes anonymous transcript-3	43.718	52.2743	0	0.576483	0.065315	52.267	0	0.365201	-0.195955	47.0384	0	0.502673	0.133964	40.9651	0	0.66248	-0.041783	62.3743	0	2.26037e-06	0.433554
NCU01954	pre-mRNA-splicing factor cwc-24	12.9439	29.7512	0.17649	5.3122e-09	1.00104	21.0232	0	0.454544	0.236168	11.641	0	0.669215	-0.100036	13.3811	0	0.621796	0.0808269	9.76433	0	0.00420702	-0.454987
NCU01955	autophagocytosis protein Aut1	32.493	109.081	0.546623	1.47332e-45	1.5491	109.561	0.646807	1.98344e-07	1.27806	37.2531	0	0.41401	0.214642	37.9504	0	0.0273796	0.25505	41.7337	0	0.0160711	0.280375
NCU01956	encodes anonymous transcript-2	62.8573	76.7932	0	0.131312	0.0952444	88.9514	0	0.836748	0.0439622	64.7297	0	0.299511	0.0829882	64.7195	0	0.191579	0.0900825	76.7617	0	0.00566281	0.212787
NCU01957	AR2	1.01216	0.651262	0	0.175412	-0.755667	0.499867	-0.17868	0.176842	-1.13108	1.61931	0	0.095564	0.558707	0.93604	0	0.905798	-0.0265055	1.73638	0	0.206771	0.443503
NCU01958	mating-type protein A-1	6.15067	3.11557	-0.269883	7.32211e-06	-1.15392	4.32402	-0.0266122	0.0395266	-0.914946	16.4722	0.325601	5.25853e-05	1.21923	6.67401	0	0.486871	0.129061	4.90334	0	0.0761029	-0.364173
NCU01959	mating-type protein A-2	0.049772	0.0521477	0	0.959878	-0.0469032	0	0	0.694404	-0.228456	0	0	0.375074	-0.133106	0	0	0.50331	-0.0310771	0	0	0.473308	-0.0853677
NCU01960	mating-type protein A-3	0.0495037	0	0	0.45916	-0.568551	0	0	0.694404	-0.228456	0.0557952	0	0.927433	0.0235936	0	0	0.50331	-0.0310771	0	0	0.473308	-0.0853677
NCU01961	DNA lyase Apn2	5.19433	17.9943	0.723727	1.06635e-11	1.57685	8.7766	0	0.46088	0.286781	5.46941	0	0.626675	0.105112	5.42833	0	0.669398	0.0836772	6.27934	0	0.355556	0.185568
NCU01962	encodes anonymous transcript-5	309.442	309.068	0	0.195674	-0.196047	431.92	0	0.929841	0.0220385	363.488	0	0.0758671	0.264731	339.79	0	0.198875	0.16751	300.758	0	0.395905	-0.110252
NCU01963	encodes anonymous transcript-6	6.37289	14.8441	0.106929	9.37205e-15	1.02204	14.4281	0.0542166	0.0196853	0.705332	5.2614	0	0.128932	-0.227168	5.26808	0	0.242084	-0.192577	6.30707	0	0.650477	-0.0801411
NCU01964	RING-9 protein	19.9251	81.4278	0.861707	6.04843e-54	1.8309	82.1712	1.03964	9.13399e-12	1.56688	29.9876	0	0.00728353	0.583899	21.6406	0	0.102643	0.160468	23.0812	0	0.168193	0.136792
NCU01965	cytochrome-20	164.154	59.7178	-0.879805	3.37271e-35	-1.64702	60.2112	-1.20377	4.448e-16	-1.87929	81.1419	-0.04577	7.71927e-14	-0.95058	172.012	0	0.323162	0.109622	115.799	0	1.05559e-06	-0.562193
NCU01966	60S ribosomal protein L37	1476.91	515.261	-0.965995	1.11457e-58	-1.70699	554.148	-1.17675	6.77179e-17	-1.84657	1148.95	0	0.0073174	-0.314482	1270.83	0	0.130807	-0.156875	1316.57	0	0.0623134	-0.231582
NCU01967	hypothetical protein	13.1611	11.8627	0	0.0889313	-0.339073	14.7016	0	0.395708	-0.289259	13.9256	0	0.519505	0.115592	15.5192	0	0.10272	0.251241	13.2283	0	0.729765	-0.0615053
NCU01968	MFS transporter	9.11961	17.6598	0	0.00379677	0.748864	24.493	0.39353	0.00639355	0.941759	13.6858	0	0.0634734	0.538595	8.52306	0	0.852521	-0.0361808	7.83516	0	0.245859	-0.260788
NCU01969	hypothetical protein	7.94753	10.7241	0	0.133611	0.236629	14.5999	0	0.203119	0.409597	8.87334	0	0.235611	0.191119	7.58992	0	0.923889	-0.0140579	9.33985	0	0.324453	0.151743
NCU01970	DUF718 domain-containing protein	2.87674	270.816	5.27025	9.11501e-242	6.31105	258.717	5.22821	1.66343e-81	5.88987	11.4952	0.808191	7.24207e-15	1.84559	5.2928	0	0.00234303	0.637786	2.0035	0	0.110419	-0.470982
NCU01971	hypothetical protein	8.00891	13.1128	0	0.000909899	0.515952	12.3405	0	0.620781	0.161952	9.07045	0	0.257811	0.207672	10.4171	0	0.00813426	0.382027	9.80134	0	0.159489	0.209533
NCU01972	hypothetical protein	0.244032	1.25783	0.173872	0.00231422	1.93305	2.60459	1.00371	0.00370638	2.35317	0.292927	0	0.723538	0.144385	0.169626	0	0.636134	-0.0805173	0.377837	0	0.497227	0.244583
NCU01973	set-domain histone methyltransferase-8	4.40673	13.6047	0.543621	6.86705e-29	1.4265	28.4887	1.60597	6.68835e-17	2.19702	4.97928	0	0.188516	0.208611	4.48744	0	0.70843	0.0615983	3.2465	0	0.00122227	-0.491068
NCU01974	hypothetical protein	9.53995	7.32621	0	0.00295924	-0.570871	15.2628	0	0.522969	0.215452	12.6259	0	0.0053501	0.427272	7.99491	0	0.264205	-0.176791	12.3592	0	0.0900084	0.282142
NCU01975	complex I intermediate associated protein 30	44.8714	66.9069	0	0.00203631	0.380984	60.9692	0	0.952878	-0.0152424	55.1579	0	0.0212976	0.329952	47.1592	0	0.317118	0.113515	42.3811	0	0.187034	-0.15094
NCU01976	hypothetical protein	2.55858	5.18236	0	0.0325742	0.798404	3.8933	0	0.777974	0.142649	4.29897	0	0.0738327	0.611942	2.34918	0	0.852005	-0.041773	2.89149	0	0.793953	0.0792409
NCU01977	urea transporter	235.968	8.22683	-4.18954	0	-5.01546	8.54274	-4.50502	8.76201e-110	-5.17134	147.612	0	4.26122e-10	-0.624776	212.78	0	0.330826	-0.0938392	219.667	0	0.234218	-0.167339
NCU01978	hypothetical protein	2.32877	3.17966	0	0.267866	0.252651	6.24384	0.174251	0.0239296	0.924454	1.89069	0	0.306695	-0.234918	1.8093	0	0.28004	-0.224523	1.59147	0	0.0173901	-0.551102
NCU01979	catechol dioxygenase	0.830534	2.85611	0.093312	0.0104272	1.45833	4.96625	0.777113	0.0352758	1.69929	1.24626	0	0.30116	0.40388	1.20052	0	0.426654	0.160649	0.68154	0	0.688539	-0.142484
NCU01980	hypothetical protein	4.03487	6.33142	0	0.157227	0.442291	8.44802	0	0.150436	0.58195	3.61613	0	0.6912	-0.102947	3.91547	0	0.970783	0.0072776	3.4635	0	0.251584	-0.259554
NCU01981	translation factor sui1	392.221	210.83	-0.369429	4.58932e-38	-1.08742	262.579	-0.432248	1.32464e-06	-1.02357	367.868	0	0.822586	-0.0456229	406.564	0	0.250543	0.0985996	370.523	0	0.0250257	-0.153445
NCU01982	hypothetical protein	5.84711	8.66914	0	0.0751143	0.371273	8.59785	0	0.811661	0.0945539	5.64791	0	0.967746	-0.00951999	6.63032	0	0.329589	0.183428	4.79057	0	0.122192	-0.326414
NCU01983	hypothetical protein	42.8698	6.63687	-2.07945	5.60634e-89	-2.87169	5.70855	-2.51356	6.90134e-33	-3.29962	23.5621	0	1.41425e-09	-0.799175	48.484	0	0.0178481	0.217314	35.7365	0	0.00119481	-0.32927
NCU01984	hypothetical protein	16.1267	9.93069	0	1.19228e-15	-0.890303	20.1141	0	0.583324	-0.136207	14.3854	0	0.464495	-0.120621	15.8286	0	0.835635	0.0229158	22.7441	0	8.14026e-06	0.416947
NCU01985	cysteine-11	310.936	6.47134	-4.90397	2.19384e-302	-5.74794	8.87359	-4.83417	5.297e-113	-5.50435	93.5898	-0.743766	1.06123e-09	-1.5173	259.084	0	0.057071	-0.201288	338.221	0	0.635465	0.0474005
NCU01987	hypothetical protein	0	0.0913592	0	0.38396	0.735988	0	0	NA	NA	0	0	NA	NA	0	0	NA	NA	0	0	NA	NA
NCU01988	hypothetical protein	0	0	0	NA	NA	0	0	NA	NA	0	0	NA	NA	0	0	NA	NA	0	0	NA	NA
NCU01989	hypothetical protein	11.6923	45.0011	0.781653	2.82196e-31	1.74189	48.8561	0.86618	6.18209e-08	1.57219	18.0797	0	0.129029	0.520263	15.528	0	0.00680477	0.404106	13.0781	0	0.724351	0.0815493
NCU01990	UPF0016 domain-containing protein	29.4484	19.4361	0	7.29687e-08	-0.787541	21.7367	-0.253508	0.000363842	-0.880852	28.6619	0	0.992912	-0.00247908	25.0718	0	0.365685	-0.153014	36.5331	0	0.0670872	0.229808
NCU01991	hypothetical protein	28.2739	18.6124	-0.0431145	9.85651e-12	-0.794602	24.0586	-0.0345398	0.00644022	-0.679578	21.2957	0	0.190439	-0.330783	23.2168	0	0.0309854	-0.221334	30.1892	0	0.841427	0.0211319
NCU01992	coatomer subunit gamma	95.4635	131.719	0	0.00282019	0.270698	124.786	0	0.752793	-0.0686216	119.034	0	0.000558665	0.355532	98.8174	0	0.26875	0.0963933	129.598	0	0.000362521	0.36186
NCU01993	ethanolaminephosphotransferase	20.9934	3.98311	-1.75103	1.60485e-38	-2.56566	6.5599	-1.45591	1.65007e-12	-2.08829	14.283	0	0.0632899	-0.463857	17.7951	0	0.172118	-0.172029	14.0292	0	6.33289e-05	-0.623607
NCU01994	bZIP transcription factor	23.6029	42.3065	0	8.479e-11	0.646786	43.6438	0	0.097904	0.423079	19.5668	0	0.200631	-0.217551	27.1312	0	0.0229447	0.236906	21.0245	0	0.0306682	-0.233974
NCU01995	hypothetical protein	0.0318019	0.0311872	0	0.940255	-0.0699479	0.0438085	0	0.999672	0.000300465	0.015859	0	0.757606	-0.0621148	0.0267886	0	0.963218	-0.00301419	0.0501483	0	0.83402	0.0360602
NCU01996	pH-response regulator protein palI/rim-9	15.7905	8.01834	-0.325716	1.57253e-12	-1.16223	15.2919	0	0.0550451	-0.494953	12.1858	0	0.263081	-0.298575	12.5186	0	0.0198205	-0.264364	21.3556	0	0.000612282	0.355079
NCU01997	ABC transporter	10.1898	8.04897	0	0.000178189	-0.530998	12.3249	0	0.542446	-0.178623	12.2493	0	0.0345616	0.295868	9.8966	0	0.945187	0.00913937	15.4515	0	1.36643e-05	0.514408
NCU01998	septin	23.819	7.94578	-0.990207	9.10884e-40	-1.7694	13.1373	-0.663895	4.57434e-07	-1.294	26.4961	0	0.506402	0.168843	22.8599	0	0.931728	-0.00937307	23.475	0	0.354793	-0.0913356
NCU01999	hypothetical protein	16.8142	10.3345	-0.11405	1.43413e-10	-0.891533	15.5398	0	0.0445409	-0.559881	12.9448	0	0.024064	-0.324325	14.6534	0	0.357742	-0.130289	18.0753	0	0.782062	0.0315709
NCU02000	splicing factor 3B subunit 10	36.1066	27.8888	0	0.00210173	-0.562944	36.0398	0	0.181683	-0.446429	38.4165	0	0.458099	0.125368	34.2446	0	0.871376	-0.0251238	40.4315	0	0.545539	0.0870843
NCU02001	hypothetical protein	20.0324	16.9561	0	0.00148104	-0.431375	18.1384	0	0.045783	-0.586885	21.9856	0	0.28172	0.166815	18.3149	0	0.555752	-0.0737408	27.2236	0	0.00309639	0.358694
NCU02002	hypothetical protein	13.3213	1.52708	-2.44871	3.13561e-26	-3.24687	1.47268	-2.83876	4.72748e-24	-3.52066	3.17896	-1.19875	3.26675e-06	-1.57742	9.91334	0	0.0334363	-0.327203	14.6698	0	0.701832	0.0623049
NCU02003	translation elongation factor-1	6362.99	2732.42	-0.61307	6.02602e-122	-1.4119	3660.37	-0.507476	9.10466e-10	-1.24167	5316.93	0	0.0172343	-0.215748	6301.14	0	0.471187	0.0354734	6064.22	0	0.00156731	-0.141586
NCU02004	phosphoserine phosphatase	69.4459	18.9583	-1.19563	1.04322e-40	-2.05522	19.7128	-1.66412	3.69802e-18	-2.2366	41.0536	0	3.34064e-05	-0.684381	73.873	0	0.378354	0.124273	61.8528	0	0.10558	-0.22919
NCU02005	phosphoadenosine phosphosulfate reductase	24.1544	3.21144	-2.06953	2.79612e-14	-2.98841	4.10853	-2.15767	2.29792e-10	-2.85398	11.2813	-0.312746	0.0395531	-0.756766	28.8852	0	0.422251	0.17923	12.3649	-0.152356	0.00407452	-0.831822
NCU02006	hypothetical protein	16.0277	10.6434	0	2.43046e-12	-0.781374	15.1078	0	0.0368517	-0.533261	14.769	0	0.563052	-0.0760647	14.0897	0	0.295428	-0.126859	16.8099	0	0.967477	-0.00450932
NCU02007	iron-sulfur cluster biosynthesis protein Isd11	97.7495	137.998	0	0.00371642	0.30263	128.705	0	0.806127	-0.0586424	98.4062	0	0.730337	0.0501257	89.4347	0	0.421687	-0.0750483	123.205	0	0.00681894	0.256061
NCU02008	hypothetical protein	9.29722	23.192	0	8.9191e-05	1.10012	29.4148	0.302685	0.0295175	1.12059	13.5958	0	0.176758	0.454971	8.63276	0	0.869071	-0.0363197	17.4638	0	0.0053028	0.712193
NCU02009	FreB	109.86	28.816	-1.37308	5.93286e-11	-2.06602	26.3714	-1.79219	2.19035e-11	-2.42436	143.222	0	0.132464	0.379497	104.518	0	0.948725	-0.0133219	110.352	0	0.830334	-0.0548261
NCU02010	leucine-4	104.65	9.94885	-2.81374	4.17705e-81	-3.55989	15.5797	-2.51617	2.25682e-31	-3.14722	45.4298	-0.340859	1.99139e-12	-1.1167	110.945	0	0.440552	0.11655	113.892	0	0.749807	0.0466141
NCU02011	importin subunit beta-1	59.7305	35.0117	-0.223241	4.06626e-14	-0.961834	50.4033	-0.0276073	0.00237314	-0.69339	48.6916	0	0.113629	-0.245485	57.1961	0	0.894999	-0.0120504	69.8975	0	0.0971746	0.152045
NCU02012	hypothetical protein	24.8051	27.7909	0	0.777812	-0.029691	34.0788	0	0.997462	0.000773781	18.3596	0	0.0314765	-0.373245	24.4652	0	0.770904	0.0290943	22.1157	0	0.0152879	-0.233506
NCU02013	hypothetical protein	94.5587	30.1648	-0.937617	4.14256e-28	-1.82805	32.8823	-1.24032	1.26093e-16	-1.95285	77.8278	0	0.14079	-0.227311	81.5746	0	0.161324	-0.153841	86.0985	0	0.0405744	-0.20467
NCU02014	hypothetical protein	5.3084	5.33054	0	0.595103	-0.178899	5.97918	0	0.564712	-0.267134	4.35739	0	0.422565	-0.21526	4.87984	0	0.796219	-0.0527175	5.04619	0	0.638289	-0.125437
NCU02015	palmitoyltransferase ERF2	22.6323	27.095	0	0.6153	0.0664292	32.9494	0	0.738975	0.0851167	19.9638	0	0.271336	-0.136487	20.4666	0	0.493818	-0.0870032	21.8703	0	0.383443	-0.117263
NCU02016	hypothetical protein	277.51	282.37	0	0.0206643	-0.167982	328.483	0	0.322477	-0.211026	271.828	0	0.926771	0.0110225	271.724	0	0.78298	0.0195147	238.778	0	0.020545	-0.282328
NCU02017	all development altered-2	37.4736	53.2089	0	0.00118153	0.311146	67.7102	0	0.102651	0.391243	38.2726	0	0.453885	0.0702131	30.063	0	0.0711671	-0.243173	36.791	0	0.483575	-0.096867
NCU02018	short chain dehydrogenase	19.6234	97.371	1.14194	5.86416e-45	2.106	126.64	1.68499	7.71833e-15	2.18793	23.1887	0	0.064446	0.273392	22.5651	0	0.187879	0.215166	26.0152	0	0.0288577	0.321205
NCU02019	FAD dependent oxidoreductase	3.9866	14.5237	0.657892	1.14113e-17	1.65843	26.8948	1.43331	8.80494e-11	2.22822	6.15036	0	0.0283852	0.587399	4.31001	0	0.479861	0.129836	3.30004	0	0.150123	-0.310136
NCU02020	metalloreductase transmembrane component	50.4433	7.55731	-2.17165	2.40116e-106	-2.91777	43.1041	-0.0312706	0.0031453	-0.673678	36.1693	0	0.0262687	-0.415718	52.2237	0	0.335654	0.0955947	43.4368	0	0.00508199	-0.282956
NCU02021	hypothetical protein	0.298167	0	0	0.112627	-1.59059	0	0	0.356178	-0.826148	0.0585512	0	0.233919	-0.349336	0.460012	0	0.62053	0.068066	0	0	0.142379	-0.317768
NCU02022	hypothetical protein	2.34558	3.21344	0	0.276822	0.258938	4.25878	0	0.388586	0.38278	2.01038	0	0.46992	-0.164332	2.31236	0	0.902502	0.0237921	3.02202	0	0.275016	0.256582
NCU02023	MFS drug efflux pump	0.0535625	0	0	0.328166	-0.851081	0.0368924	0	0.810797	-0.196643	0.0867139	0	0.601526	0.186554	0.0254936	0	0.716863	-0.0261544	0.0633471	0	0.943431	0.0128382
NCU02024	hypothetical protein	11.1756	14.6488	0	0.188167	0.196779	15.0071	0	0.922218	-0.0310604	14.3017	0	0.113835	0.361649	12.0685	0	0.294676	0.144644	16.2208	0	0.00155475	0.447954
NCU02025	hypothetical protein	17.568	11.6782	-0.0501121	8.47044e-09	-0.77969	8.66238	-0.789813	1.09737e-06	-1.44391	14.2309	0	0.163216	-0.247019	18.1093	0	0.59788	0.0828009	15.8866	0	0.0960015	-0.209952
NCU02026	hypothetical protein	12.8339	8.3134	-0.00917693	4.08552e-10	-0.816997	14.5349	0	0.323207	-0.271485	10.167	0	0.0188292	-0.289228	11.1771	0	0.235938	-0.139204	14.9919	0	0.215194	0.146457
NCU02027	acyl-protein thioesterase 1	19.5961	153.037	1.72086	4.87549e-107	2.76155	128.944	1.56144	9.01497e-17	2.22014	34.3103	0.0474938	8.08037e-07	0.813256	26.0888	0	0.00305667	0.415117	29.4065	0	0.000250607	0.495921
NCU02028	aromatic ring-opening dioxygenase LigB subunit	15.0265	56.0203	0.885027	7.71008e-34	1.69629	55.2349	0.817062	3.43223e-07	1.39431	20.6109	0	0.00199299	0.47893	17.9942	0	0.0257534	0.284254	15.3464	0	0.795594	-0.0388095
NCU02029	hypothetical protein	0.113735	1.92282	0.802978	0.000174134	3.01475	1.13299	0	0.140596	1.47718	0.256029	0	0.355956	0.350242	0.21082	0	0.550351	0.0742259	0.142157	0	0.885743	0.0379524
NCU02030	hypothetical protein	0.101609	0.192903	0	0.649722	0.45074	0.233284	0	0.789441	0.252945	0.0761453	0	0.848369	-0.0536875	0.0285303	0	0.547123	-0.0459007	0.0267044	0	0.504466	-0.12312
NCU02031	hypothetical protein	1.79975	23.7696	2.44369	1.15856e-76	3.50162	21.0192	2.17256	7.79658e-17	2.98796	1.35413	0	0.166601	-0.332334	1.63902	0	0.780658	-0.0576273	2.40572	0	0.274638	0.293216
NCU02032	glycosylhydrolase family 76-1	0	0	0	NA	NA	0	0	NA	NA	0.0109809	0	0.59479	0.0761375	0	0	NA	NA	0	0	NA	NA
NCU02033	hypothetical protein	13.7858	22.4357	0	8.7107e-06	0.507812	29.7587	0.0705042	0.0143657	0.642334	15.9305	0	0.109127	0.239184	15.915	0	0.0628535	0.236534	12.224	0	0.0444629	-0.239276
NCU02034	RIP defective-1	0.0539096	0.481089	0.293669	0.0031785	2.3517	0.517152	0.110143	0.0909907	1.66594	0.0713634	0	0.722341	0.135728	0.0694166	0	0.798464	0.0322746	0.090843	0	0.620532	0.151982
NCU02035	helix-hairpin-helix domain-containing protein	0.738208	1.38878	0	0.137208	0.683673	0.864106	0	0.824136	-0.181675	0.692674	0	0.923177	-0.0345155	0.840178	0	0.701726	0.0836707	1.39939	0	0.0868273	0.579852
NCU02036	tRNA-splicing endonuclease	9.30582	5.16345	-0.177492	1.56779e-16	-1.03815	5.1996	-0.66881	4.92031e-07	-1.27527	7.48028	0	0.0783756	-0.262218	8.36468	0	0.414732	-0.0974176	11.9305	0	0.00530484	0.279519
NCU02037	hypothetical protein	0	0	0	NA	NA	0	0	NA	NA	0	0	NA	NA	0	0	NA	NA	0	0	NA	NA
NCU02038	hypothetical protein	3.40701	9.43626	0.147259	4.83348e-06	1.25135	15.3392	0.876291	0.000711399	1.61191	4.27978	0	0.31469	0.304624	3.22315	0	0.948037	-0.0143931	5.91651	0	0.0149086	0.620022
NCU02039	hypothetical protein	3.90341	10.0666	0.166134	1.27113e-07	1.1603	16.4844	0.969746	5.61897e-06	1.57236	5.29681	0	0.0323289	0.446565	3.78886	0	0.984786	0.00341783	7.03357	0	4.19438e-05	0.725831
NCU02040	hypothetical protein	0.126608	0.0300287	0	0.257909	-1.1467	0.177245	0	0.990479	0.0118687	0.0360347	0	0.257172	-0.37708	0.122481	0	0.990021	-0.00130697	0.130312	0	0.981996	-0.00659848
NCU02041	anchored cell wall protein-11	251.614	52.6168	-1.66414	1.13277e-121	-2.44499	95.4354	-1.21605	9.77702e-18	-1.83342	191.326	0	0.0192389	-0.339184	230.088	0	0.303994	-0.0765052	110.014	-0.495937	6.78323e-37	-1.2418
NCU02042	hypothetical protein	11.2899	11.588	0	0.355756	-0.153735	11.4742	0	0.194421	-0.422308	9.8671	0	0.56914	-0.141829	9.01867	0	0.136019	-0.236726	9.43793	0	0.106041	-0.308096
NCU02043	UPF0326 protein hag1	5.11439	7.75042	0	0.0486306	0.402169	11.7933	0.0643547	0.0587784	0.720271	4.68049	0	0.675184	-0.0811021	4.34887	0	0.425722	-0.144816	3.98245	0	0.0535021	-0.394422
NCU02044	GTP-binding protein	173.668	89.7061	-0.328549	1.7312e-39	-1.14433	107.944	-0.436747	1.31336e-07	-1.12991	107.343	0	0.000159371	-0.627552	156.261	0	0.132019	-0.100224	160.104	0	0.0155308	-0.18828
NCU02046	hypothetical protein	1.39256	2.97596	0	0.00529418	0.877387	8.61729	1.4223	1.16404e-06	2.07062	1.83905	0	0.250247	0.361894	1.24142	0	0.716283	-0.0783836	1.56773	0	0.744464	0.0833693
NCU02048	VPS9 domain-containing protein	14.7539	8.63385	-0.271655	3.07677e-08	-0.960957	12.94	-0.049644	0.0245811	-0.6347	15.2583	0	0.728982	0.0828482	17.7959	0	0.0444514	0.285202	23.2014	0	0.000208747	0.555373
NCU02049	hypothetical protein	7.40546	1.06061	-2.20079	2.13955e-54	-2.9679	3.26914	-0.934684	2.90452e-08	-1.60171	4.74313	0	0.0410052	-0.535143	4.96524	0	6.03007e-05	-0.484687	8.58916	0	0.254525	0.136533
NCU02051	hypothetical protein	6.72289	4.64158	-0.0335973	0.00213392	-0.716804	4.18968	-0.516369	0.000262113	-1.11259	6.63413	0	0.918792	0.020917	7.56167	0	0.107769	0.201183	3.88485	-0.0105872	4.97962e-09	-0.828353
NCU02052	transcription initiation factor TFIId 127kD subunit	12.7938	7.0165	-0.256779	5.05355e-24	-1.05782	9.08102	-0.317325	0.00010931	-0.937485	10.1056	0	0.0262749	-0.290492	10.6058	0	0.0296357	-0.210697	12.8891	0	0.50039	-0.0603413
NCU02053	mutagen sensitive-42	3.89076	6.68626	0	0.00177153	0.582439	10.436	0.34335	0.00482197	0.940536	3.251	0	0.411921	-0.198522	3.08107	0	0.188034	-0.232461	4.88793	0	0.188879	0.238045
NCU02054	hypothetical protein	13.5502	17.9225	0	0.345227	0.20926	17.2834	0	0.725893	-0.103178	14.2137	0	0.491107	0.104127	12.5711	0	0.674242	-0.0536935	14.9748	0	0.61159	0.0680096
NCU02055	uridine nucleosidase Urh1	24.1285	26.6058	0	0.727736	-0.0531181	30.2392	0	0.650073	-0.129326	23.3627	0	0.989811	-0.00232486	24.5843	0	0.579833	0.0711532	28.1551	0	0.268618	0.145058
NCU02056	salicylaldehyde dehydrogenase	9.07414	11.4535	0	0.458583	0.14227	11.9424	0	0.853637	-0.0596765	10.2551	0	0.160708	0.210194	9.74652	0	0.374863	0.135396	5.62634	-0.0334259	1.06691e-05	-0.720133
NCU02057	autoinducer 2 sensor kinase/phosphatase luxQ	19.9757	14.1474	0	4.77493e-06	-0.688491	15.8304	-0.184336	0.000746722	-0.781403	13.547	0	0.00318527	-0.492481	20.1368	0	0.530842	0.0581536	9.66111	-0.325374	2.33874e-22	-1.09413
NCU02058	hypothetical protein	5.53411	5.76522	0	0.602492	-0.130946	5.48112	0	0.281734	-0.450377	4.54966	0	0.516013	-0.202837	4.07964	0	0.114328	-0.299604	6.33201	0	0.575687	0.113708
NCU02059	endothiapepsin	23.4797	20.2039	0	0.00491206	-0.408394	19.8987	-0.0432983	0.010687	-0.681789	25.6511	0	0.466785	0.153167	20.5282	0	0.27729	-0.132493	46.6678	0.226651	2.90795e-13	0.890845
NCU02060	zinc metallopeptidase	1.21692	7.43182	1.12234	1.33665e-12	2.34673	10.612	1.76452	1.47681e-06	2.48027	2.32543	0	0.00706099	0.809713	1.11494	0	0.866333	-0.0381172	1.46947	0	0.661081	0.142223
NCU02061	hypothetical protein	5.29974	0.59339	-1.87987	2.87296e-11	-3.14403	0.861127	-1.60174	5.65041e-06	-2.74975	3.40915	0	0.0236582	-0.53759	5.09124	0	0.974533	-0.00642561	2.79442	-0.0901378	0.00144507	-0.837781
NCU02062	hypothetical protein	1.11993	1.1529	0	0.854975	-0.123973	0.932063	0	0.566118	-0.516854	0.796615	0	0.460136	-0.28802	0.671423	0	0.35683	-0.185741	0.540842	0	0.147318	-0.525509
NCU02063	mitochondrial intermediate peptidase	15.3677	5.13452	-0.899826	1.70372e-38	-1.76752	6.78678	-1.02841	5.55574e-09	-1.60443	13.3947	0	0.141093	-0.154273	15.7919	0	0.489101	0.0839709	21.0684	0	0.000113549	0.375862
NCU02064	hypothetical protein	80.5919	23.0724	-1.19267	1.47398e-66	-1.99049	28.9358	-1.33835	1.7504e-15	-1.90655	75.7223	0	0.614807	-0.0473506	93.1767	0	0.102732	0.231714	80.0935	0	0.422482	-0.0791718
NCU02065	DUF726 domain-containing protein	4.86821	1.83768	-0.820694	1.31035e-09	-1.57106	2.5863	-0.534547	0.000625623	-1.31769	3.92319	0	0.417796	-0.229071	5.16402	0	0.530017	0.111762	8.20119	0	8.84673e-05	0.644686
NCU02066	ribosome assembly protein Noc2	38.4418	1.04744	-4.32705	3.16385e-124	-5.32088	0.524352	-5.4361	2.85239e-61	-6.37798	7.58481	-1.65383	3.47194e-05	-1.57846	23.0943	0	1.80117e-12	-0.655687	25.2226	0	9.2415e-14	-0.670438
NCU02067	MDM complex subunit 12	4.86843	6.91641	0	0.129759	0.310133	6.80733	0	0.949573	0.0251915	3.6673	0	0.172583	-0.331608	4.85488	0	0.847904	0.0349901	3.98564	0	0.0968074	-0.330535
NCU02068	hypothetical protein	14.1393	8.797	-0.137309	1.23015e-15	-0.874802	9.56323	-0.415634	2.48237e-05	-1.00625	10.8735	0	0.0385608	-0.321651	13.0669	0	0.47207	-0.0613802	11.2326	0	2.85888e-05	-0.396917
NCU02070	peroxin 2	21.1301	34.8746	0	3.98253e-08	0.528061	36.5091	0	0.185313	0.327597	22.9873	0	0.550367	0.142263	20.1133	0	0.866143	-0.0208005	18.8789	0	0.0516046	-0.229856
NCU02071	hypothetical protein	0.385798	0.878732	0	0.229633	0.848352	1.10326	0	0.480325	0.68079	0.462183	0	0.719208	0.146704	0.205288	0	0.454444	-0.116957	0.737241	0	0.323823	0.353809
NCU02073	hypothetical protein	1.77417	3.34479	0	0.0404784	0.703789	4.55735	0	0.17148	0.815749	1.52344	0	0.642091	-0.144105	2.24327	0	0.305335	0.228926	1.74004	0	0.805615	-0.0754538
NCU02074	endoplasmic oxidoreductin-1	21.3097	29.4051	0	0.506058	0.267305	10.6317	-0.684928	0.00122398	-1.38368	91.3396	1.16696	2.17001e-07	1.69983	29.135	0	0.150668	0.315294	37.7892	0.0487381	0.0352418	0.607625
NCU02075	heat shock protein 70-2	1456.71	56.7868	-3.99159	0	-4.85958	35.1267	-5.20518	7.43257e-163	-5.76483	722.348	-0.0608007	0.000964239	-0.861645	1312.62	0	0.127907	-0.0984051	1243.97	0	4.22406e-06	-0.297754
NCU02076	eukaryotic translation initiation factor 4E	84.6563	11.3488	-2.32544	2.05759e-169	-3.08454	14.6335	-2.27263	3.18751e-37	-2.94849	45.4395	-0.0864817	0.0113737	-0.733372	80.0844	0	0.695905	-0.0295598	81.8014	0	0.0861668	-0.120765
NCU02077	hypothetical protein	0.167387	0.0752921	0	0.234562	-1.03092	0.0535244	0	0.295104	-1.0472	0.116119	0	0.547593	-0.245377	0.155798	0	0.950314	-0.0112246	0.0475393	0	0.191399	-0.393591
NCU02078	hypothetical protein	17.7523	12.7824	0	1.02119e-07	-0.663864	16.1226	0	0.0207327	-0.58608	17.868	0	0.643745	0.0494208	16.9429	0	0.86766	-0.0172544	20.7735	0	0.10519	0.151377
NCU02079	cyclin-dependent kinase regulatory subunit	27.6089	39.0471	0	0.0360711	0.303951	48.2713	0	0.19625	0.342632	29.8277	0	0.392833	0.1465	27.3459	0	0.761289	0.0344932	24.076	0	0.0237206	-0.26226
NCU02080	hypothetical protein	19.7287	56.0369	0.432054	2.93644e-16	1.30552	19.9936	0	0.213714	-0.425253	8.08255	-0.397829	3.32421e-05	-1.09739	17.598	0	0.526272	-0.0978403	13.1605	0	0.000363683	-0.615425
NCU02081	hypothetical protein	0.223974	0	0	0.45916	-0.568551	0.988896	0	0.638992	0.392202	0.238659	0	0.964828	0.0092093	0.429352	0	0.67601	0.0371333	0.195182	0	0.921289	-0.0158259
NCU02082	cft-1	15.8959	11.5748	0	7.60306e-12	-0.649934	13.0551	0	0.00262542	-0.729557	11.4956	0	0.00011837	-0.417733	16.0191	0	0.514474	0.0588428	14.3272	0	0.0160511	-0.219423
NCU02083	1-phosphatidylinositol-3-phosphate 5-kinase	8.83543	20.561	0.159369	2.43033e-14	1.01954	26.9841	0.472135	6.7402e-06	1.13431	7.6594	0	0.379779	-0.159442	9.51194	0	0.248038	0.143111	8.79106	0	0.514968	-0.0773515
NCU02084	arginase	10.089	22.1549	0	9.30039e-06	0.932205	13.6792	0	0.965511	-0.0160692	20.7783	0.13267	0.00223105	0.908572	12.4962	0	0.128248	0.283516	8.40115	0	0.260704	-0.285897
NCU02085	hypothetical protein	0.272649	2.56007	1.53392	3.05845e-09	2.84796	2.33504	1.02876	0.00482139	2.17077	0.468893	0	0.166918	0.5346	0.181515	0	0.549305	-0.110808	0.145244	0	0.294366	-0.368775
NCU02086	hypothetical protein	41.0146	14.2585	-0.925716	4.42656e-48	-1.711	49.3142	0	0.40676	-0.188421	31.6674	0	0.40372	-0.268406	44.2339	0	0.0933916	0.153098	21.2869	-0.193307	6.02468e-18	-0.993665
NCU02087	hypothetical protein	0.209063	2.64819	1.62496	6.64666e-11	3.23615	2.42207	1.60961	0.00117562	2.51565	0.113833	0	0.366857	-0.365814	0.32808	0	0.399896	0.163226	0.155201	0	0.584296	-0.192662
NCU02088	hypothetical protein	0.456068	2.2577	0.261421	0.000561345	1.945	1.86012	0	0.198915	1.14882	0.223881	0	0.298556	-0.419111	0.383192	0	0.828667	-0.0382752	0.338448	0	0.592495	-0.188903
NCU02089	hypothetical protein	15.4769	4.18406	-1.27466	3.76914e-44	-2.06964	6.74589	-1.01275	8.29876e-09	-1.62112	7.85277	-0.0677542	0.000176025	-0.854409	13.0558	0	0.0984459	-0.182893	12.5752	0	0.00108989	-0.363635
NCU02090	adenine phosphoribosyltransferase	65.2578	37.2963	-0.166533	3.46172e-09	-0.995722	36.0071	-0.700881	5.2687e-08	-1.29667	36.5255	-0.073076	0.00587149	-0.711015	57.804	0	0.216949	-0.118994	66.3365	0	0.602191	-0.0479055
NCU02091	glycosylhydrolase family 47-7	2.153	1.90077	0	0.119086	-0.366289	3.61571	0	0.492968	0.278723	2.87341	0	0.222045	0.373472	1.94013	0	0.691514	-0.0746935	3.17926	0	0.0154909	0.455043
NCU02092	hypothetical protein	4.16586	1.67434	-0.554909	2.14198e-09	-1.48592	6.5189	0	0.627913	0.181917	4.79573	0	0.300863	0.224375	5.30934	0	0.0399836	0.337397	2.61131	-0.0500458	0.00114907	-0.679209
NCU02094	vegetative asexual development-2	15.6342	6.01593	-0.724241	1.17065e-38	-1.56573	7.27213	-0.881376	5.29516e-09	-1.53362	11.7077	0	0.000361043	-0.369514	14.5577	0	0.648786	-0.0485637	10.6956	0	7.47301e-09	-0.606564
NCU02095	hypothetical protein	18.0859	31.2165	0	0.00114275	0.590182	26.5747	0	0.745594	0.0957646	22.6729	0	0.0565744	0.347605	21.8154	0	0.0437771	0.287012	16.896	0	0.240245	-0.162928
NCU02096	flavohemoglobin	18.3162	10.1826	-0.207869	1.98627e-05	-1.02259	7.32033	-1.14932	6.55667e-08	-1.73115	26.9183	0	0.0489355	0.528767	20.1902	0	0.346273	0.158452	9.31098	-0.210644	1.12833e-06	-0.962497
NCU02097	short chain dehydrogenase	0.703196	237.216	6.80072	9.46392e-145	7.99997	219.73	6.81782	4.10035e-84	7.51877	6.06636	1.68775	5.65497e-09	2.14726	0.90147	0	0.462231	0.162754	0.842554	0	0.732017	0.120087
NCU02098	G/U mismatch-specific DNA glycosylase	78.5539	55.1347	0	1.95754e-05	-0.697931	109.762	0	0.908977	0.0262936	78.2948	0	0.865744	0.0324506	72.7811	0	0.643844	-0.0546248	68.5682	0	0.00547294	-0.264239
NCU02099	hypothetical protein	83.6057	108.21	0	0.496015	0.17905	51.6504	-0.477634	1.86305e-05	-1.12935	124.193	0	0.0105712	0.567529	91.8258	0	0.216401	0.167546	76.5554	0	0.191849	-0.191109
NCU02100	LMBR1 domain-containing protein 1	12.4036	15.6095	0	0.324251	0.137902	18.828	0	0.621141	0.142955	15.8859	0	0.0827273	0.370498	13.413	0	0.250747	0.148519	9.07619	0	0.000499306	-0.501754
NCU02101	hypothetical protein	2.05753	3.66228	0	0.0267269	0.624292	3.831	0	0.353828	0.416276	2.11227	0	0.84476	0.0611285	1.82325	0	0.648066	-0.0916656	1.94508	0	0.55593	-0.135007
NCU02103	DNA-directed RNA polymerase II largest subunit	35.0756	18.5909	-0.443501	2.41885e-24	-1.10654	24.3244	-0.357302	9.86255e-06	-0.972259	28.2722	0	0.114673	-0.258534	31.1913	0	0.149984	-0.115507	41.2274	0	0.0387572	0.158595
NCU02104	WD domain-containing protein	6.25321	4.88616	0	0.0294273	-0.543245	6.00493	0	0.222263	-0.49375	6.68453	0	0.592063	0.12223	5.833	0	0.813293	-0.040806	6.8922	0	0.740029	0.0627827
NCU02105	tRNA(His) guanylyltransferase	9.99358	6.28987	-0.0281049	0.001462	-0.844443	8.15861	0	0.0886737	-0.715818	4.32378	-0.166314	0.00557853	-0.92376	9.41806	0	0.884505	-0.0262821	5.33907	-0.0621298	0.000249151	-0.861399
NCU02106	hypothetical protein	36.9011	1.58485	-3.80504	6.41639e-65	-4.64726	1.24328	-4.04057	3.26885e-36	-5.10549	9.17076	-1.15678	7.35703e-06	-1.52874	23.9902	0	1.0377e-05	-0.527432	13.6148	-0.691617	2.11191e-23	-1.44675
NCU02107	AMP-binding enzyme	5.57566	10.8967	0	6.07898e-06	0.768456	12.6258	0	0.0457366	0.699391	7.77702	0	0.00246246	0.499168	5.68576	0	0.680842	0.0681199	9.85967	0.00213753	8.32213e-06	0.712172
NCU02108	BolA domain-containing protein	25.6383	28.3194	0	0.787013	-0.0481645	30.982	0	0.554579	-0.178371	24.2543	0	0.809363	-0.0366901	29.1252	0	0.120296	0.210296	25.7049	0	0.668884	-0.0671357
NCU02109	UDP-N-acetylglucosamine pyrophosphorylase	53.3995	78.9722	0	5.85234e-05	0.37063	94.1783	0	0.119474	0.357844	61.9439	0	0.0221194	0.250817	60.0032	0	0.0565011	0.205844	97.6445	0.12911	1.76435e-06	0.759655
NCU02110	NADPH oxidase-1	32.0088	13.3954	-0.64707	1.90333e-26	-1.44239	56.6601	0	0.110695	0.36257	26.2183	0	0.232963	-0.234938	28.2037	0	0.209705	-0.124822	28.335	0	0.00368274	-0.245486
NCU02111	myosin-5	34.1583	39.4807	0	0.851037	0.0157494	46.0057	0	0.907169	-0.0262122	38.3202	0	0.0173057	0.205159	36.7712	0	0.109469	0.149078	38.0889	0	0.326623	0.0831399
NCU02112	hypothetical protein	8.14628	15.8634	0	4.46195e-15	0.766148	17.8099	0.0607725	0.00800241	0.6611	7.4175	0	0.635471	-0.0890609	7.75218	0	0.859164	-0.0213734	9.3938	0	0.189338	0.130468
NCU02113	ubiquitin-conjugating enzyme E2 13	63.5986	106.334	0	1.70147e-10	0.546838	103.076	0	0.303755	0.237205	60.6774	0	0.777933	-0.0265944	63.089	0	0.717542	0.0371865	73.8301	0	0.12192	0.139812
NCU02114	G1/S-specific cyclin Cln1	81.4226	42.4132	-0.35799	8.95915e-16	-1.12718	69.3074	0	0.0032098	-0.678563	73.6669	0	0.438471	-0.100355	70.6361	0	0.184476	-0.144807	104.808	0	0.0135644	0.284724
NCU02115	hypothetical protein	25.5878	9.21626	-0.94595	4.11719e-21	-1.6565	17.1409	-0.402118	0.000120229	-1.01785	19.6929	0	0.102147	-0.319164	23.0516	0	0.454845	-0.0927708	25.1454	0	0.449293	-0.0944894
NCU02116	metallo-beta-lactamase	2.682	23.4815	1.81653	3.25812e-34	2.89881	29.9101	2.30154	2.71914e-12	2.88964	4.9284	0.0418123	0.00387562	0.797846	3.74564	0	0.111772	0.343907	3.96416	0	0.161334	0.400627
NCU02117	sym-1	20.7803	30.6209	0	0.0259771	0.363328	40.4489	0	0.109166	0.493271	20.8775	0	0.771149	0.0454991	17.044	0	0.202496	-0.201765	24.191	0	0.396581	0.137601
NCU02118	palmitoyltransferase PFA4	7.29953	9.15299	0	0.527037	0.130725	13.3533	0	0.279398	0.401127	7.8892	0	0.57734	0.13756	6.41265	0	0.559628	-0.109525	7.52822	0	0.913629	-0.0242134
NCU02119	capsule protein	4.79142	2.77632	-0.0944258	7.50007e-07	-0.970122	3.40654	-0.224633	0.0102832	-0.917217	3.39889	0	0.0737389	-0.416509	3.97754	0	0.320294	-0.17905	6.91791	0	0.00339743	0.435853
NCU02120	hypothetical protein	15.2518	4.30085	-1.18391	4.43644e-68	-2.01295	9.23994	-0.533372	2.08142e-06	-1.16186	10.719	0	0.00349718	-0.45062	13.101	0	0.177462	-0.15834	11.8693	0	1.09817e-05	-0.425878
NCU02121	transcriptional regulator	9.99789	3.92892	-0.756631	4.6718e-24	-1.53086	12.3938	0	0.592567	-0.144062	6.61935	0	0.000192197	-0.536095	8.29056	0	0.0725407	-0.204887	10.1592	0	0.658349	-0.0485368
NCU02122	HCO3	11.4732	5.75136	-0.349256	1.03991e-09	-1.17693	5.09431	-0.932867	8.2438e-07	-1.58387	8.34539	0	0.212461	-0.351351	8.60224	0	0.0223431	-0.3256	8.5884	0	0.00727897	-0.460331
NCU02123	mitochondrial GTPase	7.43947	3.30432	-0.493171	2.47712e-07	-1.34314	5.80661	0	0.048704	-0.782262	4.60787	0	0.00178918	-0.610018	6.9556	0	0.831562	-0.0373495	3.23297	-0.434487	7.89265e-07	-1.12926
NCU02124	dienelactone hydrolase	58.9747	328.497	1.25605	2.49057e-95	2.27796	322.291	1.42688	3.50454e-19	1.96922	93.3093	0	0.0124217	0.62948	67.7172	0	0.00958035	0.238045	120.255	0.274953	6.43615e-10	0.91537
NCU02125	hypothetical protein	0.528382	1.82266	0.156779	0.00420466	1.4873	3.03426	0.578411	0.0177324	1.74076	0.380504	0	0.514155	-0.261628	0.562287	0	0.819456	0.0478172	0.559809	0	0.976307	0.0107812
NCU02126	isovaleryl-CoA dehydrogenase	2.6183	92.5156	3.94367	1.65136e-62	4.84692	60.2619	3.39124	4.51906e-24	3.91263	6.94508	0.415354	1.23893e-06	1.27513	2.45854	0	0.915442	-0.0239647	3.49996	0	0.333036	0.280907
NCU02127	methylcrotonoyl-CoA carboxylase subunit beta	5.72958	207.348	3.87775	7.33639e-108	4.92233	127.562	3.32252	6.05661e-40	3.92991	24.3163	1.19351	6.88943e-30	2.02037	7.29403	0	0.0724942	0.321659	6.12163	0	0.929138	0.0227762
NCU02128	D-arabinitol dehydrogenase	2.78535	85.0816	3.71378	5.16399e-78	4.66783	77.5758	3.68318	2.03045e-34	4.21262	79.2095	3.58175	2.54653e-12	2.75112	4.81438	0	0.0385164	0.465496	2.08483	0	0.208995	-0.381395
NCU02129	hypothetical protein	0.867432	5.48466	0.630203	0.000187421	2.22889	2.80829	0	0.397194	0.810684	0.881297	0	0.929802	0.0359414	0.349904	0	0.315503	-0.149388	0.606226	0	0.631155	-0.154895
NCU02130	hypothetical protein	5.42418	77.876	2.6851	2.67533e-82	3.61762	80.6098	2.87759	1.97518e-39	3.37956	5.83186	0	0.443574	0.137195	5.03286	0	0.735527	-0.052203	4.0072	0	0.0051949	-0.480265
NCU02131	Rgf3-like	17.2922	25.9087	0	1.69454e-06	0.388927	29.1135	0	0.201124	0.291265	16.5559	0	0.881764	-0.0190294	18.5672	0	0.0835983	0.146778	17.0465	0	0.276043	-0.0919158
NCU02132	hypothetical protein	1.47375	5.30508	0.300276	0.00325644	1.53262	3.92663	0	0.277044	0.80352	2.07163	0	0.354715	0.354866	1.58756	0	0.765334	0.0664405	1.91948	0	0.562344	0.19984
NCU02133	superoxide dismutase-1	418.47	1078.16	0.333266	8.26287e-10	1.15942	995.124	0.299307	0.00388483	0.775972	551.115	0	0.037505	0.412019	466.847	0	0.287224	0.1748	497.179	0	0.286671	0.167006
NCU02134	transcription factor	55.5761	133.343	0.197051	5.83753e-13	1.06218	138.329	0.106264	0.000103464	0.848132	115.977	0.219431	1.73122e-36	1.08852	73.5571	0	4.05884e-07	0.437711	84.772	0	7.98438e-15	0.531906
NCU02136	transaldolase	383.8	204.268	-0.336583	1.29455e-12	-1.09923	371.611	0	0.0384739	-0.497715	288.466	0	0.0715154	-0.348281	492.345	0	0.0759581	0.325062	488.492	0	0.0345022	0.266881
NCU02137	phosphatidylinositol:UDP-GlcNAc transferase PIG-C	9.87396	6.97585	0	4.78617e-06	-0.69068	10.5348	0	0.238356	-0.3543	9.38633	0	0.853829	-0.0333943	7.74742	0	0.165006	-0.242721	16.1625	0	1.17059e-05	0.613935
NCU02138	hypothetical protein	7.20892	7.63921	0	0.787535	-0.101127	9.64338	0	0.947904	-0.0300267	11.5442	0	0.0379729	0.609106	8.1457	0	0.530918	0.138723	15.9027	0.375659	0.00460643	0.842528
NCU02139	annexin ANXC4	46.7788	122.511	0.229414	5.95803e-39	1.19332	102.741	0.127102	0.00232151	0.669905	40.4475	0	0.500124	-0.15046	42.9786	0	0.373206	-0.0702211	40.6279	0	0.000263752	-0.273169
NCU02142	hypothetical protein	2.26416	2.53139	0	0.941664	-0.0355859	1.84053	0	0.192216	-0.697357	1.86996	0	0.485076	-0.19873	1.4151	0	0.0576602	-0.408208	2.8621	0	0.315129	0.235808
NCU02143	hypothetical protein	0	0.601328	0	0.380987	0.742078	0	0	NA	NA	0	0	NA	NA	0	0	NA	NA	0	0	NA	NA
NCU02144	hypothetical protein	0.158327	0.323793	0	0.716141	0.368355	0.466031	0	0.780916	0.219113	0	0	0.375074	-0.133106	0	0	0.50331	-0.0310771	0	0	0.473308	-0.0853677
NCU02145	hypothetical protein	0.185111	0.363066	0	0.795648	0.246934	1.01999	0	0.546165	0.528322	0.287595	0	0.747031	0.0888825	0.311859	0	0.767977	0.0211715	0	0	0.465591	-0.0882789
NCU02146	hypothetical protein	0.0324863	0.030327	0	0.932165	-0.07943	0	0	0.68133	-0.246154	0.0504719	0	0.747031	0.0888825	0	0	0.494507	-0.032357	0	0	0.465591	-0.0882789
NCU02147	ankyrin repeat and zinc finger domain-containing protein 1	10.4375	11.8991	0	0.988741	-0.00268089	11.7772	0	0.372597	-0.275149	7.79777	0	0.0351774	-0.364023	9.62679	0	0.665805	-0.0592926	12.6895	0	0.138815	0.200485
NCU02148	triacylglycerol lipase	29.4927	89.0008	0.494657	2.41117e-30	1.39515	47.6997	0	0.324431	0.233054	17.7952	0	1.63398e-05	-0.659954	28.8819	0	0.84505	0.0196921	22.0205	0	1.28598e-07	-0.485936
NCU02149	cytochrome-1	27.5504	13.2455	-0.456143	7.54148e-16	-1.24425	15.0262	-0.503029	1.08743e-05	-1.30169	22.4263	0	0.0366636	-0.24974	28.408	0	0.476999	0.0882341	27.8738	0	0.641403	-0.0545268
NCU02150	Ser/Thr protein phosphatase	3.08735	9.81055	0.489583	8.07042e-10	1.45486	8.34557	0.233242	0.0198044	0.937522	2.17187	0	0.0632106	-0.426313	2.80492	0	0.717656	-0.0694875	2.39626	0	0.116867	-0.38098
NCU02151	WD repeat containing protein 23	11.7303	37.6753	0.696695	5.92688e-41	1.48579	40.0121	0.723544	1.21841e-06	1.28977	12.2095	0	0.708835	0.0910979	13.0549	0	0.122661	0.189321	8.85445	0	0.00180727	-0.456504
NCU02152	RRM domain-containing protein	16.9016	9.59402	-0.291116	1.16547e-11	-1.00627	13.3382	-0.167604	0.00237514	-0.784436	16.7029	0	0.883009	0.0241583	15.8968	0	0.724761	-0.0370578	25.6618	0	8.51592e-08	0.519545
NCU02153	hypothetical protein	9.38018	16.1837	0	2.7215e-05	0.590878	20.4936	0.0524069	0.0276194	0.655956	11.1332	0	0.0482777	0.27818	8.64104	0	0.670599	-0.0599981	13.4184	0	0.00138684	0.427392
NCU02155	hypothetical protein	12.6334	0.169578	-4.19846	5.97628e-25	-5.79206	0.24528	-4.08686	6.29193e-20	-5.44095	3.72948	-0.918031	0.00869369	-1.0485	5.73775	-0.358225	3.24556e-05	-0.814403	8.8243	0	0.0115652	-0.534215
NCU02156	dsDNA-binding protein PDCD5	22.8752	17.9796	0	0.000781356	-0.53781	20.4971	0	0.0690487	-0.597687	18.8817	0	0.125076	-0.228634	23.1922	0	0.687898	0.0591553	22.8925	0	0.682781	-0.0667384
NCU02157	COQ4	23.2098	39.3862	0	6.97256e-05	0.56567	24.5154	0	0.212417	-0.368764	36.26	0	0.0416125	0.587162	31.0049	0	0.000878639	0.42726	40.7286	0	2.04663e-09	0.717216
NCU02158	hypothetical protein	2.70861	3.8038	0	0.229874	0.29036	5.37781	0	0.216368	0.509233	1.8773	0	0.171065	-0.408312	1.99312	0	0.119161	-0.299915	2.52906	0	0.490497	-0.154819
NCU02159	hypothetical protein	23.9639	1.18526	-3.56208	5.64067e-63	-4.4525	1.31142	-3.68627	6.17593e-34	-4.48045	6.75504	-0.965845	3.13139e-05	-1.40143	16.368	0	0.000487801	-0.455616	10.7925	-0.480408	1.69448e-19	-1.18197
NCU02160	Rac1 homolog-1	126.576	55.4105	-0.670984	1.29617e-27	-1.37841	104.258	0	0.00190818	-0.725198	102.185	0	0.0326934	-0.259946	127.068	0	0.710404	0.0510807	110.883	0	0.0278083	-0.255975
NCU02161		4.12665	4.92791	0	0.791291	0.0618903	6.1564	0	0.779806	0.113981	3.8507	0	0.792133	-0.0541058	4.10169	0	0.860868	0.0326276	4.13547	0	0.780083	-0.0623871
NCU02162	SURF-family protein	11.7212	5.10444	-0.585038	1.7468e-15	-1.38458	5.13591	-0.963962	2.81961e-08	-1.61159	9.17095	0	0.191381	-0.285151	13.8442	0	0.045324	0.2646	10.0182	0	0.0220417	-0.290816
NCU02163	hypothetical protein	0.495022	0.799531	0	0.468139	0.441736	0.928297	0	0.717669	0.325666	0.828331	0	0.212703	0.488828	0.585019	0	0.717554	0.068323	0.922554	0	0.190308	0.469537
NCU02164	hypothetical protein	25.898	12.1241	-0.587101	3.79982e-14	-1.2775	28.1527	0	0.208754	-0.329425	24.2468	0	0.750307	-0.0542133	24.2411	0	0.739503	-0.0410344	39.0833	0	3.57911e-05	0.505964
NCU02165	hypothetical protein	1.61072	3.98105	0.128367	2.8843e-05	1.09031	5.29287	0.482092	0.00778582	1.19419	1.29128	0	0.457628	-0.233189	1.67573	0	0.727503	0.0725158	1.79243	0	0.790338	0.0669645
NCU02167	Krev-1-like	28.176	33.0361	0	0.877823	0.0336791	26.046	0	0.0292307	-0.560877	23.4141	0	0.15422	-0.218516	33.5895	0	0.00404298	0.287593	22.9614	0	0.000397169	-0.360069
NCU02168	PQ loop repeat protein	8.41617	3.80251	-0.528059	1.62614e-09	-1.32419	5.81675	-0.165244	0.0131447	-0.952149	4.44961	0	9.02801e-05	-0.814798	6.10629	0	0.0369406	-0.346066	6.98463	0	0.0924255	-0.317802
NCU02169	hypothetical protein	24.5557	1.9262	-2.94224	2.96496e-42	-3.79131	2.58041	-2.70695	3.94222e-21	-3.56801	6.96834	-0.908467	1.15447e-10	-1.59568	19.8834	0	0.117066	-0.225867	16.831	0	0.00637806	-0.564656
NCU02170	hypothetical protein	2.13936	0.276184	-1.64204	1.58431e-10	-2.97402	0.486476	-1.2672	8.58737e-05	-2.3326	0.660705	-0.48345	7.25574e-07	-1.41296	1.34574	0	0.0779176	-0.385152	1.48464	0	0.0481652	-0.508436
NCU02171	hypothetical protein	0.913614	0.168794	0	0.0376117	-1.88021	0.711311	0	0.595096	-0.513061	0.643135	0	0.52587	-0.257369	0.245767	0	0.157776	-0.210921	0.414154	0	0.190415	-0.463249
NCU02172	hypothetical protein	40.3523	3.48712	-2.80194	2.44629e-115	-3.69936	8.25418	-2.15425	1.34762e-31	-2.70856	19.3521	-0.165147	4.6832e-07	-0.958385	33.0851	0	0.00626883	-0.228553	20.8727	-0.183651	6.78842e-36	-1.01103
NCU02173	C6 zinc finger protein	12.9412	14.2401	0	0.657256	-0.0545723	22.2956	0	0.201102	0.32247	13.4898	0	0.503355	0.0980265	12.6966	0	0.841824	0.0223963	13.3898	0	0.856275	-0.0237888
NCU02174	hypothetical protein	14.6118	31.5123	0	8.59232e-09	0.909086	13.2985	0	0.0684085	-0.578168	11.6635	0	0.418192	-0.23531	18.08	0	0.0160014	0.323743	9.19799	0	4.486e-06	-0.704331
NCU02175	phosphatidyl inositol-specific phospholipase C	15.1648	5.59186	-0.859291	6.85289e-08	-1.59302	14.9285	0	0.140721	-0.46476	13.5008	0	0.607366	-0.113718	13.744	0	0.68147	-0.0729488	7.23349	-0.304935	7.56971e-06	-1.0136
NCU02176	hypothetical protein	6.30442	12.6479	0	0.000444119	0.79947	16.2084	0.236911	0.0171485	0.873881	8.45185	0	0.0553186	0.425332	6.70607	0	0.523201	0.112412	7.04446	0	0.659764	0.0831772
NCU02177	hypothetical protein	12.419	22.3435	0	1.27793e-05	0.649179	23.3922	0	0.157821	0.445568	10.7409	0	0.349419	-0.162117	11.7013	0	0.868898	-0.0274676	7.95751	0	3.59164e-05	-0.677014
NCU02178	suppressor of ascus-dominance-1	0.0336166	0.36892	0.446426	0.0019349	2.5248	0.230883	0	0.277425	1.08523	0.0319189	0	0.990891	-0.00341181	0.0328769	0	0.996143	-0.000503754	0	0	0.309071	-0.166285
NCU02179	D-lactate dehydrogenase	7.38909	170.362	3.41208	1.6384e-81	4.28065	122.362	2.97321	6.55227e-31	3.5108	15.6559	0.198751	9.52997e-06	1.02553	6.69439	0	0.769111	-0.0628175	1.85467	-1.08928	1.09469e-12	-1.7785
NCU02181	40S ribosomal protein S4	1378.37	365.567	-1.34103	1.99279e-81	-2.10344	402.511	-1.51158	1.60723e-24	-2.20727	1124.32	0	0.232852	-0.237293	1192.26	0	0.0682292	-0.15386	1203.58	0	0.00108451	-0.265347
NCU02182	hypothetical protein	21.4889	5.11071	-1.30855	7.23767e-52	-2.25511	10.0124	-0.940883	4.15081e-09	-1.5314	14.9802	0	0.00642445	-0.455671	16.5656	0	0.0141116	-0.301086	11.7038	-0.149489	4.46803e-18	-0.928127
NCU02183	hypothetical protein	0.245272	0.4695	0	0.731827	0.347205	0	0	0.68133	-0.246154	0.136438	0	0.794109	-0.0527858	0	0	0.494507	-0.032357	0.200061	0	0.905825	-0.0190236
NCU02184	chitinase-1	39.2543	1.43148	-4.10154	3.12194e-85	-4.88913	8.09053	-2.07914	4.05176e-22	-2.6792	37.104	0	0.912033	-0.0326072	31.8119	0	0.151481	-0.218984	30.7541	0	0.0164431	-0.400321
NCU02187	hypothetical protein	63.079	118.849	0	9.70194e-19	0.718934	126.89	0.0577864	0.0134355	0.545104	84.2792	0	1.14381e-07	0.453875	60.723	0	0.970061	-0.00374576	92.6784	0	2.43704e-08	0.476171
NCU02188	sugar transporter	0.216827	36.1882	4.85248	4.07089e-49	6.74842	57.5988	5.7479	1.16135e-43	7.01437	1.49739	0.960171	3.38471e-07	1.88786	0.205723	0	0.963101	-0.00799922	0.158126	0	0.591286	-0.186082
NCU02189	hypothetical protein	0	0	0	NA	NA	0	0	NA	NA	0	0	NA	NA	0	0	NA	NA	0	0	NA	NA
NCU02190	oxysterol binding protein	3.08867	11.8348	0.616227	1.96725e-06	1.69184	5.51666	0	0.484687	0.353879	3.57705	0	0.658605	0.170661	3.62633	0	0.345623	0.197869	1.40807	-0.123264	0.00154444	-0.945727
NCU02191	hypothetical protein	132.192	17.5509	-2.31617	2.3691e-96	-3.08781	47.4773	-1.26576	1.19093e-15	-1.90482	118.612	0	0.630583	-0.100428	144.813	0	0.152027	0.168887	129.661	0	0.430595	-0.096904
NCU02192	hypothetical protein	2.0738	2.86924	0	0.543733	0.263022	3.96332	0	0.549024	0.412103	2.68141	0	0.314839	0.332275	2.42313	0	0.542469	0.138037	0.414585	-0.824096	0.000326408	-1.29277
NCU02193	cellular filament polypeptide	1690.85	309.236	-1.91749	3.50364e-09	-2.51529	117.286	-3.53896	3.34787e-31	-4.15692	2686.67	0	0.123265	0.540957	2528.43	0	0.0314987	0.445378	2602.54	0	0.0660981	0.470762
NCU02194	hypothetical protein	23.7215	8.87851	-0.666891	0.00228183	-1.50114	5.02744	-1.90388	3.56271e-08	-2.53495	59.4411	0.250708	0.0765516	0.721146	32.3958	0	0.219397	0.276914	21.1026	0	0.563425	-0.180379
NCU02195	high affinity methionine permease	0.122739	0.239726	0	0.512633	0.580981	0.131001	0	0.876058	-0.15501	0.381491	0	0.0728106	0.731302	0.087052	0	0.744686	-0.0427556	0.103424	0	0.846347	-0.0499783
NCU02196	taurine catabolism dioxygenase TauD	1.67879	1.40855	0	0.262488	-0.430132	1.52389	0	0.420736	-0.523944	1.82654	0	0.625628	0.136684	1.96033	0	0.479717	0.157517	0.378243	-0.958788	4.56945e-05	-1.41138
NCU02197	riboflavin aldehyde-forming enzyme	0.152625	0.239865	0	0.873701	0.153361	0	0	0.576743	-0.404498	0.17265	0	0.900016	0.0414098	0.146289	0	0.987828	-0.00144898	0.199507	0	0.91527	0.0193298
NCU02198	hypothetical protein	0	0.137183	0	0.109119	1.61316	0.146283	0	0.367765	0.6355	0.019963	0	0.598221	0.0748094	0.0673902	0	0.398065	0.0497784	0	0	NA	NA
NCU02199	hypothetical protein	0	0.105882	0	0.38396	0.735988	0.312484	0	0.293888	0.808207	0.116824	0	0.270804	0.282901	0.0477704	0	0.51952	0.0293388	0	0	NA	NA
NCU02200	phosphatidylinositol transfer protein sfh-5	16.397	15.2298	0	0.0837874	-0.298346	20.4232	0	0.662878	-0.135285	14.9368	0	0.620584	-0.0888362	15.9783	0	0.949034	0.00971174	11.7208	0	0.0016627	-0.525794
NCU02201	laccase	3.37006	7.89353	0	9.19023e-07	1.0222	11.2445	0.623285	0.000714337	1.23883	3.87898	0	0.393452	0.21486	3.55116	0	0.662016	0.0883991	2.51416	0	0.0456592	-0.444944
NCU02202	serine/threonine protein kinase-14	16.8288	43.1913	0.267892	6.01582e-19	1.16095	59.6195	0.860443	3.44403e-09	1.35058	15.6921	0	0.744214	-0.056681	17.1401	0	0.513113	0.0726432	19.3793	0	0.157298	0.128653
NCU02203	C2H2 finger domain-containing protein	23.8296	27.9067	0	0.728865	0.0338421	28.3325	0	0.396956	-0.204192	27.1128	0	0.0120803	0.224855	24.7928	0	0.389221	0.0986861	21.5901	0	0.0194902	-0.211748
NCU02204	SWIB/MDM2 domain-containing protein	14.5172	10.1135	-0.0594189	7.9076e-07	-0.710682	14.4092	0	0.110415	-0.457149	14.4342	0	0.835616	0.0308149	13.8706	0	0.901063	-0.0158009	18.1226	0	0.0559506	0.238669
NCU02205	hypothetical protein	0	0.167326	0	0.502343	0.502682	0	0	NA	NA	0	0	NA	NA	0	0	NA	NA	0	0	NA	NA
NCU02206	hypothetical protein	0.737607	0.200278	0	0.0816293	-1.53189	0.0968811	0	0.120561	-1.55257	0.354264	0	0.399457	-0.317214	1.08417	0	0.471162	0.139221	0.510544	0	0.523248	-0.222661
NCU02207	T-complex protein 1 subunit beta	94.9428	34.8358	-0.866369	5.10378e-52	-1.63622	45.4542	-0.872939	1.10454e-11	-1.50054	70.0706	0	0.000192612	-0.389667	97.7348	0	0.214919	0.089759	111.013	0	0.0262853	0.151355
NCU02208	unknown-10	133.408	17.204	-2.35218	4.57299e-243	-3.14234	19.9118	-2.48136	1.78108e-47	-3.16191	74.9539	0	0.00156515	-0.724501	134.345	0	0.406381	0.0589314	123.968	0	0.0139193	-0.176403
NCU02209	delta-12 fatty acid desaturase	203.71	32.1695	-2.01777	2.9064e-31	-2.81883	28.5626	-2.63692	3.37929e-34	-3.23433	179.301	0	0.66813	-0.125006	238.176	0	0.124213	0.23781	217.896	0	0.872946	0.02319
NCU02211	hypothetical protein	35.5053	22.0643	-0.135898	1.43689e-16	-0.877617	46.996	0	0.821797	-0.052266	32.1868	0	0.489476	-0.0995138	28.3015	0	0.00497924	-0.264902	40.7726	0	0.173479	0.124615
NCU02212	hypothetical protein	0.303162	0.659517	0	0.358823	0.742447	0.342873	0	0.893564	-0.134125	0.224861	0	0.755746	-0.118313	0.170883	0	0.563683	-0.0791525	0.299451	0	0.941106	-0.0242991
NCU02213	hypothetical protein	0.372079	1.85046	0.539191	0.000154579	1.9614	2.24196	0.660768	0.019479	1.77112	0.309632	0	0.706657	-0.148007	0.304704	0	0.752239	-0.0632272	0.621981	0	0.340549	0.345708
NCU02214	tall aerial hyphae-2	5.38102	11.7539	0	2.18646e-07	0.927176	14.6133	0.342364	0.00243262	0.96006	5.87162	0	0.50026	0.152281	4.8824	0	0.643343	-0.0751389	5.68515	0	0.972757	0.00552455
NCU02215	hypothetical protein	0.0974834	0.796471	0.764766	0.0024433	2.31314	1.57817	1.65392	0.0123172	2.37228	0.138327	0	0.720525	0.12149	0.0526387	0	0.750627	-0.0251156	0.232762	0	0.400432	0.254915
NCU02216	glycosylhydrolase family 76-6	11.0455	30.4566	0.225677	7.15389e-29	1.26543	40.6879	0.62038	1.24559e-07	1.39939	11.4471	0	0.642661	0.0845947	8.7144	0	0.0453912	-0.263582	12.7158	0	0.347189	0.124887
NCU02217	cytochrome c oxidase-assembly factor cox-23	25.6504	12.5964	-0.328244	2.28531e-08	-1.20671	23.6021	0	0.106732	-0.560108	18.9332	0	0.0968106	-0.365441	17.8478	0	0.0627721	-0.361307	27.3296	0	0.913878	0.018162
NCU02218	hypothetical protein	14.6619	5.89883	-0.779504	3.54939e-20	-1.49878	6.57675	-0.973211	4.12246e-08	-1.58017	8.40362	0	0.00304728	-0.694	14.7689	0	0.642831	0.0557745	13.7829	0	0.2074	-0.15694
NCU02219	hypothetical protein	59.7845	18.9454	-1.05	2.6026e-85	-1.84668	37.8342	-0.541373	8.13512e-07	-1.10251	46.7023	0	0.08318	-0.303436	44.2037	0	0.00024829	-0.366555	51.525	0	0.000105034	-0.28433
NCU02220	menadione-induced gene-7	0.797785	5.76658	1.30486	5.6542e-11	2.56059	9.63173	1.97633	1.7707e-06	2.83589	1.03113	0	0.50193	0.261516	0.560693	0	0.476298	-0.152228	0.345156	0	0.0680518	-0.661662
NCU02221	hypothetical protein	3.62721	4.94335	0	0.488437	0.242019	4.10274	0	0.575291	-0.263575	3.3277	0	0.751933	-0.0769548	3.43002	0	0.908429	-0.0228593	3.93525	0	0.850681	0.0419961
NCU02222	hypothetical protein	2.07707	3.33762	0	0.153194	0.47793	9.43475	0.841157	0.00230006	1.60007	1.79079	0	0.642169	-0.142069	1.68181	0	0.528334	-0.141972	2.04713	0	0.802245	-0.0742371
NCU02223	hypothetical protein	27.8917	26.6434	0	0.00305856	-0.259076	27.3954	0	0.045099	-0.475836	32.1317	0	0.109407	0.235217	27.682	0	0.737277	0.037736	32.0862	0	0.119191	0.128009
NCU02224	regulatory particle, non-ATPase-like-3	82.6596	173.348	0	2.80132e-22	0.872516	160.879	0	0.0239476	0.497251	126.262	0	4.8575e-06	0.634016	98.2072	0	0.00510334	0.283345	144.338	0	3.41279e-23	0.724042
NCU02225	hypothetical protein	14.6742	10.1927	0	2.84928e-05	-0.715883	16.3919	0	0.22911	-0.292978	13.1573	0	0.38754	-0.112938	16.046	0	0.113943	0.169395	15.1385	0	0.765471	-0.0268098
NCU02226	methylthioribose-1-phosphate isomerase	28.8606	1.75966	-3.25876	5.38266e-41	-4.13027	1.8583	-3.41511	2.18123e-26	-4.22868	9.62941	-0.727253	4.91829e-05	-1.27052	22.4735	0	0.20137	-0.240851	24.0291	0	0.077082	-0.314969
NCU02227	acetylornithine deacetylase	24.2337	62.8148	0.156539	5.08083e-24	1.1768	61.3557	0.298599	0.000916856	0.867415	36.5887	0	0.00012363	0.610745	28.6224	0	0.0269795	0.26872	23.2202	0	0.279919	-0.129532
NCU02228	geranylgeranyl transferase type I beta subunit	23.2559	17.5442	0	0.011994	-0.590315	20.1065	-0.0831627	0.0151067	-0.654597	20.2527	0	0.362204	-0.150473	20.0381	0	0.198039	-0.151267	30.7966	0	0.00436158	0.323577
NCU02229	hypothetical protein	22.355	3.50777	-2.08005	1.95857e-41	-2.83144	6.34512	-1.49776	6.1446e-12	-2.21316	18.9561	0	0.229359	-0.189659	22.7331	0	0.572085	0.0696003	18.7115	0	0.0108596	-0.319227
NCU02230	mutS ortholog 2-like	9.38042	3.38528	-0.81691	2.30913e-10	-1.63949	4.21516	-0.759634	1.58699e-05	-1.55881	7.00665	0	0.240392	-0.331502	8.06253	0	0.436022	-0.137488	14.263	0	0.00834561	0.494117
NCU02231	tRNA (guanine-N(1)-)-methyltransferase	19.2173	2.37763	-2.32261	8.28171e-36	-3.15493	3.25786	-2.21381	2.18274e-17	-2.92503	10.9275	0	0.00141271	-0.711768	14.5478	0	0.0250376	-0.313842	15.6751	0	0.027504	-0.346809
NCU02232	DNA primase small subunit	15.3739	4.44059	-0.899582	6.37093e-16	-1.95862	5.19897	-1.26519	3.07513e-08	-1.95763	10.5215	0	0.093566	-0.448793	12.0627	0	0.140211	-0.25005	21.8435	0	0.0197712	0.407506
NCU02233	glycosyl hydrolase	11.7982	20.0852	0	7.14201e-07	0.57243	20.0128	0	0.2709	0.299493	11.2691	0	0.840622	-0.0254503	10.5776	0	0.408909	-0.0997237	15.9533	0	0.00157578	0.35462
NCU02234	MEK kinase-1	16.0431	17.5799	0	0.458757	-0.0617637	21.969	0	0.989407	-0.00301052	12.5671	0	0.0211143	-0.304371	15.907	0	0.686575	0.0355919	18.5415	0	0.104368	0.134725
NCU02235	glycosylhydrolase family 47-6	20.9169	38.605	0	2.68206e-17	0.689356	63.9359	0.587006	5.52713e-07	1.14031	17.2759	0	0.0953559	-0.22998	17.1219	0	0.0915389	-0.218708	27.9707	0	7.34805e-05	0.341238
NCU02236	hypothetical protein	38.5846	1.03335	-4.46879	3.32724e-111	-5.34456	1.97637	-4.01349	7.64364e-56	-4.63795	12.5998	-0.751619	6.0784e-05	-1.28262	30.4297	0	0.0138467	-0.273	27.1694	0	1.94677e-08	-0.567465
NCU02237	GRC3	5.23786	1.94645	-0.823863	5.23503e-17	-1.60913	2.11653	-0.897894	5.84068e-07	-1.71063	2.91165	0	0.000897365	-0.739422	3.76808	0	0.00877549	-0.375594	4.00357	0	0.0022303	-0.441126
NCU02238	pantothenate transporter liz1	1.17137	350.345	6.92889	9.38461e-250	7.92003	338.383	6.96489	2.40399e-132	7.52988	1.37231	0	0.435508	0.226429	1.0542	0	0.800601	-0.0572248	0.630907	0	0.0508451	-0.657335
NCU02239	hypothetical protein	0.421944	6.28687	2.11122	1.10073e-17	3.55083	8.78997	2.71311	1.3504e-08	3.51031	0.791274	0	0.0704338	0.670374	0.791502	0	0.130547	0.325203	0.553283	0	0.628415	0.175186
NCU02240	glycosylhydrolase family 61-1	0.698585	7.19193	1.84382	3.10428e-19	3.08061	6.32027	1.63271	3.59774e-05	2.45832	0.763977	0	0.716358	0.130727	0.737876	0	0.845047	0.0425282	0.648988	0	0.745747	-0.112771
NCU02241	DNA replication regulator sld-2	10.0435	4.42827	-0.50012	8.21078e-13	-1.36166	4.62026	-0.868059	1.41685e-05	-1.52704	6.2906	0	0.0919512	-0.525633	7.31283	0	0.0157255	-0.35727	9.75344	0	0.455997	-0.108963
NCU02242	RING finger domain-containing protein	6.4309	14.6224	0	0.00261423	0.964127	11.5441	0	0.402871	0.364824	6.66729	0	0.751096	0.082934	6.03651	0	0.897642	-0.0280565	5.85957	0	0.514967	-0.173039
NCU02243	hypothetical protein	1.84118	6.15151	0.534275	7.16175e-07	1.51253	6.40019	0.64745	0.0130807	1.24945	1.8068	0	0.966685	0.0144475	1.39117	0	0.359745	-0.20475	1.85612	0	0.870548	-0.0473012
NCU02244	C2 domain-containing protein	17.8483	8.75848	-0.34448	1.48054e-10	-1.21042	23.9268	0	0.90868	-0.0345288	21.3303	0	0.155441	0.282633	16.4674	0	0.730896	-0.055144	12.5266	0	0.000517671	-0.55382
NCU02245	serine/threonine protein kinase-19	9.47102	3.13269	-1.02719	5.69063e-13	-1.76	5.14154	-0.685827	6.8847e-05	-1.29906	7.55672	0	0.175811	-0.264536	8.4885	0	0.601562	-0.0892045	9.38303	0	0.680726	-0.0789537
NCU02246	hypothetical protein	1.89942	1.05915	-0.0760975	0.00141979	-1.0144	3.66678	0	0.286195	0.467716	1.27729	0	0.0298689	-0.488317	1.57131	0	0.41182	-0.166022	1.04638	0	0.00100219	-0.808979
NCU02247	defective in methylation-2	13.4634	6.95654	-0.377682	1.97444e-25	-1.14348	8.71031	-0.48509	1.60426e-05	-1.06795	9.40681	0	0.109183	-0.423827	11.4775	0	0.196247	-0.165765	12.6101	0	0.103101	-0.164591
NCU02248	hypothetical protein	28.1133	16.8991	-0.113801	2.16382e-12	-0.924661	29.4512	0	0.13269	-0.384235	23.3503	0	0.103287	-0.219752	28.3695	0	0.598815	0.0594187	30.2831	0	0.754413	0.0339488
NCU02249	histone acetyltransferase-5	11.4484	11.4004	0	0.362359	-0.197811	13.3793	0	0.461975	-0.228007	10.6493	0	0.778609	-0.0625499	9.62068	0	0.270789	-0.172638	16.3976	0	0.0137986	0.419046
NCU02250	oligomycin-resistant	1916	889.281	-0.558368	3.91892e-57	-1.29959	1336.48	-0.352563	3.02511e-06	-0.966318	1982.87	0	0.21353	0.0885292	2146.4	0	0.0978741	0.197944	1969.01	0	0.655374	-0.0324932
NCU02251	hypothetical protein	2.04971	0.23484	-0.139417	0.00589999	-2.4026	0.346536	-0.283071	0.061293	-1.79737	1.10454	0	0.222591	-0.49344	0.957863	0	0.480861	-0.0905327	1.19691	0	0.393949	-0.296292
NCU02252	embden-meyerhof pathway-6	338.858	42.0509	-2.39877	3.16839e-61	-3.17255	64.1012	-2.2236	1.96728e-35	-2.82033	450.529	0	0.133418	0.402216	402.575	0	0.00957796	0.281191	473.219	0	0.00543463	0.394559
NCU02253	hypothetical protein	9.29692	0.419181	-2.48972	5.41245e-11	-4.09484	1.83253	-1.35834	9.46055e-05	-2.46976	13.9921	0	0.295805	0.409512	11.2201	0	0.265914	0.22751	5.98593	0	0.0899361	-0.534108
NCU02254	tubulin folding cofactor C	9.49389	4.47969	-0.397563	5.04872e-13	-1.26734	5.19845	-0.57275	0.000105137	-1.28856	14.6651	0	0.156732	0.504691	10.9859	0	0.0725408	0.237243	8.97385	0	0.307792	-0.14766
NCU02255	N-acetylglucosaminyl transferase component Gpi1	10.2636	11.3684	0	0.775756	-0.0470111	13.9771	0	0.970736	-0.0105358	11.9421	0	0.102295	0.251155	10.356	0	0.665984	0.0557205	12.2656	0	0.153472	0.178609
NCU02256	exosome complex exonuclease Rrp6	20.7479	3.704	-1.93431	2.15176e-53	-2.66234	3.04441	-2.44359	5.67422e-27	-3.15469	7.96376	-0.511436	1.02413e-07	-1.22038	15.1878	0	0.00157173	-0.372159	11.9534	-0.114622	9.63358e-14	-0.84549
NCU02257	protein-tyrosine phosphatase 2	3.98903	6.94483	0	0.00648972	0.599189	8.46128	0	0.114696	0.605625	5.1941	0	0.143587	0.373112	3.752	0	0.873175	-0.0300388	4.93992	0	0.302382	0.213427
NCU02258	hypothetical protein	3.18936	3.62772	0	0.986307	-0.00665356	4.02444	0	0.852747	-0.111292	4.78166	0	0.0554066	0.540225	3.43618	0	0.697346	0.0878898	4.69113	0	0.185181	0.387202
NCU02259	hypothetical protein	6.78671	7.30282	0	0.752026	-0.0887835	6.75746	0	0.281667	-0.443177	7.13559	0	0.5707	0.108567	6.22676	0	0.763916	-0.0552593	8.67423	0	0.153721	0.263818
NCU02260	regulatory particle, ATPase-like-3	63.2425	109.328	0	1.46327e-13	0.595042	123.693	0	0.0219216	0.505227	96.4728	0	6.30078e-11	0.640548	69.4871	0	0.0234552	0.179985	113.037	0	3.3715e-23	0.756328
NCU02261	hypothetical protein	24.2422	43.4581	0	0.0191068	0.639891	64.1322	0.309343	0.00981279	0.919697	40.1551	0	0.0457641	0.629888	28.2592	0	0.310414	0.201736	34.7431	0	0.0983576	0.392859
NCU02262	hypothetical protein	8.11308	9.8352	0	0.741297	0.0841267	12.7146	0	0.646801	0.18499	7.87898	0	0.993006	-0.00184575	7.80411	0	0.982278	-0.00429413	8.53005	0	0.990218	-0.00294181
NCU02263	Sec14 cytosolic factor	114.188	133.811	0	0.755217	0.0340832	136.615	0	0.392754	-0.196452	121.716	0	0.322536	0.13155	121.681	0	0.176566	0.134459	119.051	0	0.893333	-0.012363
[truncated: 7,732 more rows]
