# Supplementary material for: Identification and characterization of the glucose dual-affinity transport system in Neurospora crassa: pleiotropic roles in nutrient transport, signaling, and carbon catabolite repression
Source: Biotechnol Biofuels. 2017 Jan 19;10:17. doi: 10.1186/s13068-017-0705-4 (PMC5244594; doi:10.1186/s13068-017-0705-4)
Supplement: Supplementary file 3 — Additional file 3: Table S2. Functional category analysis (FunCat) of up/downregulated genes at each level of glucose vs. 2.0% glucose. Sheet 1: functional category analysis of upregulated genes; sheet 2: functional category analysis of downregulated genes; sheet 3: gene expression dynamics and annotation of pioneer responses to glucose depletion (no-carbon or glc_0.05% vs. glc_2.0%). [file 13068_2017_705_MOESM3_ESM.xlsx]

## Sheet: Upregulated
Sheet 1 Functional category analysis (FunCat) of upregulated genes grown on various levels of glucose
Upregulated genes on 10.0% glucose (41)
FUNCTIONAL CATEGORY	abs SET	rel SET	genes SET	abs GENOME	rel GENOME	rel SET/rel GENOME	P-VALUE
01.20.35.01.01 metabolism of melanins	3	8.33	NCU10031 NCU01861 NCU09041	55	0.54	15.4259	0.000969789
01.20.01 metabolism of primary metabolic sugar derivatives	3	8.33	NCU01861 NCU11395 NCU09041	73	0.72	11.5694	0.00219996
Upregulated genes on 0.05% glucose treated within 1 hour (66)
FUNCTIONAL CATEGORY	abs SET	rel SET	genes SET	abs GENOME	rel GENOME	rel SET/rel GENOME	P-VALUE
01 METABOLISM	39	67.2	NCU00299 NCU10021 NCU03648 NCU03693 NCU03803 NCU04078 NCU04265 NCU01417 NCU01231 NCU01140 NCU10732 NCU04797 NCU04963 NCU00575 NCU00642 NCU00782 NCU00801 NCU00943 NCU06123 NCU04537 NCU04674 NCU06261 NCU06358 NCU01904 NCU02097 NCU02127 NCU06971 NCU05977 NCU09533 NCU09532 NCU01517 NCU01633 NCU01754 NCU08147 NCU08330 NCU09429 NCU09287 NCU03415 NCU09698	3495	34.7	1.9366	4.25109e-07
01.01.05 metabolism of urea cycle, creatine and polyamines	3	5.17	NCU05977 NCU09532 NCU03415	70	0.69	7.49275	0.00755989
01.05 C-compound and carbohydrate metabolism	34	58.6	NCU00299 NCU10021 NCU03693 NCU03803 NCU04078 NCU04265 NCU01417 NCU01231 NCU01140 NCU10732 NCU04797 NCU04963 NCU00575 NCU00642 NCU00782 NCU00801 NCU00943 NCU06123 NCU04537 NCU04674 NCU06358 NCU01904 NCU02097 NCU02127 NCU06971 NCU05977 NCU09533 NCU09532 NCU01517 NCU01633 NCU01754 NCU09287 NCU03415 NCU09698	1641	16.3	3.59509	2.73407e-13
01.06 lipid, fatty acid and isoprenoid metabolism	14	24.1	NCU00299 NCU03693 NCU03803 NCU01417 NCU00782 NCU01904 NCU02097 NCU02127 NCU06971 NCU09533 NCU01754 NCU09287 NCU03415 NCU09698	1022	10.1	2.38614	0.00160227
01.20 secondary metabolism	25	43.1	NCU00299 NCU10021 NCU03693 NCU03803 NCU04078 NCU04265 NCU01417 NCU04963 NCU00642 NCU00782 NCU00801 NCU04537 NCU06358 NCU01904 NCU02097 NCU02127 NCU06971 NCU01517 NCU01633 NCU01754 NCU08330 NCU09429 NCU09287 NCU03415 NCU09698	1225	12.1	3.56198	3.41059e-09
02 ENERGY	18	31	NCU00299 NCU03693 NCU03803 NCU04078 NCU04265 NCU01417 NCU01140 NCU10732 NCU04797 NCU00575 NCU00943 NCU06123 NCU04674 NCU01904 NCU02097 NCU01754 NCU08147 NCU03415	974	9.67	3.20579	5.00679e-06
02.01 glycolysis and gluconeogenesis	5	8.62	NCU04265 NCU01417 NCU04797 NCU00575 NCU01754	206	2.04	4.22549	0.00650234
02.07 pentose-phosphate pathway	5	8.62	NCU03693 NCU03803 NCU06123 NCU01904 NCU02097	94	0.93	9.26882	0.00019769
02.11 electron transport and membrane-associated energy conservation	6	10.3	NCU01140 NCU10732 NCU01904 NCU02097 NCU08147 NCU03415	290	2.88	3.57639	0.00625001
02.16 fermentation	7	12	NCU03693 NCU04078 NCU01417 NCU06123 NCU01904 NCU01754 NCU03415	202	2	6	0.000149128
02.25 oxidation of fatty acids	6	10.3	NCU00299 NCU03693 NCU03803 NCU01417 NCU01904 NCU02097	145	1.44	7.15278	0.000175919
16.13 C-compound binding	8	13.7	NCU10021 NCU10732 NCU04963 NCU04537 NCU06358 NCU01633 NCU09287 NCU03415	139	1.38	9.92754	1.15652e-06
16.21 complex cofactor/cosubstrate/vitamine binding	10	17.2	NCU03693 NCU03803 NCU04078 NCU01140 NCU01904 NCU02097 NCU02127 NCU01754 NCU09429 NCU03415	558	5.54	3.10469	0.00118219
20 CELLULAR TRANSPORT, TRANSPORT FACILITIES AND TRANSPORT ROUTES	24	41.3	NCU10021 NCU03693 NCU01417 NCU01231 NCU01140 NCU10732 NCU04963 NCU00575 NCU00782 NCU00801 NCU04537 NCU05897 NCU06358 NCU01904 NCU02074 NCU02097 NCU07068 NCU01633 NCU08147 NCU09429 NCU09287 NCU03388 NCU03415 NCU09698	2165	21.5	1.92093	0.00049106
20.01 transported compounds (substrates)	22	37.9	NCU10021 NCU03693 NCU01417 NCU01231 NCU01140 NCU10732 NCU04963 NCU00575 NCU00782 NCU00801 NCU04537 NCU05897 NCU06358 NCU01904 NCU02074 NCU02097 NCU07068 NCU01633 NCU08147 NCU09287 NCU03415 NCU09698	1696	16.8	2.25595	9.69628e-05
20.01.01 ion transport	8	13.7	NCU01231 NCU10732 NCU04963 NCU00782 NCU07068 NCU08147 NCU09287 NCU09698	474	4.7	2.91489	0.0054914
20.01.03 C-compound and carbohydrate transport	13	22.4	NCU10021 NCU01231 NCU10732 NCU04963 NCU00575 NCU00782 NCU00801 NCU04537 NCU05897 NCU06358 NCU01633 NCU09287 NCU09698	329	3.26	6.87117	3.20662e-08
20.01.13 lipid/fatty acid transport	10	17.2	NCU10021 NCU01417 NCU10732 NCU04963 NCU00801 NCU04537 NCU06358 NCU01633 NCU08147 NCU09287	206	2.04	8.43137	2.29451e-07
20.01.15 electron transport	9	15.5	NCU03693 NCU01140 NCU10732 NCU01904 NCU02074 NCU02097 NCU08147 NCU03415 NCU09698	467	4.63	3.34773	0.00129115
20.03 transport facilities	17	29.3	NCU10021 NCU01417 NCU01231 NCU01140 NCU10732 NCU04963 NCU00782 NCU00801 NCU04537 NCU05897 NCU06358 NCU07068 NCU01633 NCU08147 NCU09287 NCU03388 NCU09698	754	7.48	3.91711	6.52964e-07
20.03.02 carrier (electrochemical potential-driven transport)	12	20.6	NCU10021 NCU01231 NCU10732 NCU04963 NCU00782 NCU00801 NCU04537 NCU06358 NCU07068 NCU01633 NCU09287 NCU09698	210	2.08	9.90385	1.90372e-09
20.09.16 cellular export and secretion	9	15.5	NCU10021 NCU01231 NCU04963 NCU00801 NCU04537 NCU06358 NCU01633 NCU08147 NCU09287	414	4.11	3.77129	0.000547674
20.09.18 cellular import	13	22.4	NCU10021 NCU01231 NCU04963 NCU00575 NCU00782 NCU00801 NCU04537 NCU05897 NCU06358 NCU01633 NCU09429 NCU09287 NCU09698	565	5.61	3.99287	1.45618e-05
34 INTERACTION WITH THE ENVIRONMENT	20	34.4	NCU10021 NCU01417 NCU01231 NCU10732 NCU04963 NCU00782 NCU00801 NCU04537 NCU05899 NCU06358 NCU06524 NCU01904 NCU02097 NCU07068 NCU06971 NCU01633 NCU08147 NCU09429 NCU09287 NCU09698	1358	13.4	2.56716	3.87587e-05
34.01.01 homeostasis of cations	14	24.1	NCU10021 NCU01417 NCU01231 NCU04963 NCU00801 NCU04537 NCU06358 NCU01904 NCU02097 NCU07068 NCU01633 NCU08147 NCU09429 NCU09287	445	4.42	5.45249	1.50759e-07
34.11 cellular sensing and response to external stimulus	15	25.8	NCU10021 NCU10732 NCU04963 NCU00782 NCU00801 NCU04537 NCU06358 NCU06524 NCU01904 NCU02097 NCU06971 NCU01633 NCU08147 NCU09287 NCU09698	814	8.08	3.19307	3.97876e-05
42.01 cell wall	10	17.2	NCU10021 NCU01417 NCU04963 NCU00642 NCU04537 NCU04674 NCU06358 NCU01633 NCU01754 NCU09287	540	5.36	3.20896	0.000920322
42.19 peroxisome	4	6.89	NCU00299 NCU03693 NCU03803 NCU06971	95	0.94	7.32979	0.00213891
Upregulated genes both on 0.05% glucose treated within 2 hours and no-carbon condition excluding commonly shared (626)
FUNCTIONAL CATEGORY	abs SET	rel SET	genes SET	abs GENOME	rel GENOME	rel SET/rel GENOME	P-VALUE
01 METABOLISM	289	56.1	NCU00025 NCU00028 NCU00129 NCU00130 NCU00173 NCU00195 NCU00305 NCU00316 NCU00350 NCU00378 NCU00450 NCU00461 NCU02188 NCU02220 NCU02238 NCU02240 NCU02273 NCU02287 NCU02307 NCU02343 NCU02361 NCU02376 NCU09873 NCU03603 NCU03639 NCU03643 NCU03742 NCU03749 NCU03761 NCU03779 NCU03813 NCU10055 NCU03893 NCU03925 NCU03949 NCU04013 NCU04072 NCU04332 NCU04298 NCU04295 NCU04264 NCU04249 NCU04233 NCU04231 NCU…	3495	34.7	1.61671	1.86298e-24
01.01 amino acid metabolism	103	20	NCU00028 NCU00129 NCU00378 NCU00461 NCU02238 NCU02287 NCU02307 NCU02376 NCU03603 NCU03643 NCU03749 NCU03761 NCU03813 NCU04013 NCU04298 NCU04264 NCU04230 NCU04130 NCU01378 NCU08669 NCU01181 NCU01107 NCU04796 NCU08771 NCU11146 NCU00549 NCU00591 NCU00608 NCU00643 NCU00677 NCU00680 NCU11195 NCU11196 NCU00936 NCU10110 NCU06023 NCU06153 NCU05537 NCU05851 NCU05770 NCU06448 NCU06518 NCU06526 NCU06543 NCU…	824	8.18	2.44499	2.36429e-18
01.02 nitrogen, sulfur and selenium metabolism	55	10.6	NCU00195 NCU00378 NCU00461 NCU02238 NCU02287 NCU02307 NCU02361 NCU03603 NCU03643 NCU03949 NCU04013 NCU04264 NCU08669 NCU01258 NCU04803 NCU11146 NCU09931 NCU00549 NCU00591 NCU06153 NCU05519 NCU06518 NCU06526 NCU08356 NCU08364 NCU06895 NCU06803 NCU07309 NCU07170 NCU07362 NCU05128 NCU07853 NCU07609 NCU08428 NCU08924 NCU07894 NCU07941 NCU07945 NCU08042 NCU08715 NCU08749 NCU10007 NCU10008 NCU02580 NCU…	426	4.23	2.50591	1.36e-10
01.05 C-compound and carbohydrate metabolism	197	38.2	NCU00025 NCU00028 NCU00130 NCU00173 NCU00195 NCU00305 NCU00316 NCU00350 NCU00378 NCU02188 NCU02238 NCU02240 NCU02287 NCU02307 NCU02343 NCU02376 NCU09873 NCU03603 NCU03742 NCU03749 NCU03779 NCU03813 NCU03893 NCU03949 NCU04013 NCU04298 NCU04295 NCU04230 NCU04130 NCU01399 NCU01378 NCU01282 NCU08669 NCU01138 NCU01132 NCU01107 NCU01094 NCU01092 NCU11278 NCU11279 NCU04778 NCU04796 NCU04803 NCU04850 NCU…	1641	16.3	2.34356	3.84962e-35
01.06 lipid, fatty acid and isoprenoid metabolism	141	27.3	NCU00129 NCU00173 NCU00195 NCU00305 NCU00316 NCU00350 NCU00378 NCU02238 NCU02287 NCU02307 NCU03603 NCU03639 NCU03779 NCU03893 NCU03925 NCU03949 NCU04013 NCU04332 NCU04231 NCU04130 NCU04099 NCU01399 NCU01378 NCU08669 NCU01230 NCU01181 NCU01132 NCU01107 NCU01092 NCU11278 NCU11279 NCU04796 NCU04803 NCU08561 NCU08771 NCU04881 NCU04884 NCU04904 NCU09931 NCU00580 NCU00591 NCU00608 NCU00677 NCU11196 NCU…	1022	10.1	2.70297	3.67701e-30
01.07 metabolism of vitamins, cofactors, and prosthetic groups	69	13.3	NCU00028 NCU00129 NCU00378 NCU02307 NCU03813 NCU03893 NCU04013 NCU04130 NCU01378 NCU08669 NCU01107 NCU01094 NCU00549 NCU00591 NCU00608 NCU00643 NCU00677 NCU11195 NCU11196 NCU00936 NCU06029 NCU06058 NCU06153 NCU05501 NCU05851 NCU06211 NCU06448 NCU06526 NCU09115 NCU01861 NCU02018 NCU02179 NCU06652 NCU06647 NCU07064 NCU06960 NCU07042 NCU07402 NCU06009 NCU05128 NCU05078 NCU01449 NCU07578 NCU08925 NCU…	538	5.34	2.49064	6.32386e-13
01.20 secondary metabolism	169	32.8	NCU00028 NCU00129 NCU00130 NCU00195 NCU00305 NCU00350 NCU00378 NCU00450 NCU02188 NCU02220 NCU02238 NCU02273 NCU02287 NCU02307 NCU02343 NCU02376 NCU03603 NCU03643 NCU03749 NCU03761 NCU03813 NCU10055 NCU03893 NCU04013 NCU04072 NCU04298 NCU04295 NCU04249 NCU04230 NCU04130 NCU01399 NCU01378 NCU01285 NCU08669 NCU01230 NCU01181 NCU01132 NCU01107 NCU01094 NCU01092 NCU11278 NCU04796 NCU08561 NCU08537 NCU…	1225	12.1	2.71074	5.16396e-37
02 ENERGY	115	22.3	NCU00028 NCU00129 NCU00130 NCU00305 NCU00316 NCU00378 NCU00461 NCU02287 NCU02307 NCU09873 NCU03603 NCU03761 NCU03813 NCU03893 NCU04013 NCU04231 NCU04230 NCU01399 NCU01378 NCU08669 NCU01181 NCU01107 NCU01092 NCU11278 NCU11279 NCU04796 NCU08561 NCU08771 NCU00580 NCU00591 NCU00608 NCU00643 NCU00677 NCU00870 NCU11195 NCU11196 NCU00936 NCU10110 NCU10107 NCU10106 NCU05851 NCU06211 NCU06346 NCU06448 NCU…	974	9.67	2.3061	1.41712e-18
02.01 glycolysis and gluconeogenesis	33	6.4	NCU00028 NCU00130 NCU09873 NCU03761 NCU03813 NCU04013 NCU04230 NCU01378 NCU00591 NCU00643 NCU00677 NCU11195 NCU10106 NCU06211 NCU11325 NCU06658 NCU06652 NCU07042 NCU07402 NCU06009 NCU10046 NCU07723 NCU07945 NCU08516 NCU10007 NCU02543 NCU11395 NCU09000 NCU02930 NCU02887 NCU03358 NCU11417 NCU03086	206	2.04	3.13725	4.00058e-09
02.07 pentose-phosphate pathway	22	4.27	NCU00305 NCU03813 NCU03893 NCU01399 NCU01107 NCU01092 NCU11195 NCU11196 NCU10110 NCU10107 NCU10106 NCU06523 NCU06559 NCU01861 NCU02018 NCU08943 NCU01701 NCU08044 NCU02702 NCU08828 NCU09473 NCU03332	94	0.93	4.5914	1.27028e-09
02.10 tricarboxylic-acid pathway (citrate cycle, Krebs cycle, TCA cycle)	19	3.68	NCU00129 NCU00461 NCU02287 NCU03603 NCU01378 NCU08771 NCU00608 NCU00677 NCU05851 NCU06211 NCU07362 NCU08924 NCU01654 NCU08124 NCU10008 NCU02580 NCU02482 NCU03372 NCU03295	88	0.87	4.22989	6.97313e-08
02.11 electron transport and membrane-associated energy conservation	29	5.63	NCU00305 NCU00316 NCU00378 NCU02287 NCU03603 NCU04013 NCU08669 NCU01181 NCU11278 NCU11279 NCU08561 NCU00870 NCU11196 NCU00936 NCU06518 NCU06543 NCU11325 NCU07042 NCU07263 NCU07362 NCU07578 NCU08924 NCU01815 NCU08124 NCU02580 NCU09266 NCU09495 NCU09473 NCU03348	290	2.88	1.95486	0.000410551
02.13 respiration	32	6.21	NCU00316 NCU00378 NCU02287 NCU02307 NCU03603 NCU03813 NCU04013 NCU08669 NCU11278 NCU11279 NCU08561 NCU11195 NCU11196 NCU00936 NCU06518 NCU08356 NCU08382 NCU02179 NCU07263 NCU07362 NCU05069 NCU07578 NCU08924 NCU01701 NCU01751 NCU08124 NCU10008 NCU02580 NCU02853 NCU09266 NCU09473 NCU03348	372	3.69	1.68293	0.00267976
02.16 fermentation	45	8.73	NCU00028 NCU00129 NCU00305 NCU00378 NCU02287 NCU03603 NCU03813 NCU04013 NCU04230 NCU01378 NCU08669 NCU01092 NCU11278 NCU11279 NCU08771 NCU00608 NCU00643 NCU00677 NCU11195 NCU00936 NCU05851 NCU06211 NCU06523 NCU11325 NCU02179 NCU06652 NCU07042 NCU07402 NCU07362 NCU06009 NCU07723 NCU08924 NCU08943 NCU01654 NCU01701 NCU02580 NCU11395 NCU02930 NCU02887 NCU09266 NCU09473 NCU09635 NCU03332 NCU03348 NCU…	202	2	4.365	1.66448e-17
02.25 oxidation of fatty acids	44	8.54	NCU00129 NCU00305 NCU00316 NCU02287 NCU03603 NCU03893 NCU04231 NCU01399 NCU01181 NCU01107 NCU04796 NCU00580 NCU00608 NCU00677 NCU11196 NCU05851 NCU06346 NCU06448 NCU06523 NCU06543 NCU09138 NCU01861 NCU02018 NCU06700 NCU06647 NCU06643 NCU06960 NCU07362 NCU09553 NCU07578 NCU08924 NCU08943 NCU01611 NCU01654 NCU01701 NCU01763 NCU08002 NCU02580 NCU08828 NCU09646 NCU03372 NCU03542 NCU09732 NCU03295	145	1.44	5.93056	7.03889e-23
02.45 energy conversion and regeneration	27	5.24	NCU00129 NCU00316 NCU00378 NCU03813 NCU04013 NCU01378 NCU08669 NCU08561 NCU00608 NCU00677 NCU00870 NCU11195 NCU00936 NCU05851 NCU06526 NCU09115 NCU02179 NCU07263 NCU07578 NCU01654 NCU10007 NCU09266 NCU09495 NCU09635 NCU03348 NCU03372 NCU03295	177	1.75	2.99429	2.97183e-07
16.13 C-compound binding	23	4.46	NCU00316 NCU00378 NCU00450 NCU02188 NCU04013 NCU01378 NCU08669 NCU01132 NCU08561 NCU00936 NCU00988 NCU06138 NCU06346 NCU06522 NCU01868 NCU07067 NCU07169 NCU01763 NCU08152 NCU09266 NCU09358 NCU03348 NCU08114	139	1.38	3.23188	5.22047e-07
16.17.03 potassium binding	7	1.35	NCU04065 NCU07402 NCU06009 NCU07723 NCU08490 NCU02930 NCU02887	36	0.35	3.85714	0.00201196
16.21 complex cofactor/cosubstrate/vitamine binding	80	15.5	NCU00028 NCU00305 NCU00378 NCU02287 NCU03603 NCU03761 NCU03813 NCU03893 NCU03949 NCU04013 NCU04065 NCU04298 NCU04272 NCU04231 NCU01399 NCU08669 NCU01181 NCU01107 NCU01094 NCU01092 NCU11278 NCU04803 NCU08771 NCU11146 NCU09931 NCU00591 NCU00643 NCU11195 NCU11196 NCU00936 NCU04480 NCU10110 NCU06153 NCU06211 NCU06346 NCU06518 NCU06526 NCU06543 NCU06559 NCU11325 NCU08356 NCU09115 NCU01861 NCU02018 NCU…	558	5.54	2.79783	9.80269e-18
20 CELLULAR TRANSPORT, TRANSPORT FACILITIES AND TRANSPORT ROUTES	147	28.5	NCU00025 NCU00129 NCU00195 NCU00316 NCU00356 NCU00378 NCU00450 NCU00477 NCU02188 NCU02238 NCU02287 NCU02307 NCU03603 NCU03893 NCU03949 NCU04013 NCU04065 NCU04332 NCU04272 NCU04255 NCU04233 NCU01378 NCU01285 NCU01282 NCU08669 NCU01181 NCU01132 NCU11278 NCU11279 NCU04778 NCU04796 NCU04803 NCU08561 NCU08554 NCU04881 NCU04884 NCU04886 NCU04904 NCU09931 NCU00591 NCU00608 NCU00677 NCU00700 NCU00870 NCU…	2165	21.5	1.32558	6.70924e-05
20.01 transported compounds (substrates)	126	24.4	NCU00025 NCU00129 NCU00195 NCU00316 NCU00356 NCU00378 NCU00450 NCU00477 NCU02188 NCU02238 NCU02287 NCU03603 NCU03893 NCU03949 NCU04013 NCU04065 NCU04332 NCU04272 NCU04233 NCU01378 NCU01285 NCU01282 NCU08669 NCU01181 NCU01132 NCU11278 NCU11279 NCU04796 NCU04803 NCU08561 NCU04881 NCU04884 NCU04886 NCU09931 NCU00608 NCU00677 NCU00700 NCU00870 NCU11196 NCU00936 NCU00988 NCU04465 NCU04444 NCU04388 NCU…	1696	16.8	1.45238	3.83954e-06
20.03 transport facilities	62	12	NCU00129 NCU00195 NCU00316 NCU00450 NCU02188 NCU02238 NCU02287 NCU03603 NCU04065 NCU04233 NCU01285 NCU01132 NCU08561 NCU04881 NCU04886 NCU00608 NCU00677 NCU00700 NCU00988 NCU04465 NCU06138 NCU05585 NCU05519 NCU05853 NCU05851 NCU06518 NCU06519 NCU06522 NCU06523 NCU08382 NCU01868 NCU07263 NCU07169 NCU07402 NCU07362 NCU06009 NCU05069 NCU07609 NCU08428 NCU08429 NCU07578 NCU07723 NCU08924 NCU07894 NCU…	754	7.48	1.60428	0.000113568
20.09.18.07 non-vesicular cellular import	20	3.88	NCU00195 NCU02188 NCU02238 NCU01132 NCU00988 NCU06138 NCU05585 NCU05519 NCU05853 NCU06522 NCU01868 NCU07169 NCU07609 NCU08428 NCU08152 NCU08489 NCU08715 NCU09027 NCU09358 NCU08114	136	1.35	2.87407	1.79999e-05
32.01.01 oxidative stress response	21	4.07	NCU00378 NCU03603 NCU04013 NCU08669 NCU09933 NCU00549 NCU00936 NCU06153 NCU05770 NCU06518 NCU06803 NCU07362 NCU08924 NCU01636 NCU08749 NCU02580 NCU02894 NCU09266 NCU03348 NCU03358 NCU03426	213	2.11	1.92891	0.00295398
32.05 disease, virulence and defense	54	10.4	NCU00129 NCU00130 NCU00378 NCU02273 NCU03643 NCU03925 NCU04013 NCU04130 NCU01399 NCU01285 NCU08669 NCU01092 NCU04850 NCU04881 NCU04886 NCU00549 NCU00608 NCU00700 NCU00808 NCU00936 NCU04482 NCU04415 NCU05851 NCU06519 NCU06526 NCU08333 NCU11325 NCU08382 NCU01861 NCU02018 NCU05383 NCU06895 NCU06803 NCU07042 NCU01449 NCU05693 NCU05708 NCU08429 NCU08943 NCU01751 NCU01839 NCU08749 NCU02679 NCU02552 NCU…	706	7.01	1.48359	0.00175108
32.07 detoxification	48	9.32	NCU00028 NCU00173 NCU00350 NCU00378 NCU04013 NCU04332 NCU08669 NCU01230 NCU04886 NCU00549 NCU00643 NCU00808 NCU00936 NCU06153 NCU05770 NCU06519 NCU06526 NCU08333 NCU11325 NCU08382 NCU09115 NCU05383 NCU06652 NCU06895 NCU07042 NCU06009 NCU05128 NCU05708 NCU08393 NCU07723 NCU01636 NCU01751 NCU01839 NCU08315 NCU08749 NCU02679 NCU11395 NCU09027 NCU03049 NCU02894 NCU02887 NCU09266 NCU09575 NCU09419 NCU…	459	4.55	2.04835	1.56692e-06
32.10 degradation / modification of foreign (exogenous) compounds	15	2.91	NCU02240 NCU01230 NCU04850 NCU06153 NCU06526 NCU09115 NCU06895 NCU07340 NCU05128 NCU01839 NCU08749 NCU02679 NCU02894 NCU09575 NCU09419	113	1.12	2.59821	0.000613692
34.01.01 homeostasis of cations	36	6.99	NCU00129 NCU02188 NCU10055 NCU04065 NCU04233 NCU01285 NCU01132 NCU00608 NCU00677 NCU00988 NCU04465 NCU06138 NCU05585 NCU05853 NCU05851 NCU06519 NCU06522 NCU08382 NCU01868 NCU07169 NCU07402 NCU06009 NCU07723 NCU08943 NCU01654 NCU01815 NCU08152 NCU08490 NCU08489 NCU08749 NCU08828 NCU02930 NCU02887 NCU09358 NCU08114 NCU03295	445	4.42	1.58145	0.00417341
34.03.03 regulation, generation and propagation of action potential	5	0.97	NCU04065 NCU01839 NCU02679 NCU09575 NCU09689	24	0.23	4.21739	0.00649983
34.11 cellular sensing and response to external stimulus	58	11.2	NCU00195 NCU00316 NCU00450 NCU02188 NCU02238 NCU02273 NCU02307 NCU03643 NCU01285 NCU01132 NCU01107 NCU01092 NCU08561 NCU04881 NCU04886 NCU09933 NCU00988 NCU04444 NCU06138 NCU05585 NCU05519 NCU05853 NCU06519 NCU06522 NCU08333 NCU08382 NCU01868 NCU05383 NCU07263 NCU07169 NCU06009 NCU05128 NCU05693 NCU07609 NCU08428 NCU07578 NCU01611 NCU01751 NCU01815 NCU01839 NCU08002 NCU08042 NCU08044 NCU08152 NCU…	814	8.08	1.38614	0.00576131
42.16 mitochondrion	24	4.66	NCU00316 NCU00378 NCU02287 NCU03603 NCU03749 NCU04013 NCU08669 NCU01107 NCU11278 NCU11279 NCU08561 NCU00936 NCU05770 NCU06211 NCU02179 NCU07263 NCU07362 NCU05693 NCU08924 NCU10008 NCU02580 NCU02482 NCU09266 NCU03348	274	2.72	1.71324	0.00701919

## Sheet: Downregulated
Sheet 2 Functional category analysis (FunCat) of downregulated genes grown on various levels of glucose
Downregulated genes on 10.0% glucose (55)
FUNCTIONAL CATEGORY	abs SET	rel SET	genes SET	abs GENOME	rel GENOME	rel SET/rel GENOME	P-VALUE
01 METABOLISM	25	56.8	NCU00306 NCU00309 NCU10021 NCU01353 NCU08226 NCU08227 NCU08228 NCU04963 NCU04990 NCU05164 NCU04499 NCU04537 NCU04583 NCU06360 NCU02179 NCU07355 NCU07819 NCU11356 NCU07736 NCU01595 NCU09165 NCU11405 NCU09520 NCU08117 NCU03092	3495	34.7	1.63689	0.00216649
01.05 C-compound and carbohydrate metabolism	19	43.1	NCU00309 NCU10021 NCU01353 NCU08226 NCU08227 NCU08228 NCU04963 NCU04990 NCU05164 NCU04537 NCU04583 NCU06360 NCU02179 NCU07355 NCU07819 NCU11356 NCU09165 NCU11405 NCU09520	1641	16.3	2.64417	2.21461e-05
01.20 secondary metabolism	14	31.8	NCU00306 NCU00309 NCU10021 NCU08227 NCU04963 NCU05164 NCU04499 NCU04537 NCU06360 NCU02179 NCU11356 NCU07736 NCU09165 NCU08117	1225	12.1	2.6281	0.000483946
20.01.03.01 sugar transport	4	9.09	NCU10021 NCU04963 NCU04990 NCU04537	120	1.19	7.63866	0.00180407
34 INTERACTION WITH THE ENVIRONMENT	13	29.5	NCU00306 NCU00309 NCU10021 NCU04787 NCU08226 NCU04963 NCU04990 NCU05164 NCU04537 NCU11307 NCU01595 NCU09520 NCU03092	1358	13.4	2.20149	0.00416812
36.20 plant / fungal specific systemic sensing and response	3	6.81	NCU06360 NCU09165 NCU09520	52	0.51	13.3529	0.00148276
42.01 cell wall	7	15.9	NCU00309 NCU10021 NCU08228 NCU04963 NCU04990 NCU04537 NCU09520	540	5.36	2.96642	0.00835364
Downregulated genes on 0.05% glucose treated within 1 hour (116)
FUNCTIONAL CATEGORY	abs SET	rel SET	genes SET	abs GENOME	rel GENOME	rel SET/rel GENOME	P-VALUE
01 METABOLISM	52	49	NCU00039 NCU02274 NCU03628 NCU03794 NCU03808 NCU04292 NCU04273 NCU04196 NCU01367 NCU08685 NCU01147 NCU01115 NCU04799 NCU04942 NCU00650 NCU00777 NCU00848 NCU00919 NCU00963 NCU04466 NCU04439 NCU06168 NCU04583 NCU06272 NCU06217 NCU06360 NCU06418 NCU06520 NCU08358 NCU09116 NCU05410 NCU07070 NCU07156 NCU11356 NCU07712 NCU07670 NCU08968 NCU01595 NCU08616 NCU02729 NCU02704 NCU02611 NCU09230 NCU09349 NCU…	3495	34.7	1.4121	0.00156626
01.01 amino acid metabolism	19	17.9	NCU02274 NCU03628 NCU04292 NCU01367 NCU01147 NCU04942 NCU00963 NCU06168 NCU04583 NCU06360 NCU09116 NCU05410 NCU07156 NCU01595 NCU02729 NCU02704 NCU09230 NCU09817 NCU03321	824	8.18	2.18826	0.000882765
01.03 nucleotide/nucleoside/nucleobase metabolism	25	23.5	NCU02274 NCU03628 NCU03794 NCU04273 NCU08685 NCU01115 NCU04799 NCU00919 NCU00963 NCU04439 NCU06272 NCU06418 NCU06520 NCU07070 NCU07156 NCU07712 NCU07670 NCU08616 NCU02611 NCU09349 NCU03363 NCU03380 NCU03561 NCU09756 NCU03092	745	7.4	3.17568	1.45713e-07
01.05.13 transfer of activated C-1 groups	6	5.66	NCU02274 NCU04196 NCU00777 NCU00963 NCU06360 NCU08968	150	1.49	3.79866	0.00497659
01.08 metabolism of intercellular mediators	4	3.77	NCU04799 NCU06217 NCU02611 NCU03092	69	0.68	5.54412	0.0059425
10 CELL CYCLE AND DNA PROCESSING	38	35.8	NCU00337 NCU03628 NCU03794 NCU03808 NCU04292 NCU04273 NCU04150 NCU01367 NCU04787 NCU04799 NCU00650 NCU00919 NCU04439 NCU05894 NCU06272 NCU06217 NCU06418 NCU06520 NCU02066 NCU07070 NCU07058 NCU07712 NCU07670 NCU01502 NCU01595 NCU02729 NCU02611 NCU02546 NCU09349 NCU09488 NCU03363 NCU03380 NCU03396 NCU09756 NCU03321 NCU03092 NCU03066 NCU09903	1715	17	2.10588	2.23779e-06
10.01 DNA processing	31	29.2	NCU00337 NCU03628 NCU03794 NCU03808 NCU04273 NCU01367 NCU04799 NCU00650 NCU00919 NCU04439 NCU05894 NCU06272 NCU06217 NCU06418 NCU06520 NCU02066 NCU07070 NCU07712 NCU07670 NCU01502 NCU01595 NCU02729 NCU02611 NCU09349 NCU03363 NCU03380 NCU03396 NCU09756 NCU03321 NCU03092 NCU09903	1117	11	2.65455	2.43178e-07
10.03 cell cycle	23	21.6	NCU03628 NCU03794 NCU04292 NCU04273 NCU04150 NCU01367 NCU04787 NCU04799 NCU00650 NCU05894 NCU06272 NCU06217 NCU07058 NCU01502 NCU01595 NCU02729 NCU02611 NCU02546 NCU09488 NCU03363 NCU03321 NCU03092 NCU03066	1295	12.8	1.6875	0.00753111
11 TRANSCRIPTION	61	57.5	NCU00336 NCU00337 NCU03628 NCU03794 NCU03808 NCU03961 NCU04273 NCU04196 NCU01367 NCU01304 NCU01301 NCU01115 NCU01022 NCU04787 NCU04799 NCU05233 NCU05289 NCU00501 NCU00650 NCU00919 NCU00963 NCU04503 NCU04439 NCU05894 NCU06272 NCU06217 NCU06418 NCU06520 NCU11321 NCU09116 NCU07070 NCU07058 NCU07041 NCU07331 NCU08421 NCU07795 NCU07712 NCU07670 NCU08968 NCU07956 NCU01502 NCU01503 NCU01595 NCU08323 NCU…	1759	17.4	3.3046	1.28452e-20
11.02 RNA synthesis	35	33	NCU03628 NCU03794 NCU03808 NCU04273 NCU01367 NCU01115 NCU04787 NCU04799 NCU05289 NCU00650 NCU00919 NCU04439 NCU05894 NCU06272 NCU06217 NCU06418 NCU06520 NCU09116 NCU07070 NCU07712 NCU07670 NCU08968 NCU01502 NCU01595 NCU08616 NCU02729 NCU02611 NCU09349 NCU03363 NCU03380 NCU03396 NCU09380 NCU09756 NCU03321 NCU03092	1489	14.7	2.2449	1.75312e-06
11.04 RNA processing	55	51.8	NCU00336 NCU00337 NCU03628 NCU03794 NCU03808 NCU03961 NCU04273 NCU04196 NCU01367 NCU01304 NCU01301 NCU01115 NCU01022 NCU04799 NCU05233 NCU00501 NCU00650 NCU00919 NCU04503 NCU04439 NCU05894 NCU06272 NCU06217 NCU06418 NCU06520 NCU11321 NCU07070 NCU07058 NCU07041 NCU07331 NCU08421 NCU07795 NCU07712 NCU07670 NCU08968 NCU07956 NCU01502 NCU01503 NCU01595 NCU08323 NCU02729 NCU02611 NCU02546 NCU02494 NCU…	732	7.27	7.12517	6.15154e-35
11.06 RNA modification	12	11.3	NCU04273 NCU04196 NCU01367 NCU01115 NCU04799 NCU00963 NCU07331 NCU08968 NCU01595 NCU02729 NCU03396 NCU03321	104	1.03	10.9709	7.6166e-10
12 PROTEIN SYNTHESIS	51	48.1	NCU00337 NCU03628 NCU03794 NCU03808 NCU04273 NCU04196 NCU04150 NCU01367 NCU01304 NCU01301 NCU08663 NCU04787 NCU04799 NCU05233 NCU05289 NCU00501 NCU00650 NCU00919 NCU04503 NCU04439 NCU06272 NCU06217 NCU06418 NCU06520 NCU02066 NCU07070 NCU07058 NCU07041 NCU07331 NCU07795 NCU07712 NCU07670 NCU08968 NCU07956 NCU01503 NCU01524 NCU01595 NCU02729 NCU02611 NCU02546 NCU09349 NCU09437 NCU09488 NCU03363 NCU…	753	7.47	6.43909	8.54943e-30
12.01 ribosome biogenesis	47	44.3	NCU00337 NCU03628 NCU03794 NCU03808 NCU04273 NCU04150 NCU01367 NCU01301 NCU08663 NCU04787 NCU04799 NCU05233 NCU05289 NCU00501 NCU00650 NCU00919 NCU04503 NCU04439 NCU06272 NCU06217 NCU06418 NCU06520 NCU02066 NCU07070 NCU07058 NCU07041 NCU07795 NCU07712 NCU07670 NCU08968 NCU07956 NCU01503 NCU01524 NCU01595 NCU02729 NCU02611 NCU02546 NCU09349 NCU09437 NCU09488 NCU03363 NCU03380 NCU03396 NCU09756 NCU…	504	5	8.86	1.96965e-33
12.04 translation	21	19.8	NCU03628 NCU03794 NCU03808 NCU04273 NCU01367 NCU04799 NCU00919 NCU04439 NCU06217 NCU06418 NCU07070 NCU07712 NCU07670 NCU01595 NCU02611 NCU09349 NCU03380 NCU09756 NCU03321 NCU03092 NCU09903	460	4.56	4.34211	9.85078e-09
12.07 translational control	14	13.2	NCU03808 NCU04273 NCU04196 NCU01304 NCU04799 NCU00919 NCU06217 NCU06520 NCU07331 NCU02611 NCU03363 NCU09756 NCU03092 NCU09903	194	1.92	6.875	1.3625e-08
14 PROTEIN FATE (folding, modification, destination)	31	29.2	NCU03628 NCU03794 NCU04047 NCU04196 NCU01367 NCU04942 NCU00650 NCU00919 NCU04439 NCU06168 NCU05894 NCU04583 NCU06272 NCU06217 NCU06418 NCU06520 NCU07070 NCU07041 NCU07712 NCU07670 NCU07956 NCU01502 NCU01595 NCU08323 NCU02729 NCU02704 NCU02611 NCU09349 NCU03380 NCU09756 NCU03321	1845	18.3	1.59563	0.00395773
14.07.04 modification by acetylation, deacetylation	8	7.54	NCU03628 NCU03794 NCU01367 NCU00650 NCU04583 NCU01502 NCU01595 NCU02729	190	1.88	4.01064	0.000865192
14.10 assembly of protein complexes	22	20.7	NCU03628 NCU03794 NCU01367 NCU04942 NCU00650 NCU00919 NCU04439 NCU05894 NCU06272 NCU06418 NCU06520 NCU07070 NCU07041 NCU07712 NCU07670 NCU07956 NCU01595 NCU02729 NCU02704 NCU09349 NCU03380 NCU09756	506	5.02	4.12351	1.00865e-08
16 PROTEIN WITH BINDING FUNCTION OR COFACTOR REQUIREMENT (structural or catalytic)	74	69.8	NCU00039 NCU00336 NCU00337 NCU02274 NCU03628 NCU03794 NCU03808 NCU03961 NCU04047 NCU04292 NCU04273 NCU01367 NCU01301 NCU08663 NCU01147 NCU01115 NCU04787 NCU04799 NCU04942 NCU05233 NCU05289 NCU00501 NCU00650 NCU00777 NCU00919 NCU00963 NCU04503 NCU04455 NCU04439 NCU05894 NCU06272 NCU06217 NCU06360 NCU06418 NCU06520 NCU11321 NCU08358 NCU09116 NCU05410 NCU07070 NCU07058 NCU07041 NCU07331 NCU08421 NCU…	3639	36.1	1.93352	1.52123e-12
16.01 protein binding	48	45.2	NCU00039 NCU00337 NCU03628 NCU03794 NCU04047 NCU04273 NCU01367 NCU08663 NCU01115 NCU04787 NCU04799 NCU04942 NCU05233 NCU05289 NCU00501 NCU00650 NCU00919 NCU04439 NCU05894 NCU06272 NCU06217 NCU06418 NCU06520 NCU08358 NCU07070 NCU07041 NCU07712 NCU07670 NCU07956 NCU01502 NCU01503 NCU01595 NCU08323 NCU08616 NCU02729 NCU02704 NCU02611 NCU02546 NCU09349 NCU03363 NCU03380 NCU03396 NCU09756 NCU03321 NCU…	2333	23.1	1.95671	3.93362e-07
16.03 nucleic acid binding	51	48.1	NCU00336 NCU03628 NCU03794 NCU03808 NCU03961 NCU04273 NCU01367 NCU01301 NCU08663 NCU04799 NCU00501 NCU00650 NCU00777 NCU00919 NCU04503 NCU04455 NCU04439 NCU05894 NCU06272 NCU06217 NCU06418 NCU06520 NCU11321 NCU09116 NCU07070 NCU07058 NCU07041 NCU07331 NCU08421 NCU07712 NCU07670 NCU08968 NCU07956 NCU01502 NCU01524 NCU01595 NCU08323 NCU08616 NCU02729 NCU02611 NCU02494 NCU09349 NCU09437 NCU03363 NCU…	1290	12.8	3.75781	6.08414e-19
16.19 nucleotide/nucleoside/nucleobase binding	34	32	NCU03628 NCU03794 NCU03808 NCU04273 NCU01367 NCU04799 NCU05289 NCU00650 NCU00777 NCU00919 NCU04439 NCU06272 NCU06217 NCU06418 NCU06520 NCU08358 NCU07070 NCU07712 NCU07670 NCU01502 NCU01503 NCU01595 NCU01651 NCU02729 NCU02611 NCU02546 NCU09349 NCU03363 NCU03380 NCU03561 NCU09756 NCU03092 NCU03066 NCU09903	1300	12.9	2.48062	2.14017e-07
16.21.17 pyridoxal phosphate binding	7	6.6	NCU02274 NCU04292 NCU01147 NCU06360 NCU09116 NCU05410 NCU09230	58	0.57	11.5789	2.27353e-06
18 REGULATION OF METABOLISM AND PROTEIN FUNCTION	21	19.8	NCU03628 NCU03794 NCU04273 NCU01367 NCU04799 NCU00650 NCU00919 NCU04439 NCU06217 NCU06520 NCU08358 NCU07070 NCU07712 NCU07670 NCU01595 NCU02729 NCU09349 NCU03380 NCU09756 NCU03092 NCU09903	1079	10.7	1.85047	0.00383718
18.01.07 regulation by binding / dissociation	11	10.3	NCU04273 NCU04799 NCU04439 NCU06217 NCU06520 NCU07070 NCU07712 NCU09349 NCU03380 NCU09756 NCU03092	373	3.7	2.78378	0.00184802
18.02 regulation of protein activity	21	19.8	NCU03628 NCU03794 NCU04273 NCU01367 NCU04799 NCU00650 NCU00919 NCU04439 NCU06217 NCU06520 NCU08358 NCU07070 NCU07712 NCU07670 NCU01595 NCU02729 NCU09349 NCU03380 NCU09756 NCU03092 NCU09903	1062	10.5	1.88571	0.00317788
20.01.21 RNA transport	11	10.3	NCU04273 NCU01301 NCU04799 NCU00919 NCU06217 NCU06418 NCU07070 NCU02729 NCU02611 NCU03363 NCU03092	155	1.53	6.73203	6.38983e-07
20.09.01 nuclear transport	12	11.3	NCU03628 NCU03794 NCU04047 NCU01367 NCU08663 NCU00650 NCU02066 NCU01595 NCU02729 NCU02546 NCU03363 NCU03066	258	2.56	4.41406	1.61216e-05
30 CELLULAR COMMUNICATION/SIGNAL TRANSDUCTION MECHANISM	21	19.8	NCU00039 NCU03628 NCU03794 NCU04273 NCU01367 NCU05289 NCU00650 NCU04439 NCU06272 NCU06360 NCU06520 NCU07070 NCU07712 NCU01502 NCU01595 NCU02729 NCU09349 NCU03380 NCU09756 NCU03321 NCU03133	1118	11.1	1.78378	0.00579486
30.01.05.05.03 trimeric G-protein mediated signal transduction	6	5.66	NCU03628 NCU03794 NCU01367 NCU00650 NCU01502 NCU01595	58	0.57	9.92982	3.06894e-05
30.01.09.08 hormone mediated signal transduction	7	6.6	NCU04439 NCU06520 NCU07070 NCU07712 NCU09349 NCU03380 NCU09756	72	0.71	9.29577	9.8726e-06
30.05.02.14 Notch-receptor signalling pathway	6	5.66	NCU03628 NCU03794 NCU01367 NCU00650 NCU01595 NCU02729	99	0.98	5.77551	0.000599842
32.01 stress response	23	21.6	NCU00039 NCU03794 NCU04047 NCU04273 NCU01367 NCU04799 NCU00919 NCU04439 NCU06217 NCU06418 NCU08358 NCU07070 NCU07041 NCU07712 NCU07670 NCU07956 NCU01502 NCU02611 NCU09349 NCU03380 NCU09756 NCU03092 NCU09903	1232	12.2	1.77049	0.00409714
40 CELL FATE	28	26.4	NCU03794 NCU01367 NCU04787 NCU04799 NCU05289 NCU00650 NCU00919 NCU04503 NCU04439 NCU06272 NCU06217 NCU06360 NCU06418 NCU06520 NCU02106 NCU07712 NCU07670 NCU01595 NCU08323 NCU02729 NCU02611 NCU09349 NCU03380 NCU09708 NCU09756 NCU03321 NCU03133 NCU03092	1169	11.6	2.27586	1.95076e-05
40.10.02 apoptosis (type I programmed cell death)	20	18.8	NCU03794 NCU01367 NCU04799 NCU00650 NCU00919 NCU04439 NCU06272 NCU06217 NCU06418 NCU06520 NCU07712 NCU07670 NCU01595 NCU02611 NCU09349 NCU03380 NCU09708 NCU09756 NCU03133 NCU03092	584	5.8	3.24138	2.38328e-06
41 DEVELOPMENT (Systemic)	10	9.43	NCU03628 NCU03794 NCU01367 NCU00650 NCU04503 NCU01595 NCU02729 NCU02546 NCU09380 NCU03066	237	2.35	4.01277	0.000190498
41.01 fungal/microorganismic development	10	9.43	NCU03628 NCU03794 NCU01367 NCU00650 NCU04503 NCU01595 NCU02729 NCU02546 NCU09380 NCU03066	237	2.35	4.01277	0.000190498
42.10 nucleus	22	20.7	NCU03628 NCU03794 NCU03808 NCU04047 NCU04273 NCU01367 NCU04799 NCU04439 NCU06272 NCU06217 NCU06520 NCU07070 NCU07712 NCU01502 NCU01595 NCU02611 NCU09349 NCU03380 NCU03396 NCU09756 NCU03321 NCU03092	788	7.82	2.64706	1.89064e-05
42.16 mitochondrion	10	9.43	NCU03794 NCU03961 NCU00919 NCU06520 NCU07670 NCU01595 NCU02729 NCU09349 NCU03561 NCU09756	274	2.72	3.46691	0.000604229
Downregulated genes both on 0.05% glucose treated within 2 hours and no-carbon condition excluding commonly shared (856)
FUNCTIONAL CATEGORY	abs SET	rel SET	genes SET	abs GENOME	rel GENOME	rel SET/rel GENOME	P-VALUE
01 METABOLISM	386	49.6	NCU00008 NCU00019 NCU00087 NCU00088 NCU00155 NCU00170 NCU00177 NCU00187 NCU00225 NCU00232 NCU00261 NCU00303 NCU00309 NCU00409 NCU00413 NCU00415 NCU00427 NCU00440 NCU00447 NCU00468 NCU02193 NCU02209 NCU02226 NCU02231 NCU02252 NCU02269 NCU02305 NCU02315 NCU02325 NCU02369 NCU02372 NCU02423 NCU02430 NCU09862 NCU10009 NCU03596 NCU03608 NCU03651 NCU03669 NCU03695 NCU03702 NCU03713 NCU03725 NCU03737 NCU…	3495	34.7	1.42939	4.30577e-19
01.01 amino acid metabolism	133	17	NCU00155 NCU00187 NCU00261 NCU00409 NCU00447 NCU00468 NCU02193 NCU02226 NCU02269 NCU02315 NCU02325 NCU02430 NCU03608 NCU03651 NCU03748 NCU03768 NCU03051 NCU03922 NCU03963 NCU04050 NCU04077 NCU04303 NCU04280 NCU04277 NCU04216 NCU04176 NCU04118 NCU10468 NCU01271 NCU08674 NCU01241 NCU01195 NCU01157 NCU01083 NCU01065 NCU01000 NCU04720 NCU04754 NCU04837 NCU08195 NCU04865 NCU04923 NCU05168 NCU05238 NCU…	824	8.18	2.07824	2.20638e-17
01.02 nitrogen, sulfur and selenium metabolism	59	7.58	NCU00155 NCU00261 NCU00440 NCU00447 NCU02430 NCU03768 NCU04077 NCU04303 NCU04245 NCU04216 NCU04149 NCU01294 NCU08674 NCU01195 NCU01065 NCU04720 NCU04754 NCU05238 NCU05259 NCU05298 NCU00892 NCU00905 NCU04433 NCU05810 NCU04656 NCU06189 NCU06340 NCU06296 NCU08352 NCU01888 NCU01985 NCU02004 NCU02005 NCU06727 NCU06724 NCU06870 NCU07112 NCU07011 NCU07205 NCU07452 NCU05153 NCU07871 NCU01429 NCU09545 NCU…	426	4.23	1.79196	6.70844e-06
01.03 nucleotide/nucleoside/nucleobase metabolism	113	14.5	NCU00177 NCU00232 NCU00261 NCU00303 NCU00415 NCU00427 NCU00440 NCU02315 NCU02325 NCU02423 NCU03713 NCU03737 NCU03768 NCU03051 NCU03963 NCU03986 NCU04041 NCU04303 NCU04216 NCU04195 NCU04155 NCU04153 NCU01369 NCU01290 NCU08648 NCU01245 NCU01104 NCU04790 NCU04837 NCU08228 NCU05251 NCU05254 NCU00707 NCU00768 NCU00794 NCU00905 NCU04504 NCU06075 NCU04553 NCU05588 NCU05810 NCU05782 NCU06198 NCU06187 NCU…	745	7.4	1.95946	6.83216e-13
01.04 phosphate metabolism	91	11.6	NCU00088 NCU00170 NCU00303 NCU00415 NCU00440 NCU10009 NCU03713 NCU03725 NCU03768 NCU03823 NCU03051 NCU03876 NCU03963 NCU04041 NCU04277 NCU04245 NCU04142 NCU04118 NCU04117 NCU01369 NCU08693 NCU01121 NCU05226 NCU05254 NCU05269 NCU05302 NCU00629 NCU00692 NCU00794 NCU04504 NCU04495 NCU04483 NCU06075 NCU05810 NCU05803 NCU05782 NCU04595 NCU06254 NCU06198 NCU06468 NCU06484 NCU06493 NCU09131 NCU09106 NCU…	913	9.06	1.28035	0.00593442
01.05 C-compound and carbohydrate metabolism	152	19.5	NCU00087 NCU00088 NCU00155 NCU00177 NCU00187 NCU00225 NCU00303 NCU00309 NCU02193 NCU02226 NCU02231 NCU02252 NCU02269 NCU02369 NCU02372 NCU02423 NCU09862 NCU10009 NCU03651 NCU03669 NCU03702 NCU10042 NCU03936 NCU03963 NCU04077 NCU04280 NCU04245 NCU04216 NCU04189 NCU04108 NCU01404 NCU01353 NCU01241 NCU01157 NCU01121 NCU01116 NCU04775 NCU04827 NCU04837 NCU08226 NCU08228 NCU04865 NCU04887 NCU04923 NCU…	1641	16.3	1.19632	0.00718072
01.07 metabolism of vitamins, cofactors, and prosthetic groups	59	7.58	NCU00447 NCU02193 NCU02305 NCU02325 NCU09862 NCU03596 NCU03826 NCU01271 NCU01157 NCU01083 NCU04720 NCU04775 NCU08228 NCU04923 NCU05278 NCU00605 NCU00892 NCU06063 NCU06132 NCU05601 NCU05752 NCU04603 NCU04596 NCU06189 NCU06296 NCU06549 NCU06550 NCU08352 NCU01916 NCU05420 NCU06727 NCU06870 NCU06783 NCU06785 NCU07112 NCU07308 NCU07452 NCU05983 NCU01429 NCU09545 NCU07659 NCU07794 NCU07732 NCU07690 NCU…	538	5.34	1.41948	0.00360904
01.20.19.03 metabolism of open-chain tetrapyrrols	3	0.38	NCU00447 NCU06189 NCU06870	3	0.02	19	0.00045993
01.20.31 metabolism of secondary products derived from L-lysine, L-arginine and L-histidine	9	1.15	NCU04077 NCU01271 NCU05238 NCU05252 NCU06112 NCU05418 NCU07266 NCU08503 NCU09465	30	0.29	3.96552	0.000304969
02 ENERGY	110	14.1	NCU00087 NCU00153 NCU00155 NCU00177 NCU00187 NCU02193 NCU02226 NCU02252 NCU02269 NCU02423 NCU09862 NCU03651 NCU03823 NCU03051 NCU10042 NCU03876 NCU04077 NCU04280 NCU04245 NCU04216 NCU04189 NCU04142 NCU04117 NCU01241 NCU01195 NCU01102 NCU04720 NCU04837 NCU04865 NCU04923 NCU05238 NCU05254 NCU05259 NCU05285 NCU05298 NCU00629 NCU00644 NCU00794 NCU00894 NCU00905 NCU04507 NCU04483 NCU04385 NCU06063 NCU…	974	9.67	1.45812	1.98083e-05
02.10 tricarboxylic-acid pathway (citrate cycle, Krebs cycle, TCA cycle)	20	2.57	NCU02193 NCU03651 NCU04280 NCU01195 NCU05298 NCU04385 NCU06063 NCU06232 NCU06187 NCU06482 NCU08352 NCU06783 NCU06785 NCU07659 NCU07697 NCU07982 NCU08898 NCU03010 NCU03004 NCU02954	88	0.87	2.95402	9.05935e-06
02.11.07 regulation of electron transport and membrane-associated energy conservation	11	1.41	NCU02269 NCU02423 NCU01241 NCU04837 NCU04865 NCU01916 NCU05390 NCU07384 NCU05075 NCU07884 NCU09477	48	0.47	3	0.000872334
02.13 respiration	49	6.29	NCU00153 NCU02193 NCU02269 NCU02423 NCU09862 NCU03823 NCU04077 NCU04117 NCU01241 NCU01102 NCU04720 NCU04837 NCU04865 NCU05238 NCU05259 NCU05285 NCU05298 NCU00644 NCU00894 NCU00905 NCU04507 NCU04549 NCU06187 NCU06484 NCU09143 NCU01894 NCU01916 NCU05390 NCU07112 NCU07384 NCU05983 NCU05075 NCU07884 NCU08439 NCU07546 NCU07549 NCU01808 NCU07982 NCU08278 NCU02658 NCU02629 NCU02549 NCU02530 NCU08893 NCU…	372	3.69	1.70461	0.000146195
02.16.11 propionate fermentation	4	0.51	NCU00187 NCU04280 NCU04385 NCU08898	7	0.06	8.5	0.00102512
02.45.07 heat production	10	1.28	NCU02269 NCU02423 NCU01241 NCU04837 NCU01916 NCU05390 NCU07384 NCU05075 NCU07884 NCU09477	28	0.27	4.74074	2.60564e-05
10.01.03 DNA synthesis and replication	46	5.91	NCU00276 NCU00415 NCU00440 NCU02315 NCU03763 NCU04041 NCU04327 NCU04321 NCU04238 NCU04176 NCU01370 NCU01369 NCU08693 NCU01104 NCU05194 NCU05269 NCU05301 NCU00692 NCU00794 NCU04504 NCU05588 NCU05810 NCU05782 NCU06428 NCU09106 NCU02075 NCU05426 NCU06679 NCU07420 NCU07414 NCU07870 NCU07839 NCU01438 NCU11357 NCU09843 NCU01506 NCU08009 NCU02539 NCU02511 NCU02497 NCU09239 NCU10053 NCU09521 NCU03539 NCU…	365	3.62	1.6326	0.000625622
11 TRANSCRIPTION	222	28.5	NCU00008 NCU00019 NCU00038 NCU11012 NCU00087 NCU00092 NCU00105 NCU00151 NCU00155 NCU00170 NCU00232 NCU00301 NCU00303 NCU00404 NCU00405 NCU00419 NCU00440 NCU00457 NCU00476 NCU02193 NCU02231 NCU02256 NCU02269 NCU02315 NCU02423 NCU10009 NCU03596 NCU03669 NCU03702 NCU03768 NCU03051 NCU03876 NCU03892 NCU03897 NCU03907 NCU03936 NCU03986 NCU04041 NCU04050 NCU04327 NCU04306 NCU04280 NCU04245 NCU04243 NCU…	1759	17.4	1.63793	1.16344e-15
11.02 RNA synthesis	161	20.6	NCU00008 NCU00019 NCU00038 NCU11012 NCU00155 NCU00170 NCU00301 NCU00303 NCU00404 NCU00405 NCU00419 NCU00440 NCU00457 NCU02193 NCU02315 NCU10009 NCU03596 NCU03669 NCU03702 NCU03051 NCU03876 NCU03892 NCU03897 NCU03986 NCU04041 NCU04050 NCU04327 NCU04306 NCU04280 NCU04245 NCU04243 NCU04176 NCU04153 NCU04149 NCU04105 NCU01404 NCU01370 NCU01369 NCU01331 NCU01312 NCU01290 NCU08692 NCU08674 NCU08668 NCU…	1489	14.7	1.40136	2.29219e-06
11.04 RNA processing	131	16.8	NCU00019 NCU00087 NCU00092 NCU00105 NCU00151 NCU00232 NCU00301 NCU00404 NCU00440 NCU00457 NCU00476 NCU02231 NCU02256 NCU02269 NCU02315 NCU02423 NCU03669 NCU03702 NCU03768 NCU03051 NCU03876 NCU03907 NCU03936 NCU04041 NCU04306 NCU04243 NCU04176 NCU04166 NCU04159 NCU04155 NCU04153 NCU04149 NCU01404 NCU01369 NCU01331 NCU01312 NCU01290 NCU08668 NCU01257 NCU01241 NCU01203 NCU01104 NCU04779 NCU05293 NCU…	732	7.27	2.31087	4.31741e-21
11.06 RNA modification	32	4.11	NCU00170 NCU00404 NCU02231 NCU03669 NCU03702 NCU03936 NCU04243 NCU04153 NCU04149 NCU01404 NCU01331 NCU01290 NCU01201 NCU04779 NCU05301 NCU06336 NCU06428 NCU01888 NCU01949 NCU06943 NCU06780 NCU07414 NCU07409 NCU01457 NCU07528 NCU07735 NCU08951 NCU01725 NCU02511 NCU10185 NCU09571 NCU09911	104	1.03	3.99029	4.20735e-12
12 PROTEIN SYNTHESIS	215	27.6	NCU00105 NCU00170 NCU00258 NCU00294 NCU00404 NCU00405 NCU00410 NCU00413 NCU00440 NCU00457 NCU00475 NCU00489 NCU02208 NCU02226 NCU02256 NCU02357 NCU09870 NCU03635 NCU03702 NCU03703 NCU03737 NCU03738 NCU03757 NCU03768 NCU03806 NCU03826 NCU03051 NCU03876 NCU04020 NCU04041 NCU04331 NCU04306 NCU04280 NCU04243 NCU04176 NCU04171 NCU04166 NCU04149 NCU04138 NCU04105 NCU01369 NCU01331 NCU01317 NCU08692 NCU…	753	7.47	3.69478	5.54224e-73
12.01 ribosome biogenesis	158	20.3	NCU00105 NCU00258 NCU00294 NCU00404 NCU00413 NCU00440 NCU00457 NCU00475 NCU00489 NCU02208 NCU02256 NCU02357 NCU03635 NCU03702 NCU03703 NCU03738 NCU03757 NCU03806 NCU03051 NCU03876 NCU04041 NCU04331 NCU04243 NCU04176 NCU04171 NCU04166 NCU04138 NCU01369 NCU01331 NCU01317 NCU08668 NCU01257 NCU01221 NCU01104 NCU04779 NCU05270 NCU05301 NCU05302 NCU00634 NCU00707 NCU00768 NCU00794 NCU00925 NCU00952 NCU…	504	5	4.06	1.96083e-58
12.04 translation	142	18.2	NCU00170 NCU00258 NCU00294 NCU00410 NCU00413 NCU00440 NCU00457 NCU00475 NCU00489 NCU02208 NCU02226 NCU09870 NCU03635 NCU03703 NCU03737 NCU03738 NCU03757 NCU03806 NCU03826 NCU03051 NCU03876 NCU04020 NCU04041 NCU04331 NCU04306 NCU04149 NCU01369 NCU01331 NCU01317 NCU01221 NCU01104 NCU01021 NCU04779 NCU04790 NCU08195 NCU05226 NCU05270 NCU00634 NCU00768 NCU00794 NCU00920 NCU00979 NCU04504 NCU04344 NCU…	460	4.56	3.99123	2.68933e-51
12.07 translational control	43	5.52	NCU00457 NCU02208 NCU02226 NCU03768 NCU03826 NCU04306 NCU04280 NCU04149 NCU04105 NCU01369 NCU08692 NCU08674 NCU05226 NCU00707 NCU00768 NCU04385 NCU06047 NCU06099 NCU05803 NCU05782 NCU04640 NCU06371 NCU01949 NCU02076 NCU06923 NCU06914 NCU07420 NCU07868 NCU07735 NCU08963 NCU07922 NCU01552 NCU01612 NCU01675 NCU01800 NCU08046 NCU08301 NCU08277 NCU02720 NCU08898 NCU08920 NCU09352 NCU03102	194	1.92	2.875	1.6781e-10
12.10 aminoacyl-tRNA-synthetases	15	1.92	NCU00405 NCU03826 NCU04020 NCU08195 NCU00920 NCU06457 NCU06914 NCU05095 NCU07755 NCU07926 NCU08888 NCU03030 NCU09463 NCU03575 NCU09911	47	0.46	4.17391	1.32039e-06
14.01 protein folding and stabilization	29	3.72	NCU00170 NCU02423 NCU03823 NCU04245 NCU04142 NCU08693 NCU01241 NCU04837 NCU05269 NCU00692 NCU04334 NCU06279 NCU11311 NCU06340 NCU06296 NCU06468 NCU06484 NCU08352 NCU02075 NCU05390 NCU05418 NCU06842 NCU07414 NCU01516 NCU01589 NCU01809 NCU02530 NCU09602 NCU03241	227	2.25	1.65333	0.00493935
14.10 assembly of protein complexes	58	7.45	NCU00440 NCU02305 NCU03823 NCU03051 NCU03876 NCU04041 NCU04245 NCU04176 NCU01369 NCU08693 NCU01104 NCU01102 NCU05269 NCU05301 NCU00605 NCU00692 NCU00794 NCU04504 NCU04549 NCU04553 NCU05601 NCU05810 NCU05782 NCU04571 NCU06340 NCU06468 NCU06484 NCU06493 NCU09143 NCU09131 NCU02075 NCU05426 NCU06679 NCU06842 NCU07011 NCU07308 NCU07839 NCU01438 NCU11357 NCU07659 NCU09843 NCU01589 NCU01742 NCU01809 NCU…	506	5.02	1.48406	0.00142645
16 PROTEIN WITH BINDING FUNCTION OR COFACTOR REQUIREMENT (structural or catalytic)	466	59.8	NCU00008 NCU00019 NCU00038 NCU11012 NCU00087 NCU00088 NCU00105 NCU00153 NCU00155 NCU00170 NCU00177 NCU00225 NCU00227 NCU00232 NCU00249 NCU00258 NCU00276 NCU00294 NCU00301 NCU00303 NCU00309 NCU00371 NCU00404 NCU00405 NCU00410 NCU00413 NCU00415 NCU00419 NCU00440 NCU00447 NCU00457 NCU00475 NCU00489 NCU02193 NCU02208 NCU02231 NCU02252 NCU02256 NCU02269 NCU02305 NCU02315 NCU02325 NCU02357 NCU02406 NCU…	3639	36.1	1.65651	1.01083e-44
16.01 protein binding	279	35.8	NCU00019 NCU00038 NCU11012 NCU00105 NCU00170 NCU00249 NCU00258 NCU00294 NCU00301 NCU00309 NCU00371 NCU00404 NCU00410 NCU00413 NCU00415 NCU00419 NCU00440 NCU00457 NCU00475 NCU00489 NCU02208 NCU02305 NCU02315 NCU02357 NCU03635 NCU03702 NCU03703 NCU03713 NCU03737 NCU03738 NCU03757 NCU03763 NCU03768 NCU03798 NCU03806 NCU03826 NCU03051 NCU10042 NCU03876 NCU03887 NCU03892 NCU03936 NCU03986 NCU04041 NCU…	2333	23.1	1.54978	5.26517e-17
16.03 nucleic acid binding	179	23	NCU00008 NCU00019 NCU00038 NCU11012 NCU00155 NCU00225 NCU00276 NCU00301 NCU00404 NCU00415 NCU00419 NCU00440 NCU00457 NCU02208 NCU02231 NCU02256 NCU02315 NCU02406 NCU03702 NCU03703 NCU03763 NCU03768 NCU03806 NCU03051 NCU03876 NCU03892 NCU03897 NCU03936 NCU03986 NCU04020 NCU04022 NCU04041 NCU04050 NCU04331 NCU04327 NCU04306 NCU04280 NCU04243 NCU04176 NCU04155 NCU04149 NCU01404 NCU01370 NCU01369 NCU…	1290	12.8	1.79688	2.11259e-16
16.17 metal binding	136	17.4	NCU00019 NCU00038 NCU00087 NCU00088 NCU00170 NCU00227 NCU00232 NCU00276 NCU00457 NCU02193 NCU02252 NCU02269 NCU02423 NCU03713 NCU03768 NCU10042 NCU03986 NCU04022 NCU04041 NCU04077 NCU04306 NCU04280 NCU04245 NCU04176 NCU04117 NCU04105 NCU01369 NCU01241 NCU01121 NCU04720 NCU04837 NCU04865 NCU04983 NCU05238 NCU05251 NCU05252 NCU05254 NCU05259 NCU05278 NCU05285 NCU05298 NCU00629 NCU00920 NCU00935 NCU…	1373	13.6	1.27941	0.000950179
16.19 nucleotide/nucleoside/nucleobase binding	163	20.9	NCU00170 NCU00177 NCU00232 NCU00303 NCU00405 NCU00440 NCU00457 NCU02208 NCU02269 NCU02325 NCU02423 NCU09870 NCU10009 NCU03713 NCU03737 NCU03768 NCU03826 NCU03051 NCU03876 NCU04020 NCU04041 NCU04327 NCU04245 NCU04176 NCU04166 NCU04149 NCU04142 NCU04117 NCU01369 NCU08693 NCU08668 NCU01121 NCU01104 NCU04790 NCU04837 NCU08195 NCU04865 NCU04923 NCU05194 NCU05226 NCU05269 NCU05270 NCU05302 NCU00605 NCU…	1300	12.9	1.62016	4.70147e-11
16.21 complex cofactor/cosubstrate/vitamine binding	67	8.61	NCU00087 NCU00153 NCU00447 NCU02193 NCU02430 NCU03596 NCU03651 NCU03695 NCU03748 NCU04077 NCU04280 NCU04108 NCU01333 NCU01271 NCU01195 NCU01121 NCU04720 NCU04754 NCU04865 NCU04923 NCU05238 NCU05259 NCU05278 NCU05298 NCU00712 NCU00905 NCU04385 NCU06112 NCU05601 NCU05752 NCU06232 NCU06189 NCU06340 NCU06296 NCU06482 NCU08352 NCU02009 NCU06666 NCU06870 NCU07452 NCU05133 NCU09545 NCU07659 NCU08409 NCU…	558	5.54	1.55415	0.000166258
20 CELLULAR TRANSPORT, TRANSPORT FACILITIES AND TRANSPORT ROUTES	195	25	NCU00008 NCU00019 NCU00153 NCU00155 NCU00170 NCU00227 NCU00371 NCU00415 NCU00430 NCU00431 NCU00440 NCU00457 NCU02269 NCU02357 NCU02423 NCU10009 NCU03596 NCU03768 NCU03798 NCU03823 NCU03051 NCU03876 NCU03897 NCU04077 NCU04245 NCU04238 NCU04218 NCU04195 NCU04176 NCU04166 NCU04117 NCU01312 NCU08693 NCU08692 NCU01241 NCU01179 NCU01121 NCU01102 NCU01065 NCU04827 NCU04837 NCU08225 NCU08228 NCU04865 NCU…	2165	21.5	1.16279	0.00744223
20.01 transported compounds (substrates)	174	22.3	NCU00019 NCU00153 NCU00155 NCU00170 NCU00227 NCU00371 NCU00415 NCU00430 NCU00431 NCU00457 NCU02269 NCU02357 NCU02423 NCU10009 NCU03596 NCU03768 NCU03798 NCU03051 NCU03897 NCU04077 NCU04245 NCU04238 NCU04218 NCU04195 NCU04176 NCU04117 NCU01312 NCU08693 NCU01241 NCU01179 NCU01121 NCU01102 NCU01065 NCU04827 NCU04837 NCU08225 NCU08228 NCU04865 NCU04923 NCU04945 NCU05168 NCU05226 NCU05238 NCU05259 NCU…	1696	16.8	1.32738	2.11691e-05
20.03 transport facilities	97	12.4	NCU00371 NCU00430 NCU00431 NCU02269 NCU02423 NCU10009 NCU03596 NCU03768 NCU03798 NCU03823 NCU04077 NCU04245 NCU04218 NCU04195 NCU04166 NCU04117 NCU08693 NCU01241 NCU01179 NCU01121 NCU01065 NCU04837 NCU04923 NCU05168 NCU05226 NCU05259 NCU05269 NCU05298 NCU00644 NCU00692 NCU04435 NCU04433 NCU06063 NCU06075 NCU06132 NCU04553 NCU05623 NCU05830 NCU05829 NCU04656 NCU06231 NCU06198 NCU06340 NCU06328 NCU…	754	7.48	1.65775	2.29676e-07
20.09.04 mitochondrial transport	49	6.29	NCU00170 NCU00227 NCU00371 NCU00431 NCU02269 NCU02423 NCU03798 NCU04245 NCU04117 NCU08693 NCU01241 NCU01179 NCU01102 NCU04837 NCU05168 NCU05269 NCU00692 NCU04435 NCU05623 NCU05830 NCU06244 NCU11311 NCU06340 NCU06484 NCU06632 NCU09143 NCU01916 NCU02075 NCU05390 NCU06832 NCU06842 NCU07414 NCU07384 NCU05075 NCU07884 NCU08439 NCU07546 NCU01516 NCU01589 NCU01809 NCU08278 NCU09091 NCU08920 NCU08974 NCU…	222	2.2	2.85909	1.01259e-11
20.09.16.01 Type I protein secretion system (ABC-type transport systems)	14	1.79	NCU10009 NCU04117 NCU05226 NCU06132 NCU08439 NCU07546 NCU07736 NCU07922 NCU07960 NCU08056 NCU08920 NCU09156 NCU03117 NCU03061	91	0.9	1.98889	0.00971365
30.01.05.05.03 trimeric G-protein mediated signal transduction	11	1.41	NCU00041 NCU00440 NCU03051 NCU03876 NCU04176 NCU00794 NCU05810 NCU06493 NCU07011 NCU11357 NCU09843	58	0.57	2.47368	0.00433369
30.05.02.14 Notch-receptor signalling pathway	15	1.92	NCU00019 NCU00440 NCU03051 NCU03876 NCU04176 NCU01121 NCU00768 NCU00794 NCU05810 NCU05426 NCU06679 NCU07098 NCU07011 NCU09843 NCU09521	99	0.98	1.95918	0.00872905
32.01 stress response	117	15	NCU00019 NCU00038 NCU00170 NCU00225 NCU00249 NCU00309 NCU00415 NCU00430 NCU00440 NCU00457 NCU00489 NCU02209 NCU10009 NCU03748 NCU03763 NCU03768 NCU03826 NCU03887 NCU03922 NCU04041 NCU04050 NCU04245 NCU04165 NCU04142 NCU04117 NCU01369 NCU01320 NCU08693 NCU08674 NCU01196 NCU01121 NCU01104 NCU01021 NCU04720 NCU04830 NCU04923 NCU05168 NCU05226 NCU05269 NCU05285 NCU05298 NCU05302 NCU00605 NCU00692 NCU…	1232	12.2	1.22951	0.0088682
34.01 homeostasis	60	7.71	NCU00019 NCU00227 NCU00430 NCU10009 NCU04280 NCU04245 NCU04117 NCU08693 NCU01065 NCU04720 NCU04830 NCU08225 NCU04923 NCU05168 NCU05226 NCU05269 NCU00644 NCU00692 NCU04435 NCU04433 NCU04385 NCU06063 NCU06132 NCU05830 NCU06493 NCU08352 NCU09143 NCU02009 NCU02075 NCU05390 NCU07205 NCU07414 NCU07375 NCU05153 NCU08439 NCU07546 NCU07922 NCU01633 NCU01680 NCU01744 NCU08301 NCU08278 NCU08056 NCU02720 NCU…	525	5.21	1.47985	0.00127487
34.11.09 temperature perception and response	25	3.21	NCU00309 NCU00457 NCU02269 NCU02423 NCU08693 NCU01241 NCU01121 NCU04837 NCU05269 NCU00692 NCU01916 NCU02075 NCU05390 NCU07384 NCU05075 NCU07884 NCU07735 NCU08046 NCU08301 NCU02632 NCU02780 NCU09477 NCU09602 NCU03266 NCU03117	110	1.09	2.94495	7.05805e-07
42 BIOGENESIS OF CELLULAR COMPONENTS	192	24.6	NCU00008 NCU00019 NCU00038 NCU00153 NCU00155 NCU00225 NCU00261 NCU00301 NCU00309 NCU00413 NCU00415 NCU00440 NCU00447 NCU00457 NCU02315 NCU02369 NCU10009 NCU03596 NCU03669 NCU11261 NCU03768 NCU03051 NCU03876 NCU03892 NCU04020 NCU04022 NCU04041 NCU04050 NCU04306 NCU04245 NCU04216 NCU04189 NCU04176 NCU04171 NCU04138 NCU04105 NCU01369 NCU01312 NCU10468 NCU01290 NCU01271 NCU08693 NCU08668 NCU01241 NCU…	1988	19.7	1.24873	0.000262963
42.10.07 nucleolus	3	0.38	NCU01290 NCU00925 NCU06943	6	0.05	7.6	0.00770077
42.16 mitochondrion	53	6.81	NCU00153 NCU00413 NCU03669 NCU04176 NCU04171 NCU04138 NCU01241 NCU01221 NCU01104 NCU01102 NCU04837 NCU05259 NCU05298 NCU00768 NCU00952 NCU00977 NCU04412 NCU04334 NCU06066 NCU04549 NCU11311 NCU06469 NCU06546 NCU06632 NCU01894 NCU06679 NCU07386 NCU05075 NCU07884 NCU08410 NCU07549 NCU07560 NCU07576 NCU01506 NCU01552 NCU01800 NCU08329 NCU08299 NCU08296 NCU08620 NCU08861 NCU08893 NCU08974 NCU09165 NCU…	274	2.72	2.50368	2.78454e-10

## Sheet: pioneerGenes
Sheet 3 Gene expression dynamics and annotation of the pioneer responses to glucose depleting (no-carbon or glc_0.05% vs. glc_2.0%)
Locus	annotation	Transporter type	glc_0.05%_1h	glc_0.05%_2h	no-carbon
NCU10732	mitochondrial dicarboxylate transporter	MC; Secondary Transporter	Up	Up	Up
NCU10546	4-coumarate-CoA ligase		Up	Up	Up
NCU10052	hypothetical protein		Up	---	Up
NCU10021	high affinity glucose transporter-1	MFS; Secondary Transporter	Up	Up	Up
NCU09777	UPF0075 domain-containing protein		Up	Up	Up
NCU09771	DUF895 domain membrane protein		Up	Up	Up
NCU09698	hypothetical protein	MFS; Secondary Transporter	Up	Up	Up
NCU09533	NAD binding Rossmann fold oxidoreductase		Up	Up	Up
NCU09532	L-threo-3-deoxy-hexulosonate aldolase		Up	Up	Up
NCU09429	flavin-containing monooxygenase		Up	Up	Up
NCU09287	sugar transporter	MFS; Secondary Transporter	Up	Up	Up
NCU08541	hypothetical protein		Up	Up	Up
NCU08330	hypothetical protein		Up	Up	Up
NCU08147	P-type ATPase	P-ATPase; ATP-Dependent	Up	Up	---
NCU07133	metallo-beta-lactamase superfamily protein		Up	Up	Up
NCU07074	hypothetical protein		Up	---	---
NCU07068	K(+)/H(+) antiporter 1	CPA2; Secondary Transporter	Up	Up	Up
NCU06977	hypothetical protein		Up	Up	Up
NCU06971	xylan degradation regulator-1		Up	Up	Up
NCU06524	protease inhibitor		Up	Up	Up
NCU06358	high affinity glucose transporter RGT2	MFS; Secondary Transporter	Up	Up	Up
NCU06261	uracil phosphoribosyltransferase		Up	Up	Up
NCU06123	phosphoketolase		Up	Up	Up
NCU05977	dihydrodipicolinate synthase		Up	Up	Up
NCU05899	flotillin domain-containing protein		Up	---	---
NCU05897	l-fucose permease	MFS; Secondary Transporter	Up	Up	Up
NCU05755	hypothetical protein		Up	---	Up
NCU05627	high affinity glucose transporter ght1	MFS; Secondary Transporter	Up	Up	Up
NCU05524	hypothetical protein		Up	Up	Up
NCU05498	hypothetical protein		Up	Up	Up
NCU05493	hypothetical protein		Up	Up	Up
NCU05414	hypothetical protein		Up	Up	Up
NCU04963	high-affinity glucose transporter	MFS; Secondary Transporter	Up	Up	Up
NCU04797	fructose-bisphosphatase-1		Up	Up	Up
NCU04674	glycosylhydrolase family 31-3		Up	Up	Up
NCU04537	monosaccharide transporter	MFS; Secondary Transporter	Up	Up	Up
NCU04343	ergothioneine-1		Up	Up	Up
NCU04314	hypothetical protein		Up	Up	Up
NCU04265	invertase		Up	Up	Up
NCU04078	NAD-dependent methanol dehydrogenase		Up	Up	Up
NCU03803	sorbitol utilization protein SOU2		Up	Up	Up
NCU03693	oxidoreductase		Up	Up	Up
NCU03648	glutaminase A		Up	Up	Up
NCU03415	aldehyde dehydrogenase		Up	Up	Up
NCU03388	stomatin family protein		Up	Up	Up
NCU02128	D-arabinitol dehydrogenase		Up	Up	Up
NCU02127	methylcrotonoyl-CoA carboxylase subunit beta		Up	Up	Up
NCU02097	short chain dehydrogenase		Up	Up	Up
NCU02074	endoplasmic oxidoreductin-1		Up	---	---
NCU01905	sorbitol dehydrogenase		Up	Up	Up
NCU01904	2-deoxy-D-gluconate 3-dehydrogenase		Up	---	---
NCU01900	xylosidase/arabinosidase		Up	Up	Up
NCU01754	alcohol dehydrogenase-1		Up	Up	Up
NCU01640	regulatory particle, non-ATPase-like-4		Up	---	---
NCU01633	hexose transporter HXT13	MFS; Secondary Transporter	Up	Down	Down
NCU01517	glucoamylase precursor		Up	Up	Up
NCU01417	propionate-CoA ligase		Up	Up	Up
NCU01275	oxidoreductase		Up	Up	Up
NCU01231	carboxylic acid transporter	MFS; Secondary Transporter	Up	Up	Up
NCU01140	NAD(P) transhydrogenase		Up	Up	Up
NCU00943	trehalase-1		Up	Up	Up
NCU00801	cellodextrin transport-1	MFS; Secondary Transporter	Up	Up	Up
NCU00782	pantothenate transporter liz1	MFS; Secondary Transporter	Up	Up	Up
NCU00642	glycosylhydrolase family 35-1		Up	Up	Up
NCU00575	glucokinase		Up	---	---
NCU00299	peroxisomal D3,D2-enoyl-CoA isomerase		Up	Up	Up
NCU17064	5-nitroimidazole antibiotic resistance protein		Down	---	---
NCU16402	hypothetical protein		Down	Down	Down
NCU11365	aminotransferase		Down	---	---
NCU11356	phenazine biosynthesis PhzC/PhzF protein		Down	Down	Down
NCU11321	ribosomal L1 domain-containing protein 1		Down	Down	Down
NCU11175	ATP-dependent RNA helicase drs-1		Down	Down	Down
NCU10512	DUF895 domain membrane protein		Down	Down	Down
NCU10062	hypothetical protein		Down	Down	Down
NCU09903	elongation factor 3		Down	Down	Down
NCU09853	hypothetical protein		Down	---	Down
NCU09852	hypothetical protein		Down	Down	Down
NCU09817	aromatic-7		Down	Down	Down
NCU09756	hypothetical protein		Down	Down	Down
NCU09708	PDCD2 C terminal domain-containing protein		Down	Down	Down
NCU09499	hypothetical protein		Down	Down	Down
NCU09488	SDA1 domain-containing protein		Down	Down	Down
NCU09437	hypothetical protein		Down	Down	Down
NCU09380	pumilio domain-containing protein		Down	Down	Down
NCU09349	ATP-dependent RNA helicase has-1		Down	Down	Down
NCU09230	cysteine-16		Down	Down	Down
NCU09137	hypothetical protein		Down	Down	Down
NCU09116	aromatic aminotransferase Aro8		Down	Down	---
NCU08968	dimethyladenosine transferase		Down	Down	Down
NCU08685	phosphoribosylformylglycinamidine synthase		Down	Down	Down
NCU08663	nonsense-mediated mRNA decay protein 3		Down	Down	Down
NCU08616	unknown-18		Down	Down	Down
NCU08421	hypothetical protein		Down	Down	Down
NCU08358	hypothetical protein	ABC; ATP-Dependent	Down	Down	Down
NCU08323	bystin		Down	Down	Down
NCU07956	pre-rRNA-processing protein PNO1		Down	Down	Down
NCU07795	DUF1665 domain-containing protein		Down	Down	Down
NCU07712	ATP-dependent RNA helicase dbp-10		Down	Down	Down
NCU07687	hypothetical protein		Down	Down	Down
NCU07670	cytochrome-19		Down	Down	Down
NCU07331	U3 small nucleolar ribonucleoprotein Lcp5		Down	Down	Down
NCU07156	histidine-6		Down	Down	Down
NCU07070	ATP-dependent RNA helicase dbp-9		Down	Down	Down
NCU07058	small nucleolar ribonucleoprotein complex subunit Utp14		Down	Down	Down
NCU07041	ribosomal RNA assembly protein mis3		Down	Down	Down
NCU06520	ATP-dependent RNA helicase dbp-7		Down	Down	Down
NCU06496	hypothetical protein		Down	Down	Down
NCU06418	ATP-dependent RNA helicase dbp-8		Down	Down	Down
NCU06360	histidinol-phosphate aminotransferase		Down	Down	Down
NCU06272	rRNA biogenesis protein RRP5		Down	Down	Down
NCU06217	nucleolar protein 4		Down	Down	Down
NCU06168	diphthamide biosynthesis protein 2		Down	Down	Down
NCU06129	hypothetical protein		Down	---	---
NCU05894	hypothetical protein		Down	Down	Down
NCU05651	lectin 2b		Down	Down	Down
NCU05650	karyopherin Kap123		Down	Down	Down
NCU05410	arginine-5		Down	Down	Down
NCU05289	nucleolar GTP-binding protein 1		Down	Down	Down
NCU05235	ribosome biogenesis protein RLP24		Down	Down	Down
NCU05233	p60 domain-containing protein		Down	Down	Down
NCU05165	pyridoxamine phosphate oxidase		Down	---	---
NCU04942	methionine permease	APC; Secondary Transporter	Down	Down	Down
NCU04799	polyadenylate-binding protein		Down	Down	Down
NCU04787	bfr-2		Down	Down	Down
NCU04583	acetyltransferase		Down	Down	Down
NCU04503	ribosome biogenesis protein Ssf2		Down	Down	Down
NCU04466	cyanamide hydratase		Down	Down	---
NCU04455	hypothetical protein		Down	Down	Down
NCU04439	ATP-dependent RNA helicase dbp-4		Down	Down	Down
NCU04292	branched-chain-amino-acid aminotransferase		Down	Down	Down
NCU04273	RNA-binding protein		Down	Down	Down
NCU04196	tRNA (adenine-N(1)-)-methyltransferase catalytic subunit trm61		Down	Down	Down
NCU04150	ribosomal large subunit biogenesis protein MAK16		Down	Down	Down
NCU04047	hypothetical protein		Down	Down	Down
NCU03961	WD repeat protein		Down	Down	Down
NCU03952	U3 small nucleolar ribonucleoprotein Mpp10		Down	Down	Down
NCU03808	pre-mRNA-splicing factor ATP-dependent RNA helicase PRP16		Down	Down	Down
NCU03794	periodic tryptophan protein 2		Down	Down	Down
NCU03628	polarity defective-5		Down	Down	Down
NCU03561	mitochondrial carrier protein	MC; Secondary Transporter	Down	Down	Down
NCU03396	nucleolar protein nop-58		Down	Down	Down
NCU03380	ATP-dependent rRNA helicase spb-4		Down	Down	Down
NCU03363	FRQ-interacting RNA helicase		Down	Down	Down
NCU03321	eukaryotic ribosome biogenesis protein 1		Down	Down	Down
NCU03133	hypothetical protein		Down	Down	Down
NCU03092	nuclear localization sequence binding protein		Down	Down	Down
NCU03066	GTP-binding protein		Down	Down	Down
NCU02729	transducin family protein		Down	Down	Down
NCU02704	branched-chain alpha-keto acid dehydrogenase E2 component		Down	---	---
NCU02612	hypothetical protein		Down	Down	Down
NCU02611	multiple RNA-binding domain-containing protein 1		Down	Down	Down
NCU02546	nucleolar GTP-binding protein 2		Down	Down	Down
NCU02494	hypothetical protein		Down	Down	Down
NCU02284	nucleolar ATPase Kre33		Down	Down	Down
NCU02274	formate		Down	Down	Down
NCU02106	hypothetical protein		Down	Down	Down
NCU02066	ribosome assembly protein Noc2		Down	Down	Down
NCU02002	hypothetical protein		Down	Down	Down
NCU01651	hypothetical protein		Down	Down	Down
NCU01595	SOF1		Down	Down	Down
NCU01524	ribosome biogenesis protein BRX1		Down	Down	Down
NCU01503	pre-rRNA processing protein Tsr1		Down	Down	Down
NCU01502	small nucleolar ribonucleoprotein complex subunit		Down	Down	Down
NCU01439	D-3-phosphoglycerate dehydrogenase 1		Down	Down	Down
NCU01367	small nucleolar ribonucleoprotein complex subunit		Down	Down	Down
NCU01304	mitochondrial mRNA processing protein PET127		Down	Down	Down
NCU01301	60S ribosomal subunit assembly/export protein loc-1		Down	Down	Down
NCU01259	hypothetical protein		Down	Down	Down
NCU01147	tyrosine decarboxylase		Down	Down	---
NCU01115	tRNA-splicing endonuclease subunit SEN2		Down	Down	Down
NCU01022	DUF1253 domain-containing protein		Down	Down	Down
NCU00963	methylenetetrahydrofolate dehydrogenase		Down	Down	Down
NCU00919	ATP-dependent RNA helicase rok-1		Down	Down	Down
NCU00848	integral membrane protein TmpA		Down	Down	Down
NCU00777	methyltransferase		Down	Down	Down
NCU00735	hypothetical protein		Down	Down	Down
NCU00650	Wdr1p		Down	Down	Down
NCU00501	nucleolar complex protein 4		Down	Down	Down
NCU00337	nuclear export protein Noc3		Down	Down	Down
NCU00336	U3 small nucleolar RNA-associated protein 10		Down	Down	Down
NCU00039	hypothetical protein		Down	---	---
NCU00021	hypothetical protein		Down	Down	Down
