# Supplementary material for: Identification and characterization of the glucose dual-affinity transport system in Neurospora crassa: pleiotropic roles in nutrient transport, signaling, and carbon catabolite repression
Source: Biotechnol Biofuels. 2017 Jan 19;10:17. doi: 10.1186/s13068-017-0705-4 (PMC5244594; doi:10.1186/s13068-017-0705-4)
Supplement: Supplementary file 8 — Additional file 8: Table S3. Relative enzyme activity per dried cell weight (gram) vs. WT and Student’s t-test of Figure 5C. [file 13068_2017_705_MOESM8_ESM.xlsx]

## Sheet: Sheet1
	WT	Δglt-1	Δ2hgt	Δ2hgt; Δglt-1	Δ2hgt::GLT-1	Δ2hgt::HGT-2	Δ2hgt::HGT-1
Rel.CMCase (vs. WT)	1	0.808925	2.56912	2.54337	1.99258	0.791925	0.840823
STD	0.159148	0.074635	0.391328	0.479504	0.253061	0.152347	0.0657812
P value (vs. WT)	NA	0.116577	6.96473e-05	0.000286722	0.00134868	0.142124	0.13717
Rel.xylanase (vs. WT)	1	0.871296	2.92592	2.88035	1.80386	0.875645	0.94962
STD	0.186346	0.151913	0.344114	0.355712	0.292598	0.102847	0.0864392
P value (vs. WT)	NA	0.302596	4.13529e-06	1.7608e-05	0.00149674	0.273816	0.598371
