# Supplementary material for: Identification and characterization of the glucose dual-affinity transport system in Neurospora crassa: pleiotropic roles in nutrient transport, signaling, and carbon catabolite repression
Source: Biotechnol Biofuels. 2017 Jan 19;10:17. doi: 10.1186/s13068-017-0705-4 (PMC5244594; doi:10.1186/s13068-017-0705-4)
Supplement: Supplementary file 10 — Additional file 10: Table S4. Gene expression profiling and differential expression analysis of Δ2hgt and Δ2hgt;Δcre-1 vs. the WT or Δcre-1 grown on Avicel for the indicated times. [file 13068_2017_705_MOESM10_ESM.xlsx]

## Sheet: vs. WT
Sheet 1 Gene expression profile and differential analysis of the Δ2hgt and Δ2hgt; Δcre-1 mutants vs. WT
Locus	annotation	WT_40h_RPKM	deta2hgt_RPKM	deta2hgt_GFOLD	deta2hgt_pValue	deta2hgt_log2FoldChange	deta2hgt-cre_RPKM	deta2hgt-cre_GFOLD	deta2hgt-cre_pValue	deta2hgt-cre_log2FoldChange		WT_54h_RPKM	deta2hgt_RPKM	deta2hgt_GFOLD	deta2hgt_pValue	deta2hgt_log2FoldChange	deta2hgt-cre_RPKM	deta2hgt-cre_GFOLD	deta2hgt-cre_pValue	deta2hgt-cre_log2FoldChange		WT_72h_RPKM	deta2hgt_RPKM	deta2hgt_GFOLD	deta2hgt_pValue	deta2hgt_log2FoldChange
NCU00003	hypothetical protein	6.95026	7.44773	0	0.28317	0.228665	6.23752	0	0.0115571	0.66792		6.95465	5.25836	0	0.975557	-0.00502244	9.89182	0.097706	4.46089e-07	0.741691		7.02286	3.37664	0	0.109228	-0.369959
NCU00004	universal stress protein family domain-containing protein	7.44988	6.19269	0	0.604738	-0.121302	5.2211	0	0.528074	0.27956		7.92945	5.76441	0	0.699171	-0.0578775	9.52943	0	0.000221832	0.505507		10.8833	4.78456	0	0.0133575	-0.497406
NCU00005	hypothetical protein	13.4916	13.6877	0	0.20089	0.168609	9.9992	0	0.00474896	0.432629		11.4337	9.7991	0	0.0946053	0.17291	12.5779	0	0.000342209	0.379141		8.05939	4.07268	0	0.0706867	-0.289475
NCU00006	hypothetical protein	27.4278	20.5634	0	0.0158347	-0.256685	34.4766	0	0.0659163	0.931275		21.239	17.3804	0	0.178103	0.109108	23.8262	0	1.82186e-08	0.410481		11.1184	7.68882	0	0.256548	0.161844
NCU00007	pH-response regulator protein palH/rim-21	7.80221	5.02453	0	0.02745	-0.471695	17.7605	0.621757	0.00322499	1.54449		6.70803	7.70753	0.0797642	4.25726e-07	0.588347	10.2893	0.159013	1.60218e-06	0.841471		2.94929	3.55244	0.00397658	2.25794e-06	0.9399
NCU00008	longevity-assurance protein 1	8.48705	6.77098	0	0.343884	-0.161996	3.9108	0	0.256817	-0.233933		6.692	5.10621	0	0.976236	0.00402795	4.32042	0	0.00745656	-0.384274		4.66762	1.74435	0	0.000706883	-0.709917
NCU00009	hypothetical protein	0	0	0	NA	NA	0	0	NA	NA		0	0.110461	0	0.456276	0.127992	0	0	NA	NA		0	0.207203	0	0.308502	0.424321
NCU00010	heavy metal tolerance protein	22.2764	9.54454	-0.129585	6.8244e-11	-1.04764	18.7207	0	0.112927	0.549974		26.2668	16.0775	0	0.00520261	-0.302818	12.0755	-0.321802	9.98628e-13	-0.865449		7.29344	7.69204	0	4.53683e-05	0.769656
NCU00011	hypothetical protein	1.56402	0.666837	0	0.442924	-0.345677	1.3372	0	0.429528	0.448169		2.3146	1.80347	0	0.979644	0.0110837	0.435571	0	0.0140527	-1.37766		0.752511	0.314659	0	0.65467	-0.280961
NCU00013	hypothetical protein	0.098264	0.294257	0	0.417503	0.304014	0	0	0.635111	-0.121189		0	0.186343	0	0.207073	0.331063	0	0	NA	NA		0	0.0873854	0	0.419962	0.282818
NCU00014	hypothetical protein	8.09616	9.1177	0	0.0694615	0.307302	3.56436	0	0.169485	-0.3087		7.51998	4.31079	0	0.0157858	-0.392688	5.32901	0	0.135628	-0.250226		6.24297	1.96103	-0.00889073	5.04718e-06	-0.954278
NCU00015	hypothetical protein	15.1402	12.816	0	0.62316	-0.0976296	14.3278	0	0.0890696	0.677187		11.9286	10.0057	0	0.292674	0.143315	16.1314	0	2.75286e-08	0.674988		12.4899	7.11364	0	0.582147	-0.120342
NCU00017	hypothetical protein	1.5543	1.20957	0	0.450507	-0.195952	0.365844	0	0.0823568	-0.925539		0.901798	0.639165	0	0.783267	-0.082136	0.441593	0	0.0526543	-0.698388		2.12299	0.356476	-0.463282	4.2846e-05	-1.68059
NCU00018	cell division control protein Cdc48	115.402	92.0617	0	0.377466	-0.158067	35.1922	0	7.69372e-05	-0.806953		72.8346	43.8529	0	5.31333e-09	-0.333664	37.9634	-0.101843	4.78811e-36	-0.694599		57.3564	19.6498	0	6.70532e-11	-0.842442
NCU00019	FKH1	5.62026	4.64845	0	0.636533	-0.107812	2.68667	0	0.392004	-0.188807		4.37486	2.97959	0	0.258568	-0.152937	2.55663	0	0.000723866	-0.522288		2.20222	1.55272	0	0.406323	0.173296
NCU00021	hypothetical protein	5.86077	9.26583	0	1.67667e-11	0.801034	4.03686	0	0.0570974	0.326578		3.75042	4.15532	0	0.000225305	0.524121	2.95421	0	0.493813	-0.104487		2.14122	1.51471	0	0.751605	0.115032
NCU00022	hypothetical protein	2.13293	2.19414	0	0.354943	0.187729	1.03984	0	0.618082	-0.153377		2.275	1.33529	0	0.227868	-0.331395	1.94199	0	0.946054	0.0126195		0.823256	0.834605	0	0.0691799	0.630564
NCU00023	ferric reductase	181.737	194.997	0	0.189984	0.248737	163.819	0	0.0155795	0.687286		94.653	75.49	0	0.156126	0.0710021	131.151	0.086447	2.41776e-21	0.713017		47.7968	26.2767	0	0.438763	-0.146728
NCU00024	yippee zinc-binding protein	56.6295	48.1329	0	0.424822	-0.0862923	45.3813	0	5.72223e-05	0.54055		57.8002	48.9109	0	0.00967458	0.155305	63.3884	0	0.000414791	0.375332		82.2556	36.6152	0	2.41988e-05	-0.487525
NCU00025	integral membrane protein	43.828	37.3013	0	0.556277	-0.0885822	36.5025	0	0.000570021	0.58792		47.0808	38.6275	0	0.382579	0.103155	38.8082	0	0.718272	-0.0410903		50.6566	25.7588	0	0.021932	-0.291255
NCU00026	hypothetical protein	32.7837	37.6167	0	0.231224	0.301632	44.0437	0	0.00734922	1.10302		37.696	27.0054	0	0.27624	-0.081734	33.3902	0	0.400679	0.0711692		27.1305	20.0617	0	0.172325	0.231478
NCU00027	hypothetical protein	1.79674	1.67197	0	0.911479	0.0337932	0.556961	0	0.045154	-0.742264		2.18222	0.788551	-0.168781	0.00164495	-0.925011	0.514954	-0.865078	5.2718e-08	-1.6948		1.07253	0.529551	0	0.46813	-0.275155
NCU00028	S-(hydroxymethyl)glutathione dehydrogenase	12.7305	10.6941	0	0.765667	-0.073773	2.76745	-0.0517034	0.000111732	-1.21681		4.29458	3.485	0	0.57303	0.0926044	2.21152	-0.0277176	0.0101945	-0.672929		0.445345	1.17903	0.718984	0.00176707	1.62267
NCU00029	ZIP metal ion transporter	14.1841	9.78113	0	0.00175452	-0.379203	12.7778	0	0.0463378	0.65614		12.2613	11.0589	0	0.0163595	0.242403	15	0	1.62966e-07	0.528305		8.35872	6.25755	0	0.05796	0.260827
NCU00030	mitochondrial nuclease	16.7407	13.8298	0	0.40196	-0.118262	8.73795	0	0.707183	-0.0637509		11.9951	5.27963	-0.164943	4.35317e-08	-0.765935	8.13986	0	0.0306102	-0.30994		5.41119	3.13702	0	0.606518	-0.10968
NCU00031	hypothetical protein	0.4685	0.38233	0	0.862567	-0.0808786	0.297993	0	0.925851	0.0522168		0.402018	0.445323	0	0.521839	0.278187	0.707016	0	0.174849	0.736572		0.327349	0.325347	0	0.615544	0.315017
NCU00032	peroxin 8	7.37521	7.1936	0	0.377933	0.11505	6.2044	0	0.0277394	0.596917		7.30666	8.95369	0.0738367	4.60914e-07	0.669178	6.70008	0	0.592538	0.107222		6.46546	5.76146	0	0.000328414	0.519189
NCU00033	integral membrane protein	6.23033	7.14058	0	0.122219	0.332163	3.68596	0	0.686598	0.110001		4.04975	4.97276	0.0491571	0.0268992	0.624638	4.80236	0	0.127667	0.46776		4.49759	3.29825	0	0.471858	0.207758
NCU00034	prenyl cysteine carboxyl methyltransferase Ste14	21.1299	34.2877	0	0.0001072	0.794536	28.6191	0	1.89621e-05	1.22622		21.4688	27.8071	0.143508	2.69284e-09	0.754013	39.7977	0.524131	2.16035e-15	1.12001		20.1118	31.3643	0.285896	1.00367e-06	1.23387
NCU00035	diacylglycerol O-acyltransferase	13.9352	24.156	0	9.04551e-05	0.879286	13.9393	0	2.59202e-07	0.850291		13.6763	14.4368	0	1.58689e-05	0.465798	14.4281	0	0.020698	0.316372		13.6754	17.0678	0	0.000388451	0.922437
NCU00037	polyadenylation factor subunit 2	8.9261	7.58645	0	0.731525	-0.0683553	1.48531	-0.208883	2.95457e-08	-1.60152		5.40269	2.12125	-0.305292	2.54667e-07	-0.90714	1.95808	-0.563579	2.71584e-11	-1.18823		2.31364	0.882309	0	0.00760997	-0.68212
NCU00038	C2H2 transcription factor	4.6032	7.44729	0	0.045757	0.692861	2.16492	0	0.524844	-0.213876		3.13035	2.69567	0	0.520631	0.164952	3.46303	0	0.133276	0.371949		2.1536	1.32081	0	0.893628	-0.0497418
NCU00039	hypothetical protein	1.59427	0.665278	0	0.0993608	-0.754765	0.502594	0	0.111088	-0.693376		5.89182	5.22796	0	0.367707	0.197955	1.93921	-0.766402	4.55168e-09	-1.31843		1.93639	25.6987	3.34622	2.91543e-56	4.23522
NCU00040	eukaryotic translation initiation factor 3 110 kDa subunit	40.7183	38.3143	0	0.596723	0.0705043	20.159	0	0.588862	-0.127585		23.5988	18.4761	0	0.553326	0.0443321	20.437	0	0.618151	0.0372952		10.6523	7.47966	0	0.19282	0.168522
NCU00041	guanine nucleotide-binding protein subunit gamma	234.751	274.22	0	0.000145449	0.368256	191.967	0	0.000206699	0.569853		178.967	155.634	0	0.020711	0.194631	161.486	0	0.317334	0.0970596		161.892	126.504	0	0.0067897	0.339832
NCU00042	selenoprotein domain-containing protein	23.0112	20.891	0	0.922518	0.0124966	12.2399	0	0.822246	-0.0390428		17.6362	14.2492	0	0.565479	0.0810768	14.9748	0	0.986436	0.00379102		42.484	16.6755	0	6.44976e-06	-0.647687
NCU00043	protein phosphatase-3	66.0269	51.2976	0	0.0694166	-0.209186	27.1606	0	0.0259847	-0.40602		55.5991	29.8026	0	9.87994e-09	-0.496927	27.4427	-0.149017	3.03349e-21	-0.769369		33.8953	21.6065	0	0.784106	0.031466
NCU00045	PHD finger domain-containing protein	1.48795	1.70862	0	0.113481	0.333905	0.813554	0	0.998046	0.000659336		1.19064	0.797529	0	0.551468	-0.168127	0.818427	0	0.260342	-0.290164		1.05879	0.516605	0	0.376723	-0.291916
NCU00046	leucine Rich Repeat domain-containing protein	18.4837	8.2698	-0.00622734	0.00122021	-0.931886	11.3094	0	0.775696	0.112492		26.9291	17.3757	0	0.0230461	-0.234612	28.437	0	0.00081892	0.318231		14.6957	15.8959	0	7.43685e-12	0.785098
NCU00047	hypothetical protein	0.576694	0.641056	0	0.783448	0.132766	0.383603	0	0.818428	0.140911		1.2652	1.27846	0	0.537408	0.255658	1.12516	0	0.929912	0.0441789		1.16728	0.484615	0	0.47326	-0.422408
NCU00048	hypothetical protein	0.294495	0	0	0.207882	-0.422531	0.0977196	0	0.755365	-0.163012		0	0	0	NA	NA	0.191811	0	0.349231	0.341554		0	0.0873854	0	0.419962	0.282818
NCU00050	pyruvate dehydrogenase X component	37.0952	42.2042	0	0.000996154	0.333522	19.8201	0	0.888755	-0.0298565		22.5478	21.9092	0	6.47388e-05	0.353211	17.141	0	0.115007	-0.148571		16.0001	7.91499	0	0.0325495	-0.339001
NCU00051	hypothetical protein	11.1206	17.7412	0	2.12487e-06	0.806252	5.56519	0	0.736458	-0.10737		6.1688	4.09552	0	0.338669	-0.178736	3.35396	0	0.0071676	-0.606087		3.94528	1.14826	-0.183131	0.00180926	-1.02945
NCU00052	alpha-methylacyl-CoA racemase	23.3614	4.3397	-1.31242	1.41754e-13	-2.07385	2.29267	-1.05916	2.31005e-32	-2.40696		11.3521	14.1089	0.140889	0.000790045	0.681916	1.23265	-2.15499	2.02444e-25	-2.78518		6.80243	9.53977	0.031729	0.0105856	1.08659
NCU00054	hypothetical protein	7.33067	2.18063	-0.489944	7.33856e-08	-1.46128	1.29795	-0.0529478	8.48333e-07	-1.51714		7.76246	3.78526	0	3.8164e-05	-0.621333	4.40076	0	0.00156749	-0.565224		5.61489	4.28523	0	0.0940644	0.296462
NCU00055	catechol 1,2-dioxygenase 1	8.84417	4.22064	0	0.00371341	-0.837949	2.46245	0	0.000344031	-0.935145		12.423	5.29414	-0.226048	1.55419e-09	-0.813528	5.9461	-0.22709	7.37133e-09	-0.808659		11.7805	5.74739	0	0.0209833	-0.34528
NCU00056	condensing enzyme with mitochondrial function	16.3	14.6814	0	0.996225	0.000611968	4.42649	0	0.000597698	-0.950759		14.3031	4.781	-0.510926	2.02484e-12	-1.14385	4.15	-0.781825	3.14751e-22	-1.51668		16.8884	2.09635	-1.23216	3.6457e-20	-2.23576
NCU00057	ubiquinol cytochrome-c reductase assembly protein Cbp3	19.856	23.4662	0	0.0148837	0.374905	19.9281	0	2.32442e-06	0.849801		11.9038	11.927	0	0.000443475	0.392867	17.9547	0.178547	4.26073e-15	0.829796		7.52381	4.68914	0	0.981835	-0.00400494
NCU00059	hypothetical protein	1.34134	1.8245	0	0.0238766	0.553686	0.532433	0	0.291888	-0.413598		0.907698	0.788953	0	0.532742	0.17395	0.774431	0	0.974582	0.0119105		0.466037	0.241144	0	0.72256	-0.180798
NCU00060	WW domain-containing protein	12.6517	11.9495	0	0.679396	0.0625806	2.6594	0	5.39734e-08	-1.32513		11.1693	4.43554	-0.234272	4.91319e-09	-0.905863	2.61588	-1.10426	3.63905e-16	-1.78715		4.71891	2.29623	0	0.122486	-0.353707
NCU00061	hypothetical protein	22.6927	18.7337	0	0.357651	-0.118301	8.08881	0	0.0376775	-0.575712		22.4724	9.2703	-0.340299	3.02726e-19	-0.867662	5.92316	-0.941104	9.8176e-25	-1.64454		13.0861	2.91056	-0.521618	8.59848e-18	-1.46183
NCU00064	hypothetical protein	27.539	31.8872	0	0.000608091	0.35498	25.993	0	1.63006e-05	0.769761		31.8305	33.0441	0	3.22519e-14	0.450054	27.1993	0	0.794178	0.0179805		15.2822	12.5339	0	4.11662e-05	0.39654
NCU00065	tRNA-dihydrouridine synthase 1	8.57951	10.6262	0	0.00564626	0.441247	3.26221	0	0.0510362	-0.508788		5.22408	3.29317	0	0.123307	-0.256872	4.76203	0	0.473114	0.110449		6.82986	1.69437	-0.402823	4.04664e-08	-1.29805
NCU00066	pre-mRNA-splicing factor cwc-22	10.5722	8.95845	0	0.604711	-0.0791257	4.37114	0	0.075688	-0.385652		7.48922	4.95623	0	0.100941	-0.192622	6.5974	0	0.587993	0.0632745		5.07095	3.12527	0	0.904559	-0.0195544
NCU00067	dolichyl-phosphate mannosyltransferase polypeptide 2	94.9919	75.0728	0	0.19777	-0.192329	67.6198	0	0.0469695	0.367385		71.922	63.8366	0	0.00287158	0.222091	73.7767	0	0.00107483	0.278443		69.6397	42.9255	0	0.954331	-0.00655376
NCU00068	hypothetical protein	11.1973	9.64216	0	0.646639	-0.0641431	12.2805	0	2.10933e-13	0.992776		8.50309	11.7088	0.299985	2.61362e-23	0.849258	14.5304	0.307162	2.93015e-31	1.01075		6.41265	6.46512	0	1.31033e-08	0.689428
NCU00069	hypothetical protein	4.10935	4.96834	0	0.176941	0.393783	5.23921	0	0.000605152	1.13921		1.19189	1.68785	0	0.120354	0.621736	4.96725	1.15174	4.61308e-11	2.11344		1.17409	1.2209	0	0.165364	0.616324
NCU00070	hypothetical protein	9.81124	7.44339	0	0.0920832	-0.246886	12.815	0	4.04741e-13	1.2277		6.94905	8.99184	0.128181	6.45542e-11	0.752317	8.15219	0	8.71174e-05	0.466159		4.26498	4.20399	0	0.000105053	0.652106
NCU00071	hypothetical protein	0.0592957	0	0	0.536484	-0.118318	0.0592999	0	0.810558	0.0951178		0	0.112787	0	0.344787	0.199847	0	0	NA	NA		0.739959	0.224453	0	0.317888	-0.6193
NCU00072	hypothetical protein	13.8251	31.3595	0.339576	1.50159e-13	1.28226	17.8042	0	5.68909e-10	1.19628		13.1781	14.7815	0	2.1235e-07	0.554654	19.5173	0.167455	4.31517e-15	0.805001		10.2904	10.1226	0	0.000779764	0.649688
NCU00073	hypothetical protein	14.7464	20.9006	0	0.00469	0.604739	17.1292	0	0.0037492	0.97685		14.883	21.0308	0.288043	2.46746e-22	0.888097	11.1096	0	0.0909314	-0.173744		15.4835	6.92853	0	0.0124291	-0.485568
NCU00074	hypothetical protein	17.9213	22.1317	0	0.00205311	0.442671	13.0032	0	0.0708164	0.38783		15.2717	11.3658	0	0.879522	-0.024215	17.769	0	0.00130839	0.460977		15.6138	8.21666	0	0.214861	-0.227344
NCU00075	translocase of inner mitochondrial membrane-14	37.7259	45.1105	0	0.00912331	0.392315	40.1063	0	7.337e-05	0.920023		25.3118	29.3344	0	3.41891e-08	0.597222	32.3613	0	1.20569e-07	0.590646		23.6841	15.8573	0	0.476601	0.0993868
NCU00076	QDE-2-interacting protein	4.19061	3.70859	0	0.893246	-0.0438344	4.20322	0	0.155584	0.679452		3.41184	4.72182	0.268152	5.39648e-08	0.84017	7.33721	0.617925	1.13658e-20	1.33132		2.76417	6.61834	0.979647	6.40204e-16	1.89539
NCU00077	mutagen sensitive-52	8.548	7.91354	0	0.813943	0.0509384	2.13281	0	0.000281081	-1.05414		6.16614	3.05736	0	0.00101701	-0.59167	4.11616	0	0.0161254	-0.337408		3.20654	1.95757	0	0.850761	-0.0407798
NCU00078	hypothetical protein	25.0706	14.3315	0	3.02487e-06	-0.637118	13.4018	0	0.839569	-0.0299834		18.58	11.1418	0	0.000981	-0.337964	14.6103	0	0.391491	-0.102965		9.65923	8.185	0	0.00125414	0.448704
NCU00079	hypothetical protein	0.0696309	0.0174315	0	0.401525	-0.323936	0.0173244	0	0.617013	-0.268597		0	0.0660724	0	0.091623	0.538045	0	0	NA	NA		0.0167957	0	0	0.575772	-0.168961
NCU00080	DUF1295 domain-containing protein	28.04	15.7377	0	0.0112018	-0.645277	61.7544	0.620188	1.72545e-05	1.73729		24.7141	24.5981	0	9.14632e-05	0.388184	43.7453	0.394688	9.04951e-34	1.06457		6.25543	7.82367	0.0860976	1.51243e-08	0.999477
NCU00081	DNA topoisomerase 3-beta	5.45615	4.15735	0	0.226262	-0.22293	2.29533	0	0.159678	-0.356233		3.76655	2.83234	0	0.926836	-0.0161417	3.67014	0	0.438665	0.196805		1.53659	2.06151	0.0474123	1.23078e-06	1.08554
NCU00082	hypothetical protein	0.273783	0.49241	0	0.359738	0.441638	0.545948	0	0.101617	1.00407		0.155696	0.260066	0	0.393523	0.339616	0.481254	0	0.148847	0.852116		0.316693	0.300624	0	0.616573	0.314775
NCU00083	hypothetical protein	24.9256	29.4775	0	0.0246765	0.372201	20.758	0	0.0249722	0.569067		28.3471	31.2794	0	8.87487e-12	0.534292	40.622	0.123712	7.67803e-10	0.756115		24.0496	25.1763	0	2.32113e-07	0.748005
NCU00084	hypothetical protein	2.48269	1.71455	0	0.271306	-0.334453	0.380791	0	0.000142948	-1.57937		1.74608	1.0334	0	0.350909	-0.302607	1.26533	0	0.461235	-0.210441		1.11835	0.587372	0	0.56425	-0.223774
NCU00085	hypothetical protein	1.97131	1.37242	0	0.225695	-0.349181	2.91904	0	0.0323356	1.09259		2.48028	1.56625	0	0.184454	-0.248987	2.52217	0	0.126255	0.266134		2.83012	1.04284	0	0.00126534	-0.735898
NCU00086	glycosyl hydrolase	0.41854	0.417779	0	0.835954	0.098997	0.384979	0	0.379868	0.511198		0.513636	0.305553	0	0.665868	-0.187628	0.156729	0	0.117246	-0.901058		0.309576	0.302872	0	0.532983	0.379732
NCU00087	pentose phosphate metabolism-1	32.2141	55.2779	0.0255348	9.06118e-16	0.921198	13.4524	0	0.0502238	-0.378778		23.244	18.9287	0	0.283061	0.0991017	20.7482	0	0.469848	0.0781838		21.0951	14.0285	0	0.679061	0.074774
NCU00088	4-nitrophenylphosphatase	10.8801	23.2294	0.205332	1.14653e-18	1.22361	3.6552	0	0.00139886	-0.677523		5.95846	4.0948	0	0.529592	-0.133462	2.76997	-0.153043	8.15358e-06	-0.837114		9.46737	1.1853	-1.34593	2.76365e-07	-2.09598
NCU00089	MYND domain-containing protein	3.8792	13.9363	0.873382	2.45459e-18	1.90156	4.18594	0	0.000254154	0.945843		2.32794	2.71259	0	0.0141951	0.561221	3.8766	0.2308	6.13616e-06	0.938757		1.519	1.99021	0	0.000357484	1.04174
NCU00090	pH-response transcription factor pacC/RIM101	26.875	38.9	0	3.97618e-05	0.656267	11.5583	0	0.254875	-0.340454		21.9077	11.3287	-0.0440061	3.26407e-08	-0.548849	53.7985	0.76808	3.08408e-103	1.533		21.5893	11.0662	0	0.0212157	-0.278973
NCU00091	hypothetical protein	3.61663	3.6969	0	0.419384	0.186202	1.20427	0	0.0171701	-0.669596		2.92302	2.2199	0	0.971943	0.00585515	2.62707	0	0.642366	0.0923815		1.21144	0.93643	0	0.202955	0.299709
NCU00092	rRNA-processing protein efg-1	4.64463	3.17168	0	0.182478	-0.364539	1.33428	0	0.00987333	-0.861299		2.79861	2.09311	0	0.954739	-0.0186834	1.50883	0	0.0318139	-0.607387		2.49413	1.77759	0	0.729728	0.133229
NCU00093	hypothetical protein	1.63159	2.07701	0	0.516962	0.303436	0.677678	0	0.530621	-0.31395		3.67488	4.81948	0.0566295	0.00587274	0.708676	2.07733	0	0.141748	-0.522029		15.7029	8.9353	0	0.514204	-0.140784
NCU00095	tetratricopeptide repeat protein 1	17.3686	12.0625	0	0.014802	-0.357081	4.39825	-0.00641506	4.32862e-08	-1.07507		13.1173	6.59582	0	4.51471e-11	-0.588308	6.34928	-0.186692	5.42276e-17	-0.796911		9.26802	3.24943	0	8.35796e-10	-0.81387
NCU00096	hypothetical protein	2.16972	0.619344	-0.129194	0.0267297	-1.04051	1.1927	0	0.958639	-0.0281107		3.13654	1.22013	0	0.0169533	-0.791502	2.33377	0	0.666899	-0.158814		1.48711	1.57002	0	0.104147	0.667018
NCU00097	beak-1	0.215593	0.142843	0	0.825305	-0.0867257	0.250536	0	0.367548	0.555776		0.810441	0.715831	0	0.729212	0.139974	0.524142	0	0.588162	-0.289392		0.756729	0.228986	0	0.282929	-0.637454
NCU00099	hypothetical protein	0.40968	0.205586	0	0.771712	-0.0818801	0.6135	0	0.503957	0.365932		0.190669	0.194813	0	0.907337	0.0263456	1.0004	0	0.151525	0.809925		0.589534	0	0	0.250018	-0.577133
NCU00100	hypothetical protein	21.9652	10.2579	-0.0988897	7.95516e-12	-0.925357	2.53765	-0.674104	1.21569e-38	-2.1987		15.1733	5.57285	-0.435285	3.82606e-25	-1.03309	3.75265	-1.06617	7.493e-56	-1.75441		11.2395	2.30696	-0.787988	6.84431e-23	-1.57365
NCU00101	pbn-1	15.1493	8.31611	0	2.86353e-08	-0.701168	1.87847	-0.930905	1.12768e-22	-2.07385		9.06042	3.66535	-0.237915	1.173e-10	-0.886256	2.50762	-0.951897	3.33987e-24	-1.5823		4.64825	2.05951	0	0.101804	-0.439175
NCU00102	hypothetical protein	101.242	63.8041	0	0.0117428	-0.478677	22.7097	-0.0653772	5.09564e-05	-1.18954		40.2262	27.1269	0	0.0185979	-0.171553	19.1785	-0.241353	1.37509e-24	-0.822286		14.1747	7.8596	0	0.422661	-0.154718
NCU00103	hypothetical protein	27.5574	39.3177	0	2.16273e-08	0.656861	20.6695	0	0.0309166	0.447368		15.5129	10.8836	0	0.343984	-0.111096	16.7891	0	0.00137865	0.356381		8.37115	4.21467	0	0.236955	-0.311012
NCU00104	heat shock protein 98	719.155	1001.05	0	0.0394395	0.595137	84.0888	-1.00862	4.65394e-09	-2.01879		109.921	76.3598	0	0.0474307	-0.130693	85.1831	0	0.323996	-0.123578		313.709	113.221	0	4.93761e-16	-0.786411
NCU00105	60S ribosome subunit biogenesis protein NIP7	10.0888	14.9647	0	0.00105846	0.68343	5.60228	0	0.946696	0.019053		6.2674	8.48607	0.119943	0.000179181	0.786389	10.3601	0.238032	1.24887e-07	0.950108		4.5489	6.25428	0	0.016927	0.955728
NCU00106	proline-4	15.2132	20.4635	0	0.0042063	0.566225	5.30937	0	0.0174861	-0.60474		5.7757	5.19725	0	0.171281	0.234738	5.51378	0	0.31246	0.174657		1.8166	1.73679	0	0.300078	0.465509
NCU00107	mitochondrial inner membrane protease ATP-23	15.4169	14.4585	0	0.707015	0.0583336	5.89765	0	0.0723561	-0.482701		11.2297	7.45373	0	0.228622	-0.189313	6.36941	0	0.00364223	-0.558482		7.11083	3.8245	0	0.31048	-0.206333
NCU00108	serine/threonine protein kinase-13	4.41624	3.12013	0	0.0987711	-0.33533	2.50583	0	0.914383	0.0387037		4.6145	2.75798	0	0.129444	-0.325302	2.10302	-0.208005	3.90098e-05	-0.861764		3.63774	1.5729	0	0.105934	-0.478238
NCU00109	TipA protein	8.27154	6.48497	0	0.320748	-0.204796	2.39909	0	0.000382589	-0.886752		6.9965	3.67518	0	4.58269e-06	-0.522076	2.94243	-0.320374	3.86815e-15	-0.993841		4.18334	1.56632	0	0.000270191	-0.706545
NCU00110	hypothetical protein	0.680212	0.440562	0	0.325053	-0.390257	0.321306	0	0.674341	-0.191954		0.496533	0.306027	0	0.541609	-0.224334	0.570434	0	0.325987	0.394884		0.148722	0.157461	0	0.371147	0.513136
NCU00111	hypothetical protein	40.92	22.4145	0	1.10207e-06	-0.697122	22.0282	0	0.906582	-0.019236		18.7513	15.0506	0	0.532618	0.0791395	14.2605	0	0.264684	-0.147836		10.3576	5.8379	0	0.486738	-0.136588
NCU00112	aminopeptidase P	11.7708	10.0163	0	0.550325	-0.0845501	4.1084	0	0.0152367	-0.618582		7.59347	5.04847	0	0.287877	-0.176519	4.60976	0	0.00693577	-0.457871		3.76762	1.88916	0	0.171283	-0.290108
NCU00114	30S ribosomal protein S10	41.4976	53.602	0	0.00460499	0.51259	31.38	0	0.0168156	0.464271		20.4247	17.0159	0	0.272387	0.131703	20.9241	0	0.0106142	0.277175		10.5193	5.36846	0	0.124803	-0.28066
NCU00115	rRNA-processing protein FCF2	7.97169	7.92873	0	0.694956	0.110116	3.12859	0	0.161867	-0.459598		7.48193	4.61936	0	0.189629	-0.272696	6.84247	0	0.641112	0.116042		5.74642	3.17979	0	0.511419	-0.154256
NCU00116	am alpha binding protein-1	50.6795	41.5015	0	0.13917	-0.135718	19.4709	0	0.00309158	-0.501771		36.7255	22.2457	0	1.18421e-05	-0.32359	20.0189	0	8.56895e-13	-0.627183		19.6535	15.8397	0	0.00442083	0.375012
NCU00117	exocyst complex component Sec15	17.3531	12.6677	0	0.0264094	-0.291406	6.88963	0	0.00970228	-0.446934		11.2921	8.13159	0	0.478617	-0.0785131	7.11382	0	0.00105214	-0.421599		5.76804	4.20591	0	0.332935	0.253988
NCU00118	hypothetical protein	1.18854	1.43914	0	0.187991	0.393487	1.13481	0	0.0686358	0.725058		0.775277	0.996254	0	0.020596	0.664209	0.603673	0	0.7424	-0.10752		0.36323	0.683119	0.326454	0.00102853	1.38781
NCU00119	Sad1/UNC domain-containing protein	6.55219	5.00533	0	0.0992842	-0.233885	4.36421	0	0.0979282	0.277415		6.4775	5.91453	0	0.0436106	0.258026	5.96835	0	0.267359	0.123243		3.00321	3.51248	0	5.34034e-05	0.87041
NCU00120	hypothetical protein	2.97769	2.63131	0	0.867947	-0.0433436	0.843822	0	0.00478099	-0.897411		3.05634	1.32131	-0.177314	1.21341e-05	-0.776852	2.45032	0	0.631043	-0.0738146		1.55376	1.03288	0	0.65319	0.108857
NCU00121	CLC channel protein	395.434	181.954	-0.047409	0.00641494	-0.878202	85.4478	-0.0665304	0.000593133	-1.24101		347.011	107.924	-0.73096	2.92917e-48	-1.27915	96.6729	-1.02568	8.65006e-86	-1.59672		137.201	60.222	0	1.05793e-05	-0.491625
NCU00122	aspartyl aminopeptidase	88.139	64.8195	0	0.122456	-0.268784	36.8758	0	0.217085	-0.348968		40.7537	29.7999	0	0.647826	-0.0489249	24.9367	0	0.000164422	-0.453624		12.8295	13.2557	0	6.40912e-07	0.717655
NCU00123	hypothetical protein	0.162822	0	0	0.207882	-0.422531	0	0	0.303703	-0.475239		0.102308	0.103026	0	0.846359	0.0600467	0.211503	0	0.399715	0.484678		0	0	0	NA	NA
NCU00124	hypothetical protein	6.53945	4.04083	0	0.00407979	-0.515856	2.5063	0	0.221082	-0.464037		7.24759	3.22693	-0.161328	4.68102e-07	-0.739408	3.19995	-0.297407	3.19717e-09	-0.910542		4.62711	2.35354	0	0.215688	-0.259837
NCU00125	hypothetical protein	1.58055	1.11839	0	0.270108	-0.316142	0.994478	0	0.5893	0.181034		1.66548	0.961703	0	0.179866	-0.354138	1.43584	0	0.907906	0.0291194		0.618565	0.345754	0	0.728549	-0.155115
NCU00126	hypothetical protein	9.15905	6.82345	0	0.349105	-0.271397	6.8276	0	0.34537	0.367546		9.66893	6.73291	0	0.288963	-0.120992	8.11304	0	0.958254	-0.00638406		6.01882	4.00341	0	0.681986	0.0909876
NCU00127	hypothetical protein	50.8965	42.9536	0	0.700611	-0.105189	182.41	1.11316	4.88946e-09	2.35325		55.8691	93.6887	0.568377	6.41095e-63	1.13891	234.672	1.526	7.35394e-235	2.30908		14.9031	57.8663	1.56059	4.28876e-18	2.53706
NCU00128	hypothetical protein	2.84471	0.486733	-1.30256	8.32452e-10	-2.06412	17.2091	1.26208	0.00303829	1.8169		2.61345	1.54522	0	0.0667472	-0.340549	7.31873	1.00918	1.1498e-12	1.66015		0.607384	0.200083	0	0.0537145	-0.805441
NCU00129	AMP-binding domain-containing protein	9.74634	5.42629	0	0.0018147	-0.659482	5.37364	0	0.967041	0.00902557		7.16639	4.56368	0	0.113109	-0.247214	6.7356	0	0.254097	0.151069		4.16646	6.45106	0.26484	8.99636e-14	1.29682
NCU00130	glycosylhydrolase family 1-1	390.869	504.766	0	0.0218091	0.50662	166.159	0	0.180311	-0.33205		148.262	160.513	0	1.73132e-13	0.509031	148.009	0	0.0109185	0.241777		72.5861	60.4812	0	5.65318e-06	0.426314
NCU00132	hypothetical protein	21.5058	22.114	0	0.183291	0.187467	19.2356	0	0.0010574	0.683799		13.9075	10.9783	0	0.659065	0.058451	17.3667	0	8.14869e-06	0.562172		12.4335	6.88544	0	0.492463	-0.145791
NCU00133	FACT complex subunit pob-3	37.7319	36.6022	0	0.388325	0.105467	8.09855	-0.0805267	9.05734e-17	-1.32577		31.1668	13.2709	-0.218747	4.40561e-20	-0.827588	13.3699	-0.377951	5.04045e-17	-0.96885		18.4803	5.3607	-0.156965	2.4912e-12	-1.09069
NCU00134	exportin-T	6.96767	6.85401	0	0.501575	0.117567	4.03061	0	0.798434	0.0693609		6.87167	6.10472	0	0.0717813	0.22163	6.26538	0	0.308176	0.109272		7.39546	4.89566	0	0.744566	0.0648703
NCU00135	phosphatidyl synthase	24.8285	17.6421	0	0.00491742	-0.336338	14.3719	0	0.642396	0.0816938		16.5279	12.4009	0	0.875472	-0.0165463	20.4192	0	2.52116e-08	0.545801		10.2056	9.02436	0	0.000543414	0.5025
NCU00136	mitochondrial translation optimization protein	9.28126	11.8168	0	0.000331448	0.492637	6.56169	0	0.214353	0.347727		6.12924	3.44354	0	0.0071308	-0.421092	9.01731	0.192276	1.83251e-10	0.791587		4.12282	1.49092	0	0.0242756	-0.76348
NCU00137	ssDNA binding protein	83.5377	88.5033	0	0.0171969	0.232672	64.5806	0	0.0462534	0.483874		42.8322	33.763	0	0.552694	0.0531006	47.4954	0	4.70236e-05	0.389844		21.4768	21.9598	0	1.67567e-06	0.700479
NCU00138	pheromone receptor-1	0.99497	0.274775	-0.201937	0.000148773	-1.3917	0.411475	0	0.372214	-0.349179		2.02399	0.331591	-1.24456	5.03422e-11	-1.92087	0.206512	-1.86317	2.11136e-12	-2.67803		1.44119	0.148252	-1.10642	1.38701e-08	-2.2855
NCU00142	hypothetical protein	9.05244	11.6502	0	9.13239e-05	0.509743	6.98712	0	0.00228442	0.491739		8.15443	9.77953	0	2.17878e-11	0.652037	6.38924	0	0.363647	-0.106023		8.40106	10.2267	0	1.03344e-05	0.916413
NCU00143	hypothetical protein	0	0	0	NA	NA	0	0	NA	NA		0	0	0	NA	NA	0	0	NA	NA		0	0	0	NA	NA
NCU00144	hypothetical protein	16.7215	26.2968	0	0.00614405	0.718681	49.3677	0.76927	5.84344e-15	2.26707		17.7354	53.0164	1.43494	7.45217e-123	1.95698	48.0189	1.00398	7.36434e-69	1.66704		35.5695	44.2605	0	2.52676e-06	0.957104
NCU00145	histone H3v	21.0167	17.7288	0	0.569473	-0.0996842	13.0748	0	0.438811	0.17267		16.4644	8.69474	0	9.87498e-05	-0.514509	12.6908	0	0.379722	-0.131461		6.30018	3.49882	0	0.479196	-0.148977
NCU00146	ER-associated proteolytic system protein Der1	23.8193	23.0708	0	0.596058	0.0927329	20.6968	0	0.00140554	0.641008		23.383	18.9568	0	0.322604	0.091805	28.3496	0	3.79534e-09	0.517719		22.3861	15.4425	0	0.429369	0.17021
NCU00147	ARD/ARD family protein	25.8142	36.1672	0	0.00460664	0.591234	47.5777	0.359335	1.83758e-08	1.6402		13.3059	38.9045	1.37804	1.09799e-73	1.91588	68.3548	1.9418	4.61791e-129	2.58294		30.0275	22.6693	0	0.464065	0.22966
NCU00148	short chain dehydrogenase/reductase	18.6036	15.2327	0	0.253667	-0.13838	13.6959	0	0.00559545	0.420635		12.7066	10.7959	0	0.0871929	0.159796	15.1882	0	9.12409e-06	0.495557		5.92626	5.51625	0	0.000523506	0.564377
NCU00149	hypothetical protein	0	0	0	NA	NA	0	0	NA	NA		0	0	0	NA	NA	0	0	NA	NA		0	0	0	NA	NA
NCU00150	histidine-7	35.1147	28.3853	0	0.397127	-0.145963	19.2975	0	0.936214	0.0164657		20.8769	16.8182	0	0.419708	0.0863727	15.7776	0	0.249558	-0.153921		8.57349	5.1465	0	0.751124	-0.0716652
NCU00151	hypothetical protein	3.65629	5.18323	0	0.0429683	0.576541	1.26288	0	0.230106	-0.564971		2.65292	1.87365	0	0.735714	-0.0858482	2.52266	0	0.486449	0.171734		1.3558	0.984833	0	0.635451	0.174482
NCU00152	bud4-like	12.6352	7.71012	0	0.000482514	-0.55172	9.37809	0	0.256956	0.388207		14.167	8.85931	0	0.000838136	-0.275208	17.2552	0	7.80701e-10	0.52781		7.70658	3.93988	0	0.140697	-0.26267
NCU00153	NAD(P)H dehydrogenase (internal)-1	2.0992	4.27508	0.176228	0.00261271	0.99161	4.34475	0.675886	1.64198e-06	1.71509		1.48854	2.18349	0.267727	5.94509e-05	0.889464	4.07314	0.968939	2.14037e-18	1.65724		0.443282	0.671574	0	0.0094661	1.08345
NCU00154	xaa-Pro dipeptidase	29.7378	21.5758	0	0.109827	-0.287262	6.31771	0	4.60077e-09	-1.30594		18.1536	8.55225	-0.0971606	5.92135e-07	-0.666901	10.0091	0	2.34441e-06	-0.602082		5.92435	5.94674	0	1.45581e-05	0.688177
NCU00155	C6 transcription factor	4.43663	3.65797	0	0.408078	-0.127666	4.48628	0	5.55966e-07	0.865246		4.18384	4.5892	0	2.74266e-05	0.516557	3.97039	0	0.350654	0.159317		2.44918	2.27825	0	0.0223912	0.534105
NCU00157	COP9 signalosome-1	28.916	24.576	0	0.699334	-0.0681329	2.81194	-0.899533	2.92775e-21	-2.37077		10.4315	3.85069	-0.411593	3.41777e-09	-0.993382	4.21384	-0.411004	8.78209e-09	-1.03278		4.95809	2.19865	0	0.0851759	-0.445896
NCU00158	potassium channel regulatory factor	9.80408	11.4819	0	0.0258891	0.373161	3.24997	0	0.0347975	-0.67089		8.07853	3.64697	-0.0316842	0.000344311	-0.704221	4.09129	-0.107579	8.66075e-05	-0.714911		5.54895	2.80421	0	0.179218	-0.288198
NCU00159	Sin3-associated polypeptide Sap18	14.1238	9.21085	0	0.0201527	-0.452509	2.25044	-0.28994	2.19817e-12	-1.70974		9.90161	3.97288	-0.328034	3.88001e-07	-0.884062	2.99044	-0.750644	2.55261e-14	-1.44613		5.2019	1.98373	0	0.120096	-0.586317
NCU00160	NADH:ubiquinone oxidoreductase 6.6	190.862	156.001	0	0.173481	-0.136183	117.335	0	0.343675	0.168817		113.738	89.3963	0	0.558606	0.0487404	77.4324	0	0.00839734	-0.306645		82.4628	49.7367	0	0.705158	-0.0413927
NCU00161	hypothetical protein	5.19779	3.41018	0	0.0226652	-0.442627	13.1482	0.571057	0.00175578	1.65341		5.96451	3.21102	0	0.000512118	-0.479617	13.3014	0.752119	2.2495e-17	1.37644		5.55158	1.22534	-0.346231	2.05477e-07	-1.44711
NCU00162	hypothetical protein	30.486	31.8534	0	0.0414459	0.213561	9.09453	0	1.35844e-05	-0.847203		14.8852	8.86091	0	0.00434839	-0.34178	8.4317	0	0.000236279	-0.561491		9.38988	4.25915	0	0.0296495	-0.424397
NCU00163	dolichyl pyrophosphate Glc1Man9GlcNAc2 alpha-1,3-glucosyltransferase	9.41693	7.92806	0	0.545333	-0.0944461	4.1961	0	0.355576	-0.272114		5.27244	3.54669	0	0.381254	-0.163308	3.56321	0	0.0994307	-0.309957		3.93997	2.28328	0	0.688242	-0.118162
NCU00164	chromatin remodelling factor 4-2	11.229	7.69928	0	0.00165437	-0.383589	1.99271	-0.227727	1.90226e-18	-1.58629		7.78968	2.93339	-0.374995	8.78847e-11	-0.974079	3.42608	-0.398239	3.24859e-07	-0.913894		3.00132	1.92333	0	0.769719	0.0573671
NCU00166	isochorismatase domain-containing protein 2A	5.12931	1.8981	0	1.76036e-05	-1.16986	0.932644	0	3.23391e-05	-1.44802		2.90839	0.773524	-0.35284	0.000141188	-1.24351	0.94135	-0.188371	0.000386323	-1.24085		0.606873	0.400186	0	0.980073	0.0146423
NCU00167	hypothetical protein	11.6152	11.3934	0	0.599279	0.104182	11.9252	0	9.44225e-05	0.86542		9.62457	11.2417	0.051511	2.1245e-05	0.603055	14.151	0.162291	5.431e-15	0.792281		8.01332	7.98175	0	3.72743e-08	0.672715
NCU00168	1-acylglycerol-3-phosphate O-acyltransferase	12.5207	14.6087	0	0.0237807	0.357103	16.5944	0	8.52938e-12	1.24096		9.69593	11.1295	0	8.65952e-08	0.584535	14.8105	0.204595	1.82238e-07	0.834823		7.75729	5.90423	0	0.0844491	0.287619
NCU00169	translocation complex component	35.8677	45.2852	0	9.42186e-05	0.482655	25.0983	0	0.00444392	0.352444		27.5184	27.8928	0	0.000113244	0.405556	42.5292	0.200068	1.36233e-18	0.861377		20.1934	18.3363	0	9.47593e-05	0.553703
NCU00170	DNAJ domain-containing protein	15.7071	13.8437	0	0.901066	-0.0207484	3.55467	-0.136181	9.54596e-09	-1.22301		8.8614	4.98085	0	0.00123867	-0.426754	3.5845	-0.496266	1.93234e-17	-1.05282		5.96035	1.9546	0	1.20871e-08	-0.903309
NCU00171	calmodulin	39.8355	33.5857	0	0.413345	-0.0904224	14.3047	0	0.00731421	-0.580506		32.1257	17.5904	0	6.41881e-07	-0.468869	11.9174	-0.571478	1.11016e-13	-1.16649		20.6924	7.53153	0	7.17055e-07	-0.756468
NCU00172	MesA	16.8333	13.0546	0	0.348845	-0.190361	4.56782	0	0.00023772	-0.948442		9.81585	6.10653	0	0.0278732	-0.284725	4.68281	-0.228793	1.70774e-10	-0.817547		4.85504	2.20268	0	0.0178675	-0.435816
NCU00173	esterase D	44.1537	25.7802	0	0.000234739	-0.598973	10.6649	-0.00945826	0.00256503	-1.05761		16.3163	8.73025	0	0.000133206	-0.493368	10.0566	0	0.000535634	-0.447619		3.61344	6.59726	0.513194	3.31243e-14	1.51425
NCU00175	hypothetical protein	346.772	237.091	0	0.173532	-0.363753	905.185	0.763803	2.6966e-07	2.00373		549.523	899.791	0.567425	1.59925e-40	1.09779	264.132	-0.243557	5.40239e-06	-0.792597		348.741	292.221	0	0.125099	0.380361
NCU00176	hypothetical protein	5.13539	7.47965	0	0.21217	0.529391	14.7993	0.865279	5.92315e-06	2.03122		2.98878	5.59815	0.4361	0.000339846	1.10593	7.84056	0.71933	0.000150842	1.4365		1.58042	2.42479	0	0.00817058	1.12478
NCU00177	phosphoribosylformylglycinamidine cyclo-ligase	38.825	69.1295	0.0439552	1.69662e-06	0.956113	45.3608	0	4.79573e-06	1.06944		14.3522	21.8543	0.421952	5.35872e-18	0.986743	29.8265	0.683334	1.80977e-15	1.27304		6.88706	10.1272	0.0192036	0.000122739	1.128
NCU00178	RNA polymerase II elongator complex subunit	4.75789	3.76733	0	0.412699	-0.173089	2.21731	0	0.400103	-0.214617		3.58692	1.88217	0	0.0420658	-0.497351	1.76316	0	0.00892505	-0.745231		3.87054	1.26878	-0.00747679	0.000330181	-0.889662
NCU00179	hypothetical protein	0	0	0	NA	NA	0	0	NA	NA		0	0	0	NA	NA	0	0	NA	NA		0	0	0	NA	NA
NCU00180	hypothetical protein	2.23953	1.28678	0	0.00822471	-0.607261	0.3269	-0.280156	8.78333e-06	-1.69233		2.34339	0.767561	-0.41875	0.000220933	-1.07171	0.76609	-0.512865	0.000255213	-1.25903		7.36692	0.88034	-1.23935	2.34495e-24	-2.28589
NCU00181	peptidyl-prolyl cis-trans isomerase-like 2	4.70344	5.2676	0	0.120946	0.308463	2.90802	0	0.501026	0.174436		3.96283	2.61386	0	0.336777	-0.18739	4.07146	0	0.1453	0.279832		2.92593	1.34103	0	0.110991	-0.41922
NCU00182	integral membrane protein	40.9561	40.2997	0	0.340199	0.119654	23.1122	0	0.86706	0.0430626		38.949	29.7582	0	0.936718	0.00624695	25.8376	0	3.51789e-05	-0.348585		39.0521	15.5093	0	0.00150578	-0.606521
NCU00183	DUF185 domain-containing protein	12.671	14.0861	0	0.170018	0.304145	5.90503	0	0.539758	-0.19521		7.90531	9.90864	0.0454673	6.0833e-08	0.702649	18.1929	0.815172	1.05649e-20	1.41651		5.23576	19.7867	1.49572	1.14497e-16	2.49283
NCU00184	hypothetical protein	7.38447	10.5925	0	8.62911e-05	0.651528	6.89778	0	0.000172501	0.750859		6.44371	6.58935	0	0.00680198	0.415574	12.9374	0.661574	1.14983e-11	1.2185		5.0797	8.92767	0.520998	4.93798e-13	1.47552
NCU00185	hypothetical protein	0.766502	0.235968	0	0.191765	-0.626528	0.26453	0	0.504957	-0.395648		0.97113	0.475589	0	0.262205	-0.446836	1.80918	0.153882	0.0045656	1.01789		0.425671	0.406364	0	0.506264	0.405996
NCU00186	hypothetical protein	5.1855	6.03284	0	0.208362	0.328216	1.67257	0	0.0152234	-0.720323		3.22741	1.67636	0	0.0403556	-0.501074	2.21522	0	0.217383	-0.287323		2.41396	1.31896	0	0.742724	-0.123697
NCU00187	menadione-induced gene-11	5.66655	6.3179	0	0.234784	0.27938	3.14012	0	0.985448	-0.0098416		4.25442	0.965291	-0.942328	2.4252e-05	-1.41138	6.61117	0.210442	0.0010856	0.845023		1.48744	0.700497	0	0.492698	-0.372367
NCU00188	autophagy protein-1	11.0874	6.64908	0	6.28945e-05	-0.57349	9.48756	0	0.114039	0.572655		10.0156	7.04944	0	0.507468	-0.105435	10.4039	0	0.0927172	0.289472		6.46458	7.11217	0	5.57884e-06	0.827692
NCU00189	hypothetical protein	0.149447	0.298441	0	0.474481	0.310437	0.298076	0	0.2474	0.693112		0.214437	0.141917	0	0.948277	-0.0204391	0.364793	0	0.549594	0.325545		0.359894	0.210467	0	0.932559	-0.0524439
NCU00192	hypothetical protein	0.0880171	0.175392	0	0.737277	0.0953301	0.0880233	0	0.810558	0.0951178		0.0843229	0.251127	0	0.481335	0.182985	0.94588	0.0851313	0.0114882	1.49305		0.588698	0.581458	0	0.712	0.22127
NCU00193	GPI mannosyltransferase 3	23.3621	14.187	0	0.00119012	-0.541925	6.65537	0	0.0348996	-0.817753		13.6009	9.69451	0	0.412144	-0.0930765	2.54294	-1.4261	1.84998e-38	-2.13506		4.15786	1.64056	0	0.00587734	-0.623071
NCU00194	ornithine transaminase	21.025	27.3322	0	1.27262e-05	0.525479	10.162	0	0.290741	-0.170341		10.8712	11.7051	0	3.95479e-07	0.496229	12.6386	0	3.47688e-06	0.457175		10.6956	7.92549	0	0.0459443	0.252104
NCU00195	MFS transporter	41.5663	48.4373	0	0.0863281	0.368251	37.3855	0	0.0106881	0.695647		20.8966	21.294	0	4.99829e-05	0.421814	39.9809	0.635474	5.35634e-17	1.16912		8.54038	20.972	0.929963	1.33074e-51	1.96587
NCU00196	rho GTPase activator	11.8069	7.58477	0	0.0582401	-0.449214	7.811	0	0.555168	0.232194		10.0116	4.69659	-0.0799287	1.87406e-08	-0.675627	6.19679	0	0.00156183	-0.436858		3.61761	1.67875	0	0.0396769	-0.394731
NCU00197	hypothetical protein	0.589552	1.26144	0	0.147776	0.695594	3.44213	1.28621	1.08249e-06	2.54678		0.872295	0.559725	0	0.782723	-0.119709	2.54273	0.272797	0.0063159	1.35872		0.7298	0.393249	0	0.84859	-0.120027
NCU00198	translocase of inner mitochondrial membrane 9	58.1365	70.3063	0	0.0012901	0.416386	55.18	0	0.000158458	0.770016		37.2614	35.7273	0	0.00262727	0.331003	59.013	0.274745	1.07729e-13	0.898859		29.0765	18.7896	0	0.816629	0.0411172
NCU00199	hypothetical protein	11.9036	10.5556	0	0.896203	-0.0177973	3.67065	0	1.96404e-05	-0.803369		8.03632	4.77559	0	0.000184857	-0.348086	4.21171	-0.0123579	4.96697e-10	-0.679855		4.58487	1.66784	0	4.95386e-07	-0.765038
NCU00200	tryptophan-1	13.2375	13.4533	0	0.324405	0.176038	6.85229	0	0.753064	-0.0690501		8.66262	6.88876	0	0.657538	0.0602381	7.25631	0	0.898991	-0.0165175		5.77572	3.27714	0	0.502744	-0.132516
NCU00201	hypothetical protein	1.11706	1.03515	0	0.941815	0.0247059	0.79537	0	0.53629	0.294113		1.41466	0.636519	0	0.0317713	-0.650315	1.05773	0	0.55818	-0.167487		1.42282	0.543238	0	0.178394	-0.569549
NCU00202	coronin 1	50.104	30.8811	0	0.000168202	-0.527834	10.5477	-0.112076	4.74902e-05	-1.27067		29.1772	15.2049	0	2.80299e-05	-0.530689	8.78188	-0.891617	1.73072e-39	-1.47281		12.3363	5.7775	0	0.00338968	-0.404696
NCU00203	SIR2 family histone deacetylase	0.310298	0.473316	0	0.322987	0.461778	0.236629	0	0.568034	0.32241		0.190626	0.208053	0	0.575026	0.24163	0.338281	0	0.154539	0.768932		0.227916	0.166573	0	0.73888	0.198581
NCU00204	hypothetical protein	1.92988	4.19996	0.182474	1.78041e-07	1.192	1.84928	0	0.0113052	0.750691		1.13747	1.54636	0.0574419	0.00391135	0.753232	1.05826	0	0.661323	0.128247		1.96957	0.828303	0	0.100536	-0.528543
NCU00205	hypothetical protein	4.41024	2.96652	0	0.0269813	-0.395668	1.22246	0	1.53665e-05	-0.941004		2.58166	1.42696	0	0.00384817	-0.448306	1.25719	-0.129832	1.0024e-05	-0.782217		1.1091	0.50501	0	0.122103	-0.41716
NCU00206	cellobiose dehydrogenase-1	279.529	413.828	0	0.0246042	0.668153	103.475	0	0.0742461	-0.509819		98.474	51.2306	0	1.72128e-07	-0.536871	389.933	1.60798	1.47392e-57	2.20258		3.81549	62.2338	3.67828	1.36596e-42	4.41326
NCU00207	oxidoreductase	25.103	17.3713	0	0.00432899	-0.370773	12.2539	0	0.647403	-0.144634		21.2614	12.0398	0	0.000353279	-0.419233	10.0197	-0.259733	2.87019e-07	-0.827563		14.1579	5.08703	0	4.56448e-05	-0.755204
NCU00208	hypothetical protein	0.045867	0.0229822	0	0.725968	-0.12108	0.0914827	0	0.2474	0.693112		0.194324	0.0871117	0	0.500703	-0.283349	0.223162	0	0.677444	0.243482		0.131542	0.103786	0	0.751254	0.197267
NCU00209	hypothetical protein	12.8302	11.3522	0	0.832397	-0.0267313	4.60216	0	0.00124756	-0.597072		13.1878	7.20982	0	9.62998e-05	-0.460937	5.32284	-0.527671	1.23816e-17	-1.04944		8.7857	3.46677	0	3.18498e-05	-0.654214
NCU00210	nuclear cap binding protein subunit 2	37.6782	30.4902	0	0.197663	-0.150604	7.60015	-0.00408984	8.50527e-16	-1.40831		30.6677	12.7861	-0.247864	7.32637e-15	-0.852068	12.6042	-0.429864	1.37028e-07	-1.00946		19.741	5.848	-0.0505485	1.74097e-09	-1.0386
NCU00211	mitochondrial ribosomal protein subunit L31	26.1122	34.4931	0	4.62888e-05	0.540874	14.3318	0	0.973745	0.00720836		16.65	11.4298	0	0.376802	-0.146726	11.3013	0	0.103377	-0.312243		8.95854	4.26693	0	0.104094	-0.367047
NCU00212	histone h4-2	695.557	610.268	0	0.705828	-0.0421194	411.11	0	0.536544	0.109333		605.779	528.782	0	9.3843e-08	0.200865	443.806	0	0.105817	-0.200242		500.573	305.139	0	0.719164	-0.0293436
NCU00213	nuclear protein bimA	4.21808	2.7704	0	0.0101688	-0.436603	2.22133	0	0.870264	-0.0533314		3.34571	2.52938	0	0.989705	-0.00235376	3.48581	0	0.0579352	0.299935		2.06549	1.68378	0	0.107105	0.394522
NCU00214	hypothetical protein	22.2326	20.3065	0	0.898355	0.0217836	11.2266	0	0.616799	-0.10962		13.392	11.1489	0	0.468336	0.123927	13.3746	0	0.234076	0.233045		8.94499	5.03195	0	0.690816	-0.109276
NCU00215	hypothetical protein	16.2644	15.2482	0	0.713688	0.0561146	7.94569	0	0.54771	-0.153767		9.30085	8.24148	0	0.139827	0.218587	7.39344	0	0.610439	-0.0821731		5.50087	3.52846	0	0.884439	0.0398965
NCU00216	NADH-cytochrome b5 reductase 1	70.1599	80.2955	0	0.000101282	0.344807	52.8037	0	0.0355049	0.452055		41.0197	44.4045	0	3.60739e-10	0.504265	40.269	0	0.0229189	0.213746		20.8856	20.5418	0	2.09673e-07	0.647549
NCU00218	ADP-ribosylation factor family protein	5.3764	7.05457	0	0.0160534	0.519131	2.42009	0	0.374177	-0.259804		2.5221	1.60429	0	0.463657	-0.21967	3.20423	0	0.0371563	0.558356		2.2078	0.833366	0	0.139712	-0.633927
NCU00219	hypothetical protein	10.4581	5.28534	0	5.16928e-08	-0.808104	4.35168	0	0.382591	-0.354159		7.74027	3.60662	-0.130846	1.79582e-11	-0.694375	4.29537	-0.0533862	0.000728192	-0.594025		3.49557	1.22598	0	4.31815e-07	-0.810886
NCU00220	hypothetical protein	11.9046	13.6417	0	0.0352287	0.33856	8.65575	0	0.0311763	0.403018		11.995	10.0074	0	0.306429	0.135186	11.8537	0	0.0818908	0.226946		8.91672	5.89098	0	0.61926	0.0849866
NCU00221	hypothetical protein	0.552531	0.116146	-0.255727	0.00189206	-1.39935	0.217338	0	0.54657	-0.342623		0.563156	0.358999	0	0.623515	-0.185085	0.510783	0	0.844759	0.0918024		0.446254	0.364381	0	0.434286	0.345346
NCU00222	hypothetical protein	18.4634	13.1605	0	0.00279487	-0.330415	6.93603	0	0.000373413	-0.531738		12.796	8.68121	0	0.0918324	-0.159744	5.74349	-0.281772	7.83088e-17	-0.903302		9.36436	3.63219	0	9.1307e-05	-0.656691
NCU00223	bZIP transcription factor	25.6008	27.5996	0	0.0961265	0.259757	8.19473	0	1.34587e-06	-0.75757		19.4754	17.0294	0	0.021946	0.199295	19.3591	0	0.176973	0.230537		36.586	11.8049	-0.0785832	0.00609003	-0.929368
NCU00224	hypothetical protein	0	0.111953	0	0.510179	0.128991	0.556614	0	0.0496398	1.08831		0	0	0	NA	NA	0.653356	0	0.0257922	1.25213		0.107869	0.207078	0	0.474149	0.387565
NCU00225	hypothetical protein	269.072	324.603	0	0.0164008	0.421813	125.334	0	0.401272	-0.206251		110.583	86.7469	0	0.604752	0.0478155	100.81	0	0.0697737	0.112162		29.2658	18.0889	0	0.891438	-0.0177888
NCU00226	MFS transporter	15.1009	8.82611	0	2.65647e-05	-0.606892	7.10377	0	0.349171	-0.212576		15.345	7.84143	0	1.56663e-07	-0.563169	14.9529	0	0.136686	0.204826		9.94835	5.28321	0	0.283556	-0.216331
NCU00227	mitochondrial cation transporter	17.6041	34.362	0.0889151	1.1652e-15	1.09858	11.2727	0	0.322175	0.228908		9.70047	7.7334	0	0.605528	0.0703608	11.3513	0	0.000295103	0.467389		5.00091	4.32863	0	0.0904236	0.43326
NCU00229	hypothetical protein	1.83192	2.33134	0	0.290616	0.396386	0.730634	0	0.465985	-0.369885		1.81165	0.956932	0	0.356092	-0.370102	0.580543	0	0.015161	-1.13105		1.45266	0.978064	0	0.834994	0.0988857
NCU00230	protein kinase-4	14.836	11.9139	0	0.274892	-0.161196	6.80991	0	0.149038	-0.252401		12.9014	8.93418	0	0.23631	-0.131568	9.64626	0	0.0324625	-0.175562		8.06014	6.2444	0	0.0229552	0.314975
NCU00231	hypothetical protein	0.184528	0.198398	0	0.734058	0.159612	0.0425169	0	0.392889	-0.523192		0.160605	0.107821	0	0.846865	-0.0837199	0.179961	0	0.597103	0.285923		0.108979	0.106259	0	0.509753	0.400045
NCU00232	hypothetical protein	4.40459	4.5456	0	0.568999	0.156907	2.24246	0	0.738725	-0.118251		3.49942	2.70075	0	0.885961	0.0220249	2.64551	0	0.306939	-0.156829		5.04786	1.6884	0	0.00999571	-0.874107
NCU00233	glycoside hydrolase	2.9619	5.42735	0	0.000388827	0.943622	4.41288	0	0.00245523	1.265		1.27053	2.06463	0.0841348	0.00965071	0.880849	2.22938	0.158755	0.0117909	0.931734		0.971659	0.797719	0	0.455866	0.3495
NCU00234	hypothetical protein	12.9133	11.6712	0	0.996043	-0.000723261	11.8022	0	0.000141458	0.715529		12.1143	14.9861	0.0530656	2.58264e-06	0.67714	16.5269	0.0915892	4.33905e-07	0.676514		10.8166	12.189	0	3.11965e-09	0.848624
NCU00236	flavoprotein oxygenase	91.1707	25.9009	-0.714671	6.28291e-43	-1.64281	10.0977	-1.01487	2.46642e-23	-2.23155		53.937	18.4228	-0.560206	5.07404e-11	-1.10989	35.3295	0	0.000142326	-0.366535		14.446	20.2207	0.195145	2.35271e-12	1.15802
NCU00237	cAMP-specific phosphodiesterase	10.565	8.26025	0	0.10788	-0.201755	7.39873	0	0.0213244	0.349942		10.7285	16.9033	0.384526	1.03083e-15	1.02433	66.5316	2.20016	8.63992e-196	2.85338		10.8787	40.3315	1.49275	2.69439e-40	2.51722
NCU00238	hypothetical protein	0.978891	1.04416	0	0.38188	0.220925	1.04313	0	0.00132649	0.903291		0.975492	0.858598	0	0.677998	0.145423	1.50784	0.108584	0.0360644	0.756765		0.624614	0.540727	0	0.197744	0.446006
NCU00239	AMP binding domain-containing protein	10.7923	9.60582	0	0.998458	0.000410988	9.0658	0	0.00926208	0.604797		7.79234	8.52932	0	2.23003e-09	0.519732	11.9467	0.214871	2.28449e-21	0.853445		5.82433	6.23672	0	3.99603e-10	0.770936
NCU00240	hypothetical protein	35.9937	21.5428	0	7.15178e-06	-0.579176	8.98144	0	2.4694e-13	-1.11396		19.3027	11.5386	0	0.0642065	-0.325756	8.51848	-0.304696	2.0528e-06	-0.903132		19.7734	5.42064	-0.241459	6.40912e-11	-1.17641
NCU00241	hypothetical protein	13.771	11.8569	0	0.803576	-0.0592594	3.84018	0	1.64147e-06	-0.939542		8.97317	5.29773	0	0.0168872	-0.360234	4.93742	-0.0707394	0.00144235	-0.608123		4.46439	2.27713	0	0.112195	-0.283844
NCU00242	V-SNARE	39.7502	32.1718	0	0.313449	-0.159589	44.4093	0	0.000728271	0.959		34.7458	37.7946	0	2.05489e-11	0.515769	44.2357	0	1.23923e-15	0.591219		24.7603	16.2141	0	0.641859	0.104693
NCU00243	microtubule-associated protein RP/EB family member 1	55.16	43.6719	0	0.0527986	-0.181444	26.0678	0	0.237072	-0.201853		33.1301	24.8735	0	0.833615	-0.0154828	17.9643	0	8.97023e-06	-0.626854		24.6703	11.5511	0	0.000443869	-0.411111
NCU00244	glycosyl transferase	3.52469	2.51088	0	0.270837	-0.321604	1.43268	0	0.454701	-0.368835		2.35609	0.958801	-0.0829334	0.00196653	-0.811471	2.51752	0	0.225922	0.316604		1.65886	0.480772	0	0.00536898	-1.01468
NCU00245	hypothetical protein	3.67846	1.0616	-0.42649	0.000888607	-1.3068	7.49533	0.0151389	0.023946	1.28258		3.05275	2.29047	0	0.97527	-0.00919175	5.25819	0.16371	0.000505912	0.972247		0.746236	1.2912	0	0.00737986	1.24034
NCU00246	hypothetical protein	3.36065	2.12235	0	0.0672752	-0.482639	3.90605	0	0.0615616	0.873751		2.93217	2.03109	0	0.506117	-0.128014	4.97117	0.230217	3.51759e-08	0.979304		3.02159	1.28531	0	0.022208	-0.527236
NCU00247	hypothetical protein	11.4456	34.7912	0.818402	4.41807e-16	1.68359	40.5736	1.22431	4.67137e-07	2.2668		14.4236	16.1592	0	0.000174327	0.542217	37.9947	0.895206	2.16913e-40	1.62117		26.5549	21.5144	0	0.145382	0.345334
NCU00248	hypothetical protein	19.565	104.703	1.55168	4.36613e-64	2.51684	26.0044	0.0186772	1.53128e-05	1.22366		18.4096	17.3969	0	0.0363019	0.306783	14.8082	0	0.57421	-0.0681099		27.3037	9.2669	0	9.58863e-07	-0.86127
NCU00249	hypothetical protein	9.74295	13.1796	0	0.00356507	0.55259	5.96881	0	0.481236	0.152624		8.13246	8.64105	0	0.00013623	0.471456	5.5084	0	0.0407978	-0.315161		6.277	3.65331	0	0.587893	-0.107728
NCU00250	hypothetical protein	15.6367	84.9642	1.59252	1.21028e-22	2.39834	277.815	3.30713	1.15695e-15	3.95221		62.5721	140.275	1.02855	1.54769e-30	1.52775	197.333	1.32615	1.58819e-58	1.88667		102.663	252.098	1.01433	5.40399e-44	1.9452
NCU00251	hypothetical protein	2.70326	1.57797	0	0.00615472	-0.587263	1.78416	0	0.713529	0.196191		2.09992	0.866161	-0.178952	6.4662e-05	-0.82256	7.23654	1.28634	1.88421e-46	2.00368		1.65827	0.727364	0	0.104539	-0.461388
NCU00252	hypothetical protein	2.46894	1.44382	0	0.0374436	-0.569952	0.745329	0	0.0387106	-0.770516		1.68617	1.68125	0	0.135739	0.359757	1.37754	0	0.864318	-0.0447258		1.37266	0.545466	0	0.104237	-0.593949
NCU00253	hypothetical protein	22.4038	17.8579	0	0.28018	-0.178999	13.7599	0	0.517142	0.15752		17.8646	16.0831	0	0.065804	0.243884	9.99994	0	1.64975e-05	-0.580887		8.84649	8.17833	0	0.0255369	0.572348
NCU00254	hypothetical protein	0.100003	0	0	0.554103	-0.109012	0	0	0.635111	-0.121189		0	0	0	NA	NA	0	0	NA	NA		0	0	0	NA	NA
NCU00257	ropy-2	5.43831	3.65506	0	0.0675595	-0.389916	2.1115	0	0.0811964	-0.459837		4.00891	2.20521	0	0.0124707	-0.445151	1.65181	-0.21203	2.58553e-05	-0.990869		1.82142	0.718862	0	0.0722174	-0.631019
NCU00258	cytoplasmic ribosomal protein-15	137.524	194.858	0	7.34244e-07	0.650548	70.4409	0	0.668751	-0.0824212		62.5398	52.9105	0	0.0426403	0.156831	51.6447	0	0.687713	-0.0294488		19.888	15.6498	0	0.130347	0.304841
NCU00259	hypothetical protein	11.2256	12.5188	0	0.1697	0.296614	7.08598	0	0.500756	0.200557		8.61258	6.06601	0	0.684426	-0.102772	3.08332	-0.344417	3.51078e-05	-1.16666		4.30063	2.33252	0	0.625007	-0.179453
NCU00260	oxidoreductase	26.5311	15.4797	0	0.000526845	-0.597848	11.4538	0	0.101535	-0.325595		15.209	10.0957	0	0.225889	-0.189912	6.93416	-0.117691	2.95585e-10	-0.879487		11.1773	4.5988	0	0.0133639	-0.598273
NCU00261	CTP synthase	20.2124	21.8617	0	0.072256	0.251883	7.3483	0	0.00098309	-0.583226		17.4011	10.6296	0	0.00595591	-0.309384	13.019	0	0.0520186	-0.173702		17.3206	6.10305	0	5.34627e-08	-0.819824
NCU00262	hypothetical protein	3.6191	3.16064	0	0.84087	-0.0472781	2.07958	0	0.837739	0.0648899		2.709	2.42809	0	0.38031	0.216778	2.85534	0	0.218108	0.302392		3.41389	2.44555	0	0.428879	0.208652
NCU00263	serin endopeptidase	14.9092	12.9829	0	0.956028	-0.0163359	5.9781	0	0.346453	-0.36953		5.0739	4.6811	0	0.0353147	0.2736	3.17812	0	0.0317002	-0.421918		2.05089	2.56604	0.0125693	1.15551e-06	0.987562
NCU00264	hypothetical protein	6.45465	7.00763	0	0.154613	0.260215	2.4534	0	0.0752018	-0.494859		4.23996	2.74297	0	0.309922	-0.214852	2.19963	0	0.00274399	-0.674225		2.2513	1.71502	0	0.328607	0.29059
NCU00265	hypothetical protein	8.97544	26.2206	0.720245	0.000329938	1.39332	15.896	0	0.0729171	1.07524		1.64885	4.8738	1.19978	4.26652e-12	1.77456	0.703947	0	0.00263168	-0.911561		0.303456	0.521369	0	0.0388422	1.14433
NCU00267	hypothetical protein	0.114315	0.318667	0	0.205949	0.594987	0.18217	0	0.268589	0.678588		0.280501	0.390679	0	0.211526	0.530221	0.846834	0.385112	0.0013157	1.48487		0.307124	0.338932	0	0.231217	0.641129
NCU00268	hypothetical protein	6.72482	6.69581	0	0.431505	0.138757	4.45059	0	0.171251	0.262794		7.34045	5.84184	0	0.574118	0.0707646	8.65137	0	0.000222542	0.479258		5.48443	9.7252	0.515454	3.06222e-22	1.49829
NCU00269	set-domain histone methyltransferase-2	4.01494	3.20559	0	0.331016	-0.165867	1.47195	0	0.0079364	-0.560635		2.73377	1.18668	-0.0100928	0.00282417	-0.724877	1.35506	-0.0433109	0.00351185	-0.719715		1.46947	1.01115	0	0.546962	0.162739
NCU00270	hypothetical protein	59.4135	75.4083	0	2.03275e-07	0.491556	18.8609	0	0.000300235	-0.755664		42.637	44.2347	0	3.82889e-06	0.44229	13.1655	-0.87046	1.39911e-52	-1.44327		48.2905	16.3396	0	5.4706e-13	-0.864994
NCU00271	hypothetical protein	0.0810517	0.40378	0	0.451486	0.232792	0.0808472	0	0.820787	0.0895818		0.306189	0.0770844	0	0.420024	-0.274922	0.158247	0	0.646141	-0.263116		0	0	0	NA	NA
NCU00272	cullin-4	17.3282	13.5106	0	0.197433	-0.195248	8.75656	0	0.65879	-0.105229		12.8014	10.2945	0	0.630169	0.0767729	12.0083	0	0.20772	0.146123		9.81823	7.47372	0	0.0369798	0.290919
NCU00273	hypothetical protein	11.6214	11.0342	0	0.60977	0.0860706	3.22547	0	7.09102e-06	-0.9396		7.76044	4.61793	0	0.000268544	-0.346276	5.48525	0	0.0333014	-0.251362		4.7846	2.04408	0	0.000176199	-0.534744
NCU00274	mutagen sensitive-21	6.19608	4.69565	0	0.0914128	-0.236066	2.2241	0	0.00114699	-0.587136		4.6615	2.78204	0	0.00146211	-0.341524	3.80534	0	0.623586	-0.0471531		4.12986	1.96725	0	0.0820752	-0.363944
NCU00275	hypothetical protein	4.76814	2.9352	0	0.00727816	-0.530594	2.65042	0	0.988743	0.00553396		5.29097	4.24867	0	0.615442	0.0839522	5.79225	0	0.0449541	0.371018		5.45937	3.64137	0	0.538892	0.110688
NCU00276	MIP1-like DNA polymerase	1.27213	0.944213	0	0.317866	-0.254046	0.977011	0	0.214125	0.439866		1.13647	1.07587	0	0.160458	0.303069	2.09271	0.490346	2.04514e-06	1.08617		0.986796	0.537952	0	0.497123	-0.185041
NCU00277	hypothetical protein	11.5805	9.34199	0	0.517571	-0.161901	5.38728	0	0.417496	-0.239793		11.6735	6.54754	0	3.34807e-05	-0.430507	5.52101	-0.237081	1.30115e-13	-0.828623		4.12176	2.47592	0	0.782036	-0.0480584
NCU00278	hypothetical protein	37.3897	31.2759	0	0.521154	-0.11319	24.7008	0	0.251662	0.250893		36.8289	34.773	0	0.00062818	0.314184	28.9857	0	0.313762	-0.0970323		24.7766	18.9999	0	0.13847	0.27489
NCU00279	hypothetical protein	1.61504	1.43766	0	0.968995	-0.0105509	1.30553	0	0.0830483	0.531255		1.38249	1.16034	0	0.732579	0.108755	1.24751	0	0.812733	0.0746347		0.642751	0.555389	0	0.288461	0.418771
NCU00280	hypothetical protein	9.0732	9.09179	0	0.4984	0.146359	4.13876	0	0.247079	-0.246016		6.11546	4.75928	0	0.815291	0.0307714	5.03192	0	0.767708	-0.0403391		2.96251	2.1454	0	0.241706	0.215902
NCU00281	UDP-glucose,sterol transferase	5.24136	11.5348	0.327286	1.29194e-06	1.18437	18.225	1.20341	1.00576e-35	2.57992		6.73681	11.9048	0.591976	1.06859e-24	1.19315	17.4881	0.961124	1.20303e-23	1.58904		5.83948	6.00312	0	7.00777e-07	0.716685
NCU00282	hypothetical protein	10.9874	4.6618	-0.182566	3.12054e-12	-1.06097	1.89444	-0.455032	2.48554e-10	-1.59693		14.2045	4.24521	-0.776399	1.82863e-32	-1.32711	4.80328	-0.678213	9.2609e-16	-1.29796		37.3944	2.32768	-2.29334	3.18616e-117	-3.27814
NCU00283	hypothetical protein	13.2369	21.5265	0	0.00437293	0.761406	12.7201	0	0.0149857	0.740777		15.8982	15.1815	0	0.00160463	0.329063	14.8066	0	0.162887	0.142938		11.6726	18.4684	0.28504	1.90566e-12	1.3351
NCU00284	hypothetical protein	0.602945	0.717554	0	0.444151	0.312665	0.624305	0	0.106367	0.761727		0.59251	0.880663	0	0.0438555	0.745779	0.994736	0	0.0435875	0.853194		0.712898	0.964441	0	0.0235042	0.985214
NCU00285	hypothetical protein	79.8428	26.0059	-0.60971	2.24518e-13	-1.41745	50.5604	0	0.767811	0.148102		81.1654	118.288	0.33632	1.69896e-08	0.910273	39.129	-0.231042	9.4641e-32	-0.803402		202.249	384.66	0.567117	2.45305e-102	1.608
NCU00287	hypothetical protein	4.04412	4.02217	0	0.651812	0.125495	1.31318	0	0.00609348	-0.716402		4.13222	1.99667	0	0.000172174	-0.627045	2.21875	0	0.000267129	-0.637817		3.55895	1.03292	-0.0336274	2.04459e-06	-1.06489
NCU00288	hypothetical protein	0.549697	1.01742	0	0.13056	0.694167	0.49583	0	0.344315	0.532243		0.693543	0.198728	0	0.0653219	-0.790044	0.178558	0	0.0265395	-1.18845		0.951379	0.269528	0	0.16332	-0.80115
NCU00289	tall aerial hyphae-1	24.0248	19.3622	0	0.320501	-0.150468	3.8731	-0.289228	1.69583e-17	-1.70576		14.2902	6.40579	-0.206626	5.89288e-11	-0.749694	14.2425	0	0.341267	0.229897		14.4976	8.00155	0	0.473476	-0.206863
NCU00290	ABC transporter	232.563	51.2436	-1.07062	1.20882e-88	-2.00575	94.2043	0	0.162354	-0.398476		181.022	169.673	0	0.00879823	0.298472	56.177	-0.884741	4.50783e-106	-1.43943		423.439	160.679	0	2.49421e-06	-0.718799
NCU00291	hypothetical protein	13.0369	11.2045	0	0.80101	-0.0589486	5.7975	0	0.223149	-0.279052		9.50087	7.70214	0	0.635332	0.0835577	4.93366	-0.0234115	0.000906855	-0.687269		11.9423	4.65393	0	0.000242547	-0.663746
NCU00292	cholinesterase	34.3473	11.9526	-0.507857	4.70615e-05	-1.20954	47.6948	0	1.48638e-14	1.32418		19.9718	13.8103	0	0.219837	-0.129015	22.1064	0	0.0515599	0.381244		2.1923	2.15633	0	0.00651809	0.636262
NCU00293	NADH pyrophosphatase	21.8833	14.5005	0	0.00879845	-0.433192	6.73147	0	3.33948e-06	-0.814839		14.2759	8.10513	0	0.00568385	-0.401977	6.73136	-0.106559	6.65946e-08	-0.820444		11.2211	2.81402	-0.29556	3.03617e-08	-1.28295
NCU00294	60S ribosomal protein L10a	603.015	763.837	0	0.000234707	0.491583	382.767	0	0.279789	0.21996		282.736	253.252	0	2.714e-07	0.23682	281.712	0	7.72115e-07	0.237795		139.197	104.918	0	0.0396017	0.261577
NCU00295	hypothetical protein	32.7259	34.6847	0	0.196743	0.237786	9.31873	0	0.000198018	-0.894463		18.3164	8.91226	-0.10493	2.97253e-05	-0.624472	8.01735	-0.35626	7.68147e-19	-0.942056		11.1792	4.71819	0	0.000335788	-0.5455
NCU00296	hypothetical protein	2.38479	4.67627	0.0864844	0.000364368	1.01625	1.74003	0	0.297351	0.376734		2.70687	1.02744	0	0.00132867	-0.887967	2.23995	0	0.936304	-0.0267796		3.00767	0.873894	0	0.0087242	-1.01917
NCU00297	hypothetical protein	0	0.101867	0	0.510179	0.128991	0	0	NA	NA		0.386187	0.0965291	0	0.450774	-0.248425	0.39633	0	0.820373	0.133148		0.195131	0.188423	0	0.725319	0.205738
NCU00298	MFS monocarboxylate transporter	0.839337	0.947952	0	0.466922	0.273424	0.528716	0	0.733713	0.17348		0.563095	0.356459	0	0.661774	-0.176943	0.94664	0	0.032438	0.861521		0.360159	0.32424	0	0.423141	0.436818
NCU00299	peroxisomal D3,D2-enoyl-CoA isomerase	13.4835	16.8211	0	0.00496288	0.460003	6.75215	0	0.636903	-0.114398		8.24286	4.7725	0	0.0746852	-0.361469	4.61139	0	0.0111064	-0.563562		2.43889	1.93788	0	0.303214	0.354356
NCU00300	G-protein-coupled receptor-5	3.19575	7.41904	0.339357	1.06772e-11	1.30713	18.1664	1.74906	5.33304e-14	2.97194		3.24456	6.06883	0.610484	3.09386e-06	1.17832	20.6784	2.11783	6.13838e-112	2.87997		3.31056	10.3163	1.45805	1.77194e-22	2.23299
NCU00301	Sas10/Utp3 family protein	8.53612	11.2191	0	0.0159148	0.518401	2.02109	0	0.0100716	-1.0574		5.42805	2.65833	-0.0486534	0.000337919	-0.606624	4.43812	0	0.796547	-0.0451131		3.53958	1.11613	0	0.00288476	-0.922913
NCU00302	3-ketodihydrosphingosine reductase tsc-10	30.0412	32.8753	0	0.0215809	0.280768	20.782	0	0.0493764	0.337337		16.5034	14.2258	0	0.154969	0.176246	14.5791	0	0.637793	0.0619433		12.414	4.26337	0	3.4038e-06	-0.834339
NCU00303	smr domain-containing protein	53.1639	58.2864	0	0.241987	0.268053	18.9453	0	0.120464	-0.547143		43.5448	28.9997	0	0.164528	-0.184254	13.5766	-0.877819	2.43004e-21	-1.41153		27.6192	11.571	0	0.00166768	-0.541596
NCU00304	hypothetical protein	76.6127	117.968	0	1.21305e-05	0.755358	38.3713	0	0.759085	-0.100585		40.8026	37.6501	0	0.00704139	0.275351	19.9901	-0.245773	8.38155e-19	-0.782668		32.1947	17.0788	0	0.221492	-0.205119
NCU00305	short chain dehydrogenase	22.3393	27.3554	0	0.0116623	0.439664	18.1663	0	0.0752286	0.548843		12.8361	10.1486	0	0.663098	0.0615024	9.60742	0	0.271136	-0.166412		2.99417	5.11764	0.331357	5.82997e-11	1.4123
NCU00306	MFS multidrug transporter	15.1154	20.2658	0	0.503826	0.311793	12.6449	0	0.61389	0.306942		20.4158	17.5449	0	0.226613	0.182124	8.78101	-0.423796	3.27298e-10	-0.948352		99.4546	17.4287	-0.943873	2.94061e-30	-1.81598
NCU00307	hypothetical protein	0.094961	0.66237	0	0.089854	0.753216	0.567346	0	0.0501878	1.17764		0.808575	0.450199	0	0.711956	-0.154389	0.368644	0	0.554996	-0.341137		0.45558	0.253344	0	0.998154	-0.00138744
NCU00308	NOL1/NOP2/Sun domain family	1.31844	2.19114	0	0.0463368	0.723403	0.631626	0	0.613955	-0.174416		1.32901	1.92693	0.193522	0.000159822	0.862155	1.00813	0	0.598296	-0.1462		4.84401	3.45765	0	0.534995	0.202735
NCU00309	WSC domain-containing protein	200.967	185.628	0	0.865149	0.0356246	57.8455	0	0.000170882	-0.880371		116.399	101.779	0	0.0113512	0.197633	28.6126	-1.21486	1.31495e-38	-1.75895		185.271	30.4637	-1.23021	2.52162e-07	-1.81379
NCU00310	hypothetical protein	2.56509	1.97862	0	0.318795	-0.207805	0.533278	-0.0732561	0.000212354	-1.27381		1.88463	0.941243	0	0.00468224	-0.572204	1.22654	0	0.0650019	-0.367576		2.61035	0.994965	0	0.00387345	-0.675439
NCU00311	VTS1	45.7177	31.2772	0	0.000282475	-0.387421	17.5813	0	0.00455142	-0.492675		28.5269	17.9611	0	0.00276178	-0.266748	18.5554	0	7.98226e-06	-0.373423		20.4171	10.9145	0	0.276587	-0.19142
NCU00312	hypothetical protein	24.7209	18.6233	0	0.328588	-0.232748	6.02319	0	0.00135211	-1.06599		11.6163	8.8513	0	0.965604	0.00701974	8.93737	0	0.440151	-0.129216		11.5861	8.14964	0	0.348221	0.174142
NCU00313	hypothetical protein	0	0.0286985	0	0.510179	0.128991	0.0285964	0	0.446274	0.242709		0.0266163	0.135974	0	0.183113	0.46242	0	0	0.525667	-0.183368		0	0	0	NA	NA
NCU00314	hypothetical protein	1.52927	0.701002	0	0.122682	-0.684029	1.28076	0	0.169563	0.547301		2.53996	2.35202	0	0.331391	0.257221	5.81329	0.533663	2.12407e-08	1.3753		2.49343	2.01035	0	0.395609	0.308644
NCU00315	60S ribosomal protein L29	367.638	587.49	0	4.09322e-16	0.821775	284.13	0	0.000219831	0.497698		198.506	207.788	0	8.42226e-07	0.463416	226.427	0	9.20569e-06	0.436605		90.6374	92.8986	0	0.000139726	0.683261
NCU00316	peroxisomal adenine nucleotide transporter 1	13.6331	17.011	0	0.00446872	0.465568	8.98401	0	0.491695	0.258118		8.32756	8.28496	0	0.0242138	0.36814	7.44771	0	0.721361	0.0740309		11.8794	7.3492	0	0.924502	-0.0155065
NCU00317	calpain-like protease palB/rim-13	3.1292	3.58115	0	0.16429	0.337114	1.03639	0	0.0203438	-0.671179		2.08623	1.75673	0	0.509334	0.13437	1.78351	0	0.96082	0.0118901		3.05159	1.01379	0	0.00138677	-0.885628
NCU00318	hypothetical protein	0.0771652	0.108003	0	0.587251	0.257095	0	0	0.175022	-0.71363		0.0729539	0.0586038	0	0.945842	0.0272324	0.0299923	0	0.530146	-0.35469		0.059411	0.0148572	0	0.502658	-0.381657
NCU00319	hypothetical protein	1.52001	2.23297	0	0.174801	0.553428	0.212574	0	0.0103303	-1.40123		0.501956	0.683381	0	0.137343	0.588021	0.649571	0	0.286584	0.493279		0.664215	0.426694	0	0.988654	0.00751245
NCU00320	hypothetical protein	8.29614	5.37328	0	0.0126093	-0.449219	3.36558	0	0.0677309	-0.407783		6.50868	2.25892	-0.475529	8.66121e-24	-1.11113	5.59572	0	0.864719	0.0282162		4.65482	2.34289	0	0.182357	-0.290587
NCU00321	hypothetical protein	55.3628	64.8762	0	0.0222838	0.373044	33.7346	0	0.585117	0.160094		27.1121	41.744	0.41244	2.22576e-61	1.01452	17.7411	0	5.11628e-07	-0.366547		16.4074	19.2231	0	8.22402e-10	0.915455
NCU00322	hypothetical protein	115.412	20.1745	-1.65404	2.13662e-06	-1.88028	69.2336	0	0.543372	0.118693		124.558	72.2864	0	0.00459477	-0.386803	99.0143	0	0.637035	-0.0908916		888.845	63.1887	-2.28997	1.60497e-21	-2.96797
NCU00324	hypothetical protein	7.97494	6.88338	0	0.858798	-0.0401851	4.38086	0	0.93503	0.0212382		5.73546	4.53483	0	0.727381	0.0547582	5.3508	0	0.377222	0.138014		4.52508	3.1332	0	0.36602	0.150085
NCU00325	hypothetical protein	4.58769	5.23182	0	0.113314	0.318843	5.00328	0	2.99073e-05	0.953244		4.54202	3.47549	0	0.950381	0.0125046	5.61106	0	0.000845703	0.540347		2.83664	2.53892	0	0.0226997	0.513002
NCU00326	calcium homeostasis protein Regucalcin	111.447	92.3044	0	0.448038	-0.108914	42.6339	0	0.0547273	-0.480142		50.6927	37.731	0	0.68012	-0.0289807	32.2482	0	8.18286e-08	-0.406433		16.1513	13.8481	0	0.000138654	0.461579
NCU00327	hypothetical protein	0.689818	0.438813	0	0.639284	-0.226758	1.62502	0.333814	0.00303112	1.57812		0.412929	0.297632	0	0.93725	-0.0332503	4.707	1.36716	7.34734e-10	2.90984		0.601655	0.413481	0	0.913402	0.0662246
NCU00329	vegetative asexual development-1	0.423585	1.24505	0.41863	0.00314377	1.26486	1.04301	0.621969	3.51781e-06	1.89861		0.529664	0.662279	0	0.16578	0.532226	0.801327	0	0.0238313	0.770004		0.298333	0.670643	0.504581	0.00730662	1.45961
NCU00330	hypothetical protein	3.13589	3.63363	0	0.336393	0.299332	2.94339	0	0.0799554	0.669559		2.64908	2.2141	0	0.581843	0.1359	5.75578	0.672495	7.67738e-10	1.32644		2.60971	1.81429	0	0.597467	0.144071
NCU00331	hypothetical protein	0.893295	0.621515	0	0.336842	-0.325109	0.527318	0	0.811512	0.0920642		0.909797	0.747799	0	0.764231	0.0960973	0.984929	0	0.23857	0.336532		0.755897	0.589082	0	0.362675	0.308094
NCU00332	hypothetical protein	17.9055	29.7214	0	0.000346573	0.820596	86.7396	1.65725	3.12234e-40	3.02103		16.3456	57.2121	1.58501	1.05031e-39	2.12557	52.4204	1.2783	1.0885e-107	1.91377		14.51	36.0553	1.03784	2.8553e-53	1.97581
NCU00333	ADP-ribosylation factor family protein	4.82692	5.01933	0	0.320915	0.201167	3.54274	0	0.0900119	0.410136		3.71126	2.67338	0	0.73909	-0.0709488	2.59097	0	0.239939	-0.264368		2.44552	1.37318	0	0.637978	-0.140966
NCU00334	3' exoribonuclease	14.3514	16.0519	0	0.0547092	0.301969	9.38506	0	0.170839	0.252799		10.6676	7.91379	0	0.816036	-0.033764	7.16477	0	0.0237003	-0.326212		5.52859	2.82217	0	0.275003	-0.262626
NCU00335	pre-mRNA-splicing factor cwc15	41.3614	42.8971	0	0.291501	0.18572	23.3701	0	0.870374	0.0371195		34.3481	26.4361	0	0.892888	0.0148824	25.8693	0	0.124467	-0.16719		49.5268	18.3552	0	4.80536e-09	-0.746456
NCU00336	U3 small nucleolar RNA-associated protein 10	1.87787	2.24647	0	0.0610032	0.398375	0.598702	0	0.0304168	-0.711446		1.34178	0.96333	0	0.778733	-0.0759859	1.49386	0	0.0968112	0.378574		0.883267	0.272281	0	0.0040188	-0.945285
NCU00337	nuclear export protein Noc3	2.00868	2.19409	0	0.268599	0.264634	0.812461	0	0.283943	-0.392389		1.15473	1.17466	0	0.169182	0.377544	1.61606	0	0.036484	0.671924		0.82352	0.276071	0	0.142193	-0.755761
NCU00338	aspartic proteinase	7.47622	5.31946	0	0.0988531	-0.321681	4.322	0	0.736665	0.0761047		5.1994	4.29055	0	0.47937	0.11514	5.86963	0	0.0424823	0.404399		5.44372	1.23134	-0.38476	0.000567995	-1.26732
NCU00339	hypothetical protein	0.0964382	0.144613	0	0.670772	0.176117	0.0480246	0	0.950378	-0.0308861		0.0461253	0	0	0.5562	-0.0910392	0.282004	0	0.0882484	0.98263		0	0.0464342	0	0.442933	0.25866
NCU00340	protoperithecium-1	46.9869	44.9013	0	0.567307	0.0890667	24.8286	0	0.802324	-0.0442912		37.5745	28.8159	0	0.859978	0.0120572	26.1537	0	0.000131462	-0.279299		29.0495	18.8799	0	0.520068	0.0679782
NCU00343	hypothetical protein	0.240496	0.120503	0	0.651901	-0.182504	0.119763	0	0.934482	-0.0463397		0.113393	0.342567	0.0868313	0.211964	0.472766	0.351628	0	0.17656	0.794392		0.115415	0.0535488	0	0.899151	-0.0672635
NCU00344	hypothetical protein	7.929	5.79886	0	0.110177	-0.281515	2.14732	0	5.75144e-05	-0.966566		4.56149	2.85186	0	0.0828394	-0.268764	4.25309	0	0.459427	0.140547		2.83699	1.97021	0	0.432112	0.158351
NCU00345	hypothetical protein	4.02139	2.91454	0	0.241476	-0.277274	1.02131	0	0.000652879	-1.02298		2.73133	1.88035	0	0.405114	-0.135121	1.53943	0	0.00281847	-0.565567		1.44924	0.914319	0	0.939582	0.0184118
NCU00346	EBDP2	35.8237	27.4024	0	0.0975976	-0.226852	7.95608	-0.0134076	2.22366e-05	-1.21482		26.6227	14.3479	0	0.000274513	-0.478537	8.53584	-0.729741	1.7102e-13	-1.35505		17.9349	6.7287	0	0.000644477	-0.717374
NCU00347	pex26-like	43.006	34.7265	0	0.14513	-0.153005	16.7431	0	0.00103044	-0.479638		33.449	19.1403	0	5.45091e-07	-0.403402	20.5575	0	1.51808e-08	-0.45493		24.4942	12.4419	0	0.0387292	-0.279127
NCU00348	pre-mRNA splicing factor	23.9725	30.2974	0	0.00797838	0.46426	14.8893	0	0.375209	0.173278		14.5314	10.3179	0	0.561507	-0.0904113	13.4415	0	0.376679	0.13273		17.8625	5.6163	-0.0681321	3.21651e-07	-0.957758
NCU00349	hypothetical protein	18.0949	14.9695	0	0.435545	-0.117774	6.87805	0	0.00235556	-0.515435		13.3255	9.3717	0	0.525621	-0.102956	12.6947	0	0.250332	0.173038		8.46467	7.16962	0	0.00484701	0.438462
NCU00350	epoxide hydrolase	46.9943	39.214	0	0.601459	-0.0979118	10.9374	0	0.00047879	-1.12486		24.091	13.2169	0	0.000657581	-0.45134	9.63518	-0.458438	2.33455e-06	-1.02998		8.36052	5.5189	0	0.602869	0.0972949
NCU00351	cript family protein	13.9009	12.2487	0	0.879203	-0.0308506	6.78887	0	0.411821	-0.163998		10.4374	4.46009	-0.209605	1.3714e-06	-0.796119	7.25848	0	0.081969	-0.273078		5.80779	2.58167	0	0.0525906	-0.465718
NCU00352	phospholipid-transporting ATPase	19.9711	14.5962	0	0.00533915	-0.293896	6.10523	0	5.60218e-07	-0.821864		13.0353	7.90604	0	0.00586586	-0.318879	10.9761	0	0.954866	-0.00440403		10.4319	4.30662	0	7.93077e-06	-0.577721
NCU00353	hypothetical protein	0.380335	1.77267	0.0688261	0.00216223	1.43448	0.948315	0	0.0155109	1.41575		0.239103	0.481561	0	0.210796	0.529288	2.09833	1.12098	0.000215318	2.07926		0.181429	0.112914	0	0.938361	0.0365555
NCU00354	hypothetical protein	0.376109	0.188454	0	0.725968	-0.12108	1.31253	0	0.0573307	1.16975		0	0.535737	0.44748	0.130134	0.451427	1.28157	0	0.0224728	1.28436		0	0	0	NA	NA
NCU00355	catalase-3	24.1069	88.0192	1.16201	1.1934e-54	1.98005	15.754	0	0.485498	0.238506		18.1615	37.0107	0.839524	5.64945e-34	1.39182	26.2905	0.142081	8.53289e-09	0.759824		44.4181	38.3377	0	0.166123	0.430012
NCU00356	nucleoside transporter	17.7914	26.3149	0	0.0265534	0.630131	46.6181	0.860597	5.94942e-11	2.08074		18.6736	47.1929	1.15646	8.49896e-43	1.6957	54.465	1.1042	3.71692e-66	1.7706		33.8552	49.4528	0.137413	7.54551e-15	1.20905
NCU00357	hypothetical protein	68.1721	70.558	0	0.603945	0.152885	68.1007	0	0.0233848	0.773581		94.7844	105.77	0	8.56919e-08	0.542257	141.249	0.159538	2.96575e-09	0.804832		149.723	101.272	0	0.518002	0.101276
NCU00358	hypothetical protein	3.4319	7.86407	0.0489265	2.32418e-06	1.24614	5.77896	0.16497	3.82504e-05	1.47936		3.19718	5.13694	0.34058	9.99048e-08	1.02212	6.10038	0.438567	3.39925e-08	1.13659		1.93944	1.35132	0	0.664891	0.15004
NCU00359	YEATS family protein	6.59019	6.87408	0	0.167604	0.206953	6.50475	0	8.71943e-05	0.82907		3.82575	4.96495	0.0916915	1.60145e-06	0.745258	5.45058	0.133965	8.85569e-07	0.740202		2.53531	1.8909	0	0.366577	0.230867
NCU00360	NAD dependent epimerase/dehydratase	17.4236	12.5748	0	0.0135762	-0.310737	12.9153	0	0.00542294	0.435114		10.9169	10.9209	0	0.000581415	0.393949	16.1972	0.151678	1.14896e-08	0.804163		4.73174	3.63037	0	0.188546	0.313809
NCU00361	pre-mRNA-splicing factor syf-2	0.495912	1.40737	0	0.00099024	1.30018	0.520339	0	0.184166	0.704729		0.271073	0.223052	0	0.88898	0.0606342	0.382088	0	0.387782	0.48658		0.375594	0.121886	0	0.312606	-0.606947
NCU00362	hypothetical protein	2.18522	2.52775	0	0.131091	0.345643	0.58195	0	0.0117948	-0.924266		2.4133	1.52057	0	0.283463	-0.248691	1.24645	0	0.00264592	-0.681203		0.929575	1.06379	0	0.00541468	0.82447
NCU00363	hypothetical protein	0.473749	0.457957	0	0.881022	0.0629804	0.443045	0	0.177195	0.630359		1.14741	1.29364	0	0.0602728	0.511807	0.880552	0	0.693211	-0.121976		4.37996	0.713632	-0.798039	3.74408e-09	-1.79983
NCU00364	hypothetical protein	14.7309	11.9538	0	0.32763	-0.145628	5.29671	0	0.0365399	-0.567347		9.80345	6.93103	0	0.511141	-0.0966191	4.13134	-0.235375	2.88842e-08	-0.976542		4.88817	3.39258	0	0.475063	0.156612
NCU00365	hypothetical protein	821.533	43.3749	-3.04669	4.34407e-124	-3.95607	397.783	0	0.607325	-0.151696		536.992	442.313	0	0.249194	0.120401	205.795	-0.544429	4.09965e-32	-1.12689		138.409	81.4004	0	0.907912	-0.0345067
NCU00366	eukaryotic translation initiation factor 5	87.2856	90.0502	0	0.318316	0.176116	45.8304	0	0.724513	-0.0686119		61.0904	49.1799	0	0.18585	0.0822507	62.4545	0	4.59291e-05	0.273783		54.8335	31.5926	0	0.3708	-0.123293
NCU00367	hypothetical protein	0.0349143	0.0348014	0	0.922166	0.0419916	0.0231706	0	0.891954	0.0735429		0.0550037	0.0110461	0	0.314129	-0.35796	0.0339191	0	0.780576	-0.157005		0.0557566	0.0319219	0	0.962277	-0.0296219
NCU00368	hypothetical protein	2.77202	1.44045	0	0.0067681	-0.718838	2.98814	0	0.0225952	0.873118		2.76252	3.47759	0.0628806	0.0233386	0.642707	7.82321	1.04453	1.06222e-09	1.64611		1.27487	2.55591	0.699194	9.27057e-10	1.62659
NCU00369	dephospho-CoA kinase	10.8948	10.0573	0	0.843799	0.051681	7.43481	0	0.338126	0.311234		7.73971	8.69474	0	0.00010892	0.549109	16.897	0.664686	5.60108e-16	1.34044		4.47758	8.96609	0.634041	1.23189e-23	1.66047
NCU00370	hypothetical protein	0.658618	0.821405	0	0.411129	0.357211	0.422207	0	0.756362	0.1806		1.04408	0.401803	0	0.0644972	-0.710602	1.4659	0	0.0514419	0.66917		0.495553	0.287474	0	0.859956	-0.0974382
NCU00371	translocase of inner mitochondrial membrane 23	11.809	22.9945	0.048093	6.87477e-08	1.05356	10.4239	0	0.00493457	0.65385		7.59441	6.96362	0	0.0717782	0.266527	11.3134	0.0923401	1.8607e-09	0.81084		6.94176	2.98498	0	0.0639736	-0.538185
NCU00372	hypothetical protein	2.76701	3.2845	0	0.0631199	0.387889	1.02642	0	0.0690084	-0.515352		1.63542	0.902577	0	0.039712	-0.426034	1.41159	0	0.865397	0.0364291		1.01222	0.311495	0	0.00175982	-0.952414
NCU00373	hypothetical protein	151.138	95.8786	0	0.0105473	-0.499135	87.2154	0	0.798794	0.060044		152.715	89.4105	0	7.6562e-05	-0.369932	130.65	0	0.749865	0.0207311		356.169	72.2441	-0.506109	3.25807e-56	-1.61081
NCU00375	hypothetical protein	5.24582	6.7328	0	0.162162	0.448559	6.58129	0	4.64581e-06	1.15472		4.30242	5.57579	0	0.00123745	0.709985	6.16519	0	0.00241944	0.723972		8.02707	4.15228	0	0.355326	-0.252232
NCU00376	GTR/RAG family GTPase Gtr2	8.25474	6.72913	0	0.329229	-0.140826	3.52379	0	0.114515	-0.349978		6.57606	3.8466	0	0.0105818	-0.370054	6.26094	0	0.268389	0.166744		6.54374	3.40873	0	0.152117	-0.247991
NCU00377	LMBR1 domain-containing protein	13.4621	12.014	0	0.903893	-0.0166459	24.7687	0.348066	1.12039e-29	1.71883		14.1554	20.3092	0.3717	1.16489e-08	0.886428	22.1018	0.232007	1.32591e-24	0.880895		19.3174	13.1245	0	0.587081	0.102569
NCU00378	aldehyde dehydrogenase	107.283	78.6095	0	0.266782	-0.26064	13.0869	-0.86972	4.38741e-08	-1.94223		31.9611	12.0937	-0.366397	5.73869e-17	-0.986399	10.248	-0.848749	3.01727e-43	-1.38702		11.5685	7.61505	0	0.63694	0.104495
NCU00379	hypothetical protein	18.1966	16.1159	0	0.838347	-0.0241586	10.236	0	0.798872	0.0393488		12.4431	9.48983	0	0.951574	0.00634438	10.7601	0	0.737538	0.0347397		10.2844	4.60029	0	0.0041318	-0.468729
NCU00380	hypothetical protein	0.400614	0.347773	0	0.916078	-0.0467328	0.329852	0	0.529027	0.368397		4.09041	1.83634	-0.0509224	0.00895518	-0.686131	2.73354	0	0.0959719	-0.331467		2.03939	1.821	0	0.0619628	0.489646
NCU00382	hypothetical protein	24.1153	50.956	0.43199	0.000116167	1.10338	22.8912	0	0.00203371	0.747924		28.9094	24.7819	0	0.0293414	0.171046	24.283	0	0.95941	-0.00760513		24.8523	10.1377	0	2.62116e-09	-0.60253
NCU00384	hypothetical protein	0.350399	0.261048	0	0.937936	-0.0235406	0.261796	0	0.79168	0.144511		0.327549	0.24918	0	0.983928	-0.00759782	0.682537	0	0.277481	0.642212		0.840527	0.252688	0	0.403346	-0.524305
NCU00385	delta-subunit ATP synthase	241.278	273.416	0	0.0346958	0.328547	235.532	0	0.000206367	0.814422		128.739	142.788	0	2.40362e-16	0.54242	163.35	0	1.21667e-18	0.584763		55.1314	72.2409	0.0528869	7.87494e-17	1.05589
NCU00386	hypothetical protein	3.06504	1.5822	0	0.00566945	-0.746821	5.74515	0.344682	1.6525e-11	1.69259		4.27006	7.07624	0.409539	2.96022e-11	1.07774	10.1381	0.865738	5.82596e-12	1.43712		2.95344	3.81676	0	9.16245e-06	1.00222
NCU00387	3-oxo-5-alpha-steroid 4-dehydrogenase	0.998287	1.45983	0	0.0652167	0.596136	0.701082	0	0.466269	0.298822		0.53122	0.681078	0	0.117238	0.578266	0.890963	0.0498808	0.00809214	0.901654		0.390871	0.234609	0	0.956285	-0.0272059
NCU00388	hypothetical protein	19.3995	14.6027	0	0.030253	-0.255852	16.9688	0	0.00681045	0.643692		16.4258	14.5594	0	0.0348951	0.219546	17.3564	0	0.00218044	0.319138		11.4126	10.3617	0	2.13622e-06	0.541122
NCU00389	developmentally regulated GTP-binding protein 1	34.2476	31.2006	0	0.888012	0.0226768	5.90808	-0.421446	1.2307e-14	-1.60661		17.7278	9.6044	0	1.58152e-05	-0.479393	10.427	0	4.13455e-06	-0.517385		14.4384	5.64974	0	0.000730339	-0.671392
NCU00391	hypothetical protein	0.987078	1.0954	0	0.767435	0.138185	0.327313	0	0.733701	-0.188975		0	0	0	NA	NA	0.53359	0.995048	0.0452117	1.0924		0.105775	0.105491	0	0.865411	0.0728576
NCU00392	hypothetical protein	8.91429	8.30977	0	0.744282	0.0457312	2.14059	0	5.83827e-06	-1.13648		6.30272	4.43182	0	0.459876	-0.106333	4.07193	0	0.0128634	-0.379318		4.68924	3.44041	0	0.376875	0.256328
NCU00395	mRNA processing protein	22.3948	25.7068	0	0.0200762	0.350091	19.356	0	0.0134577	0.641345		12.8214	14.2192	0	5.65035e-05	0.529744	15.2796	0	0.00115078	0.483441		6.70938	6.47605	0	9.18893e-05	0.624032
NCU00396	pre-mRNA-splicing factor rse-1	12.5472	12.6056	0	0.318276	0.163641	6.07905	0	0.441363	-0.160745		7.25995	5.57323	0	0.873694	0.0193947	5.86651	0	0.691984	-0.059826		5.01657	2.34098	0	0.0057641	-0.408952
NCU00397	hypothetical protein	78.3934	45.7994	0	0.000100942	-0.602239	31.7858	0	0.0185196	-0.415969		37.5198	27.075	0	0.47052	-0.07083	20.6008	-0.0363768	3.18894e-09	-0.614488		37.3772	13.5728	0	3.25887e-08	-0.764086
NCU00398	hypothetical protein	5.65686	5.48269	0	0.678558	0.0867328	2.71902	0	0.438473	-0.192057		4.36139	2.73821	0	0.0409113	-0.269496	3.7423	0	0.864156	0.0215339		4.24987	1.8014	0	0.00225126	-0.542899
NCU00399	cell wall protein PhiA	12.2757	7.00731	0	0.0215928	-0.589272	10.6463	0	0.0335562	0.640606		3.18246	6.10504	0.609687	3.6344e-14	1.28174	3.01062	0	0.531816	0.151834		13.2811	1.17314	-1.77606	4.70226e-32	-2.71657
NCU00400	hypothetical protein	1.72442	1.46425	0	0.809214	-0.0697422	0.679017	0	0.263894	-0.410977		1.6448	1.39356	0	0.446768	0.152067	1.87846	0	0.0251291	0.427117		1.45059	0.776571	0	0.403933	-0.218805
NCU00401	hypothetical protein	19.6722	26.253	0	0.000652794	0.559531	17.1138	0	0.0253706	0.642513		13.7321	17.4201	0.0816945	1.42751e-10	0.723104	9.33896	0	0.0111364	-0.313473		10.2329	7.7393	0	0.0580271	0.282727
NCU00403	dTDP-D-glucose 4,6-dehydratase	6.21069	8.60067	0	0.0146286	0.566012	22.6536	1.03904	2.13331e-24	2.60166		5.59715	20.542	1.63776	5.5051e-62	2.21252	13.9057	0.8568	4.21864e-24	1.5241		14.7492	15.2944	0	0.00740206	0.686405
NCU00404	RNA processing factor 1	18.3989	21.7587	0	0.0118671	0.377072	16.8594	0	1.07339e-05	0.726598		12.7522	18.6013	0.270444	4.6519e-19	0.930154	15.8663	0	0.000234182	0.551349		16.053	16.4832	0	0.00881459	0.660232
NCU00405	glycyl-tRNA synthetase 1	32.6976	40.02	0	0.000704553	0.442111	32.1331	0	0.000142083	0.82212		21.6501	32.0708	0.413774	3.14023e-30	0.955357	31.5087	0.182552	1.40495e-21	0.781414		12.8345	16.1118	0.0719268	7.21383e-08	0.972219
NCU00406	velvet	25.1624	20.7099	0	0.520036	-0.112414	8.41168	0	0.000813044	-0.679386		17.9319	12.0892	0	0.0301249	-0.16972	7.95108	-0.339949	1.86459e-23	-0.922558		9.80631	5.33747	0	0.169157	-0.190999
NCU00407	hypothetical protein	3.26975	1.95897	0	0.0566764	-0.522239	0.637398	0	9.07968e-05	-1.35031		2.47068	1.2968	0	0.0433068	-0.483499	1.28851	0	0.00679783	-0.659338		1.11585	0.803341	0	0.631981	0.168853
NCU00408	hypothetical protein	4.40395	14.2516	0.742267	3.21534e-08	1.66516	2.83896	0	0.57478	0.229229		1.32147	2.37838	0	0.00501352	0.980565	0.481174	0	0.0491433	-0.956477		2.58626	0.520699	-0.0624648	0.00542204	-1.30571
NCU00409	chorismate mutase/prephenate dehydratase	5.88806	10.0611	0	0.00380373	0.845386	1.55557	0	0.00651918	-0.939563		1.85263	2.36691	0.0187769	0.00204082	0.697776	1.70837	0	0.611168	0.123849		0.803885	0.584154	0	0.67361	0.18503
NCU00410	eukaryotic release factor 1	76.5832	109.238	0	1.11696e-11	0.653893	57.3969	0	0.00168106	0.444801		47.1757	46.5029	0	4.4746e-07	0.374108	43.7619	0	0.0582199	0.135968		44.2039	20.4591	0	4.57502e-05	-0.428873
NCU00411	hypothetical protein	13.6358	16.0455	0	0.0144032	0.376921	13.5497	0	0.000276113	0.826465		8.24141	8.71018	0	0.0222257	0.445216	12.3215	0.173452	6.55223e-07	0.801872		6.31514	4.04068	0	0.790918	0.0683195
NCU00412	hypothetical protein	15.5123	12.8329	0	0.324979	-0.118243	8.58534	0	0.904376	0.0187123		12.2388	10.6598	0	0.152419	0.191044	11.1915	0	0.45354	0.11235		9.87618	5.80825	0	0.579844	-0.0928919
NCU00413	60S ribosomal protein L2	601.206	966.673	0	3.90641e-14	0.829706	379.452	0	0.203139	0.209995		279.281	310.327	0	5.52579e-34	0.54757	363.776	0.0212753	1.10552e-25	0.624265		127.074	121.238	0	0.00597168	0.570438
NCU00414	adenosine kinase	153.438	144.888	0	0.628459	0.0785903	68.6469	0	0.263882	-0.264295		62.4964	65.6278	0	2.77057e-05	0.461258	66.5009	0	2.5657e-07	0.333585		110.87	58.9068	0	0.341766	-0.197488
NCU00415	hypothetical protein	8.24504	5.87526	0	0.0449336	-0.321209	3.22634	0	0.036733	-0.465774		5.90569	4.61578	0	0.736999	0.0379585	4.79249	0	0.60768	-0.0593546		4.64441	3.29339	0	0.253899	0.176769
NCU00416	C2H2 type zinc finger domain-containing protein	4.40354	7.25212	0	0.000402001	0.827659	6.92115	0.290586	1.95466e-06	1.43886		3.97141	7.25075	0.585649	1.9421e-09	1.19964	10.4703	0.997152	7.38151e-17	1.60173		2.66933	3.06792	0	0.0201495	0.802245
NCU00417	cell cycle control protein cwf14	17.5289	24.5153	0	0.00404002	0.612025	19.6817	0	1.66505e-05	1.00985		12.844	23.8067	0.623854	2.72761e-23	1.26068	22.026	0.345269	3.72289e-11	1.0055		10.4897	18.6215	0.463849	1.45657e-10	1.46265
NCU00418	NADH:ubiquinone oxidoreductase 14.8	243.971	252.909	0	0.0384564	0.203794	127.645	0	0.796614	-0.0547528		133.495	106.242	0	0.341008	0.0687475	99.3144	0	0.020319	-0.179912		86.4886	56.8316	0	0.605861	0.106193
NCU00419	DNA-directed RNA polymerase I and III polypeptide	4.87866	8.5971	0	0.00634118	0.85236	1.68151	0	0.196339	-0.568124		3.42024	3.27362	0	0.277645	0.29138	3.61075	0	0.281138	0.296975		3.51828	1.4788	0	0.128919	-0.537357
NCU00420	hypothetical protein	24.3834	18.0034	0	0.0937516	-0.281586	15.327	0	0.539437	0.176275		24.6239	18.0796	0	0.482461	-0.0475422	13.0206	-0.141574	2.21067e-13	-0.670974		21.8545	12.5966	0	0.317008	-0.116526
NCU00421	Snf5-like	5.4878	4.4718	0	0.472967	-0.146459	2.42687	0	0.365899	-0.297351		4.23753	2.89982	0	0.416456	-0.147087	3.44005	0	0.738396	-0.0589234		2.39219	1.75145	0	0.334309	0.234978
NCU00422	curved DNA-binding protein	84.0283	66.5984	0	0.287967	-0.16777	32.5099	0	0.0487409	-0.46665		42.0023	26.2934	0	0.00145218	-0.274388	31.1202	0	0.0296393	-0.186339		13.5939	14.5602	0	4.34268e-08	0.784847
NCU00423	hypothetical protein	10.6014	6.80838	0	8.02872e-05	-0.482073	4.80074	0	0.146833	-0.271361		9.7503	6.29454	0	0.030982	-0.226503	7.1435	0	0.062534	-0.199185		5.81605	3.97577	0	0.347058	0.144495
NCU00424	Spo76 protein	9.40314	6.27747	0	0.000258699	-0.427335	4.77272	0	0.490193	-0.10922		7.14799	5.34716	0	0.824478	-0.0240151	4.84143	0	0.00995113	-0.318468		4.20452	2.43105	0	0.616546	-0.0866939
NCU00425	hypothetical protein	0	0	0	NA	NA	0.0995785	0	0.171817	0.640812		0	0.0474103	0	0.456276	0.127992	0	0	NA	NA		0	0.0925439	0	0.17362	0.671265
NCU00426	hypothetical protein	6.85563	4.20284	0	0.015123	-0.522186	1.25977	0	8.69824e-07	-1.46857		4.57364	1.62165	-0.278914	2.10365e-05	-1.00601	1.64174	-0.470675	1.92682e-06	-1.17386		1.66313	0.82557	0	0.462454	-0.286638
NCU00427	hypothetical protein	5.41352	5.35242	0	0.383381	0.134996	2.58493	0	0.399379	-0.184576		4.25311	3.59794	0	0.283007	0.151142	3.44017	0	0.716364	-0.060041		3.83506	1.64806	0	0.0326119	-0.536213
NCU00428	DNA repair and recombination protein pif1	3.24761	2.4236	0	0.212156	-0.252073	1.02328	0	0.0156245	-0.739018		3.29948	1.53692	0	0.000443873	-0.665802	1.4531	-0.268051	7.00729e-05	-0.89762		1.57271	0.701557	0	0.102343	-0.46984
NCU00430	Na(+)/H(+) antiporter 2	21.8947	19.6484	0	0.958401	-0.00620812	10.3455	0	0.292882	-0.208046		14.3763	13.7172	0	8.11477e-06	0.327343	16.8115	0	1.47759e-10	0.468271		20.9611	11.7032	0	0.268232	-0.170379
NCU00431	translocase of mitochondrial outer membrane 22	57.03	85.6602	0	8.10315e-09	0.732167	58.83	0	7.30232e-08	0.903614		35.9104	43.2503	0.0347823	9.06945e-14	0.661556	51.291	0.040856	1.34462e-12	0.756406		25.2749	19.666	0	0.05492	0.303616
NCU00432	hypothetical protein	9.41745	8.05217	0	0.750542	-0.0588615	4.83765	0	0.694693	-0.0783117		6.80664	5.91308	0	0.0502658	0.190841	6.773	0	0.0811291	0.231386		4.30005	3.96863	0	0.00714429	0.579575
NCU00434	protein phosphatase 2C isoform beta	31.0433	30.5091	0	0.18692	0.123827	20.7602	0	0.0204711	0.286213		27.4977	23.6119	0	0.222132	0.170091	33.3886	0	7.3396e-09	0.518909		23.3288	12.5102	0	0.0429707	-0.20831
NCU00435	SNF7 family protein	39.5161	49.9115	0	0.000319905	0.477345	29.4795	0	0.00168939	0.442097		27.8343	26.0033	0	0.000965482	0.296209	32.1387	0	2.30703e-07	0.44953		28.4129	14.1978	0	0.0499901	-0.296838
NCU00436	ultraviolet-sensitive-5	27.3331	25.7013	0	0.744075	0.059726	25.2112	0	1.08472e-06	0.736906		20.4322	25.546	0.0325366	9.48398e-19	0.712281	26.368	0	9.02776e-14	0.607629		20.446	18.0218	0	0.0166729	0.465527
NCU00437	nitrilase	1.94433	3.26641	0	0.00310489	0.825403	2.31666	0	0.00126521	1.04709		1.18182	2.9488	0.847125	5.12722e-06	1.43479	2.08	0.087691	0.0062903	0.947348		1.02232	1.49735	0.0667787	0.00258525	1.1247
NCU00438	adenosine deaminase	5.68555	6.23441	0	0.270788	0.266881	2.68246	0	0.70923	-0.164982		4.14953	2.65032	0	0.31722	-0.236573	1.572	-0.304903	9.31989e-05	-1.09488		1.81832	0.793311	0	0.217666	-0.480954
NCU00439	hypothetical protein	0.0658841	0.131768	0	0.642798	0.161304	0	0	0.618493	-0.132319		0	0.0626593	0	0.457135	0.12753	0.128996	0	0.349231	0.341554		0.0637124	0	0	0.575772	-0.168961
NCU00440	guanine nucleotide binding protein beta-1	58.4148	58.0642	0	0.285342	0.136135	40.1203	0	0.046268	0.319417		51.0594	45.4964	0	0.0155092	0.22678	41.2524	0	0.309246	-0.064631		38.5875	30.0144	0	0.000487525	0.325083
NCU00441	phosducin	20.5647	40.1175	0.0495585	1.27545e-23	1.09992	33.7596	0	2.80752e-18	1.55482		18.0726	38.6401	0.865831	4.842e-17	1.42964	35.5305	0.531004	5.61398e-34	1.20631		33.1111	27.3411	0	0.258768	0.33643
NCU00442	hypothetical protein	16.9492	12.7764	0	0.049629	-0.248088	8.58342	0	0.600932	-0.109008		17.05	13.4921	0	0.465884	0.0574911	13.6912	0	0.608208	-0.0752143		11.5713	7.75854	0	0.526858	0.134425
NCU00443	ran-specific GTPase-activating protein 1	177.551	144.779	0	0.243814	-0.134298	86.771	0	0.318679	-0.152975		126.019	105.248	0	0.0623177	0.133638	89.757	0	0.0493181	-0.243621		105.055	61.6855	0	0.364672	-0.0820826
NCU00444	transcription initiation factor TFIID subunit 14	17.9987	15.1868	0	0.595956	-0.08414	7.37137	0	0.0949454	-0.396223		12.4079	7.87101	0	0.0274387	-0.25765	9.06979	0	0.0698293	-0.208482		8.13101	3.80015	0	0.0229908	-0.395125
NCU00445	hypothetical protein	6.32972	5.97087	0	0.694112	0.0693155	5.46328	0	0.0183623	0.628436		5.69544	6.59629	0	1.11806e-07	0.601131	6.56894	0	0.000181604	0.447481		5.99998	4.9382	0	0.0156804	0.41287
NCU00446	acetoacetyl-CoA synthase	3.60698	3.64577	0	0.389935	0.164221	1.4591	0	0.103655	-0.410917		2.14174	1.89277	0	0.280936	0.207084	2.05466	0	0.374126	0.177765		1.85687	0.840396	0	0.111295	-0.447987
NCU00447	serine palmitoyltransferase 2	38.7095	43.6114	0	0.0316228	0.308397	29.8261	0	0.00658245	0.475464		30.991	36.3434	0.0343431	2.51013e-13	0.62482	27.0705	0	0.641372	0.0516075		16.3135	11.2332	0	0.415051	0.131995
NCU00448	hypothetical protein	6.45288	5.29583	0	0.487531	-0.123871	1.48547	0	9.83899e-07	-1.19138		4.72694	2.13279	-0.122035	4.57995e-05	-0.717338	2.84754	0	0.00298679	-0.477334		2.52872	1.49347	0	0.741443	-0.0720249
NCU00449	hypothetical protein	214.506	160.563	0	0.360074	-0.232684	436.113	0.479286	9.02254e-12	1.81305		127.329	132.767	0	2.80526e-11	0.456795	446.601	1.46738	2.25951e-134	2.04745		11.0882	142.645	3.1368	1.3561e-26	3.99238
NCU00450	sucrose transporter	27.5472	19.3486	0	0.000654322	-0.352345	18.377	0	0.0465737	0.284126		25.8325	24.4319	0	2.08783e-05	0.312484	22.4451	0	0.687882	0.0380688		21.6536	18.2054	0	0.00564661	0.445316
NCU00451	hypothetical protein	17.9115	12.9885	0	0.526822	-0.225767	18.4134	0	0.138951	0.752004		5.13447	9.77618	0.660187	2.00105e-15	1.28448	5.56318	0	0.0816417	0.354634		1.82248	1.7366	0	0.0896159	0.55545
NCU00453	sodium/hydrogen exchanger 3	21.2465	18.4819	0	0.659229	-0.0478357	9.68528	0	0.224928	-0.256647		18.8482	11.8177	0	0.00363111	-0.271435	13.5353	0	0.0498846	-0.228468		18.0286	5.32585	0	2.52882e-10	-1.06836
NCU00454	hypothetical protein	17.0999	14.7471	0	0.699688	-0.0679885	14.3845	0	0.0477023	0.574317		14.3937	9.70391	0	0.150168	-0.169531	19.3014	0.00745034	5.8245e-08	0.660042		23.9438	5.20303	-0.524337	1.04023e-30	-1.50111
NCU00455	tyrosinase-1	28.7391	30.8476	0	0.103777	0.256625	12.8568	0	0.104666	-0.27717		17.7932	13.8696	0	0.6461	0.0372146	11.8505	0	7.65805e-05	-0.340673		15.7145	6.01472	0	0.000263246	-0.673236
NCU00456	hypothetical protein	43.8901	25.2044	0	0.000947646	-0.614218	4.26966	-1.13179	1.36916e-16	-2.33778		11.9543	4.74259	-0.153556	5.24795e-05	-0.879834	4.20939	-0.535782	5.3014e-07	-1.21453		3.50185	1.91886	0	0.6081	-0.171101
NCU00457	translation initiation factor 4B	51.1865	48.2324	0	0.522876	0.0692848	18.8398	0	0.00701049	-0.547408		27.2593	20.9836	0	0.814434	0.0203699	23.0273	0	0.9788	0.00211106		12.0305	7.20345	0	0.729665	-0.0902071
NCU00458	hypothetical protein	25.8684	21.6193	0	0.499857	-0.101419	10.7357	0	0.169111	-0.368241		13.2654	8.96522	0	0.269476	-0.167388	5.95338	-0.285484	9.17087e-08	-0.897886		6.03916	3.70957	0	0.961638	-0.0103517
NCU00459	hypothetical protein	6.48975	4.07284	0	5.96231e-06	-0.513263	2.07853	0	0.00689537	-0.738303		4.06854	1.72514	-0.187376	3.4415e-13	-0.829232	2.35498	0	4.31676e-05	-0.542378		2.71418	0.9359	0	2.32892e-06	-0.820438
NCU00461	glutamate dehydrogenase-1	27.702	32.7917	0	0.0246378	0.372811	24.916	0	0.185337	0.589648		24.653	16.4392	0	0.0661246	-0.190774	20.0841	0	0.646176	-0.0561561		27.7912	9.55072	0	9.66525e-14	-0.856619
NCU00462	hypothetical protein	0.533917	0.399982	0	0.792232	-0.126893	0.532311	0	0.461171	0.452954		0.317516	0.253603	0	0.936535	0.031599	0.455362	0	0.493118	0.405271		0.19263	0.18805	0	0.690961	0.244394
NCU00463	kynureninase	9.4442	12.7735	0	7.73192e-05	0.575565	5.9073	0	0.468238	0.192416		8.52674	6.17853	0	0.671099	-0.0689043	5.13852	0	0.00130835	-0.482219		3.36205	3.19483	0	0.00321671	0.599697
NCU00464	60S ribosomal protein L32	761.717	1160.72	0	3.9618e-09	0.748426	499.547	0	0.136242	0.26389		370.863	362.702	0	2.48372e-14	0.363817	436.695	0	2.89067e-23	0.478879		172.424	155.76	0	0.000397054	0.515056
NCU00465	chaperone dnaJ	50.8705	49.585	0	0.263915	0.112777	19.3623	0	0.0189018	-0.501972		30.9863	20.8117	0	0.196878	-0.173849	16.8105	-0.0263276	2.84274e-05	-0.63033		17.4714	8.61037	0	0.0269075	-0.343782
NCU00466	glutamyl-tRNA synthetase	7.91446	9.20331	0	0.0171294	0.36157	2.39926	0	0.0215534	-0.772365		5.21287	2.5095	0	0.000181756	-0.631092	3.03872	0	0.00154179	-0.523296		2.66427	1.17442	0	0.058644	-0.475257
NCU00467	COP9 signalosome-5	26.082	20.4002	0	0.133077	-0.196222	6.9011	0	1.38687e-08	-1.02029		15.3626	8.19022	0	9.42212e-05	-0.498311	6.40788	-0.356676	4.80686e-14	-1.00372		7.04941	3.53258	0	0.105099	-0.3044
NCU00468	prephenate dehydrogenase	16.4434	21.3003	0	0.0735664	0.469393	9.406	0	0.774961	0.0604363		11.7629	8.60619	0	0.65042	-0.0524681	10.4773	0	0.654257	0.0777968		6.79857	4.12928	0	0.807237	-0.0711468
NCU00469	alpha-tubulin suppressor protein Aats1	0.216763	0.196731	0	0.987759	0.007373	0.118048	0	0.989582	0.00775419		0.204646	0.0935512	0	0.490255	-0.294791	0.0767124	0	0.27084	-0.646278		0.0380494	0.0744693	0	0.393452	0.503887
NCU00470	DNA repair protein Rad9	3.74001	3.14133	0	0.583007	-0.0967847	0.870736	0	0.00022039	-1.14369		2.778	1.38156	0	0.00319408	-0.575771	1.10235	-0.416609	2.69497e-05	-1.03822		1.07574	0.659989	0	0.975288	-0.00930402
NCU00471	hypothetical protein	6.04209	3.80238	0	0.00701106	-0.494743	1.63702	0	9.20723e-05	-0.968042		4.31064	2.57216	0	0.114907	-0.323361	2.20672	-0.0735568	0.0124773	-0.679437		1.7479	0.821585	0	0.255761	-0.362016
NCU00472	CDC37	88.7984	126.88	0	7.02905e-06	0.660391	38.8036	0	0.0802156	-0.308208		37.2007	39.7379	0	1.84994e-09	0.485089	31.5829	0	0.963939	0.00634316		42.4692	37.4446	0	0.0117777	0.505713
NCU00473	hypothetical protein	5.10237	5.14342	0	0.376662	0.15686	15.1942	1.04164	8.50986e-28	2.36406		4.15405	11.5222	1.18772	2.35585e-28	1.80502	10.4116	0.771388	4.88397e-06	1.44822		9.7125	8.55507	0	0.0206016	0.513733
NCU00474	hypothetical protein	0.106392	0.141713	0	0.712157	0.164288	0.0706777	0	0.910601	0.0606254		0.0659548	0.101082	0	0.621441	0.162966	0.0693657	0	0.928655	0.0381884		0.205154	0.0683371	0	0.584111	-0.320494
NCU00475	40S ribosomal protein S18	565.356	841.376	0	3.3821e-09	0.720769	370.448	0	0.187902	0.263694		276.054	274.965	0	1.90313e-14	0.391604	325.367	0	5.322e-18	0.481907		126.285	128.115	0	9.21917e-07	0.682552
NCU00476	UPF0023 family protein	16.3838	15.6496	0	0.55447	0.0887052	8.77179	0	0.928312	-0.0289065		8.42852	5.9624	0	0.607248	-0.094609	7.72165	0	0.429822	0.117433		5.31477	3.89803	0	0.462389	0.216501
NCU00477	carboxypeptidase Y	327.8	176.645	0	7.72262e-24	-0.735966	238.457	0	0.000110634	0.408648		208.248	169.741	0	0.087769	0.102126	171.136	0	0.552368	-0.0377326		89.6529	65.4409	0	0.269438	0.26062
NCU00478	aconidiate-2	5.40704	3.15741	0	0.00721694	-0.604453	2.16741	0	0.276374	-0.41912		3.7803	1.89717	0	3.13182e-05	-0.584544	1.99589	-0.097768	3.74286e-05	-0.668843		7.79733	1.9846	-0.240485	5.1648e-06	-1.21088
NCU00480	ubiquitin C-terminal hydrolase	15.1018	12.2812	0	0.292642	-0.137082	7.06958	0	0.438735	-0.212751		9.84496	6.95639	0	0.345674	-0.0974768	9.22398	0	0.14122	0.15395		6.74446	3.56382	0	0.117909	-0.245634
NCU00481	a-pheromone processing metallopeptidase Ste23	10.1527	4.89279	0	0.000402529	-0.828864	3.12976	0	0.0498059	-0.733632		6.53085	3.36027	-0.0208529	4.67213e-05	-0.546602	3.80753	0	0.000303208	-0.526399		4.03392	1.52716	0	0.000700764	-0.697516
NCU00483	hypothetical protein	4.23332	6.80195	0	0.000621731	0.779917	1.89138	0	0.229744	-0.281556		3.38645	1.80102	0	0.0121026	-0.485275	1.74013	0	0.0257136	-0.668591		2.17627	0.746042	0	0.0340096	-0.745669
NCU00484	NADH:ubiquinone oxidoreductase 18.4	145.331	135.529	0	0.676341	0.0500289	87.8107	0	0.517935	0.141515		90.1725	64.05	0	0.126108	-0.0958476	48.9476	0	1.30071e-18	-0.635216		58.7143	26.2946	0	0.0043985	-0.450238
NCU00485	hypothetical protein	0.49503	6.22279	1.45324	1.69413e-08	2.49229	1.38213	0.160697	0.014979	1.44975		0.373336	0.375956	0	0.767733	0.116227	0.579938	0	0.511815	0.385143		0.758845	0	0	0.0518111	-1.16845
NCU00486	hypothetical protein	31.2801	19.3549	0	1.80577e-05	-0.526544	7.6814	0	4.27857e-12	-1.1286		24.3027	10.2884	-0.291162	1.67026e-10	-0.83024	7.91883	-0.652202	3.39803e-27	-1.36335		20.094	4.26362	-0.579544	2.8532e-23	-1.51448
NCU00487	hypothetical protein	5.88908	9.31014	0	0.000129544	0.776261	3.63875	0	0.531466	0.174247		4.31809	3.35475	0	0.864998	0.0343226	3.15192	0	0.408342	-0.196043		1.63705	1.94437	0	0.0357067	0.818147
NCU00488	protein phosphatase PP2A regulatory subunit A	40.332	24.8132	0	0.00339599	-0.52044	11.1316	0	1.16588e-05	-0.945747		23.8406	15.8649	0	0.076816	-0.184785	12.5056	-0.187023	2.72197e-09	-0.678672		13.6776	7.60044	0	0.367446	-0.14391
NCU00489	cytoplasmic ribosomal protein-10	327.156	453.194	0	3.19368e-05	0.615515	179.614	0	0.932071	0.0170501		126.516	121.153	0	4.76909e-07	0.33501	164.604	0.000151021	3.02715e-16	0.624318		34.0854	37.5776	0	0.00155105	0.759806
NCU00490	DUF803 domain membrane protein	19.2113	15.3788	0	0.209303	-0.172968	9.35228	0	0.372601	-0.171569		17.2425	11.222	0	0.0112735	-0.221943	12.3052	0	0.0102913	-0.242436		18.6607	8.21638	0	0.000191415	-0.482192
NCU00491	hypothetical protein	0.148464	0.148239	0	0.938022	0.0306687	0.0741249	0	0.960107	-0.0248546		0.142018	0.140983	0	0.828468	0.0672645	0	0	0.422975	-0.274499		0.0716764	0	0	0.575772	-0.168961
NCU00492	hypothetical protein	28.2007	26.265	0	0.607199	0.0470558	12.0522	0	0.0487922	-0.351874		29.0324	16.0575	0	1.32846e-08	-0.45495	24.1042	0	0.785387	-0.0246776		31.1469	14.0542	0	0.0048042	-0.457787
NCU00493	coatomer subunit delta	68.203	64.2304	0	0.558715	0.0611292	42.2967	0	0.316432	0.178871		53.8554	47.0288	0	0.00424156	0.201161	40.5487	0	0.0127974	-0.164005		39.6321	22.2484	0	0.174305	-0.146644
NCU00494	hypothetical protein	7.13643	6.85467	0	0.685309	0.10288	1.22456	-0.117587	0.000183742	-1.45868		4.53557	2.48532	0	0.0261007	-0.443802	2.66318	0	0.00241624	-0.513703		2.42162	1.30162	0	0.416542	-0.194305
NCU00495	SipA3	13.1741	13.8486	0	0.0976722	0.213456	12.1492	0	0.00739307	0.706724		8.74553	8.70064	0	4.94634e-05	0.388262	10.7286	0	4.87496e-08	0.538847		4.61431	3.26093	0	0.224313	0.175445
NCU00496	hypothetical protein	2.96678	3.55776	0	0.0641064	0.395084	5.93217	0.563309	4.79134e-06	1.69171		1.71308	4.96505	1.2451	9.41894e-25	1.84557	2.60052	0.12388	0.000107306	0.818229		1.09286	2.88092	1.02022	1.92862e-13	1.97288
NCU00497	hypothetical protein	4.17548	3.07598	0	0.105953	-0.27713	3.16366	0	0.236463	0.435615		3.45838	3.41169	0	0.0116425	0.36839	4.02839	0	0.0253219	0.450502		2.96038	4.07971	0.163867	0.000414358	1.054
NCU00498	molybdenum cofactor biosynthesis protein 1 B	6.58101	5.15571	0	0.246972	-0.189368	3.21771	0	0.589104	-0.14389		4.052	3.00835	0	0.83611	-0.0314993	3.0886	0	0.413101	-0.143275		1.58119	1.85044	0	0.000159127	0.873885
NCU00499	all development altered-1	163.397	137.602	0	0.57291	-0.105137	126.302	0	0.0278374	0.472259		204.594	200.449	0	8.62742e-13	0.365603	138.958	0	1.53091e-08	-0.314307		66.1306	113.872	0.522236	5.01315e-59	1.45934
NCU00500	hypothetical protein	2.93557	1.99912	0	0.198989	-0.363294	1.39533	0	0.602524	-0.180994		3.96328	2.05785	0	0.102924	-0.474101	2.96827	0	0.490732	-0.162748		2.36798	1.58617	0	0.764318	0.0950844
NCU00501	nucleolar complex protein 4	4.40293	4.04927	0	0.910818	0.0221749	1.71617	0	0.0838095	-0.472867		2.46641	1.71047	0	0.619089	-0.122926	2.70422	0	0.0847382	0.360905		1.39642	0.817117	0	0.81052	-0.0739385
NCU00502	ATP synthase subunit 4	192.187	214.969	0	0.0558541	0.314443	142.2	0	0.0862135	0.429048		101.544	94.8264	0	1.64477e-06	0.295747	97.577	0	0.00172352	0.185146		53.023	45.7122	0	8.4594e-06	0.473719
NCU00503	nonselective cation channel protein	4.68661	2.70998	0	0.000680312	-0.616048	1.5655	0	0.0120148	-0.679206		3.52489	1.99962	0	0.024204	-0.403843	2.83452	0	0.711479	-0.0718785		1.49524	0.996248	0	0.716318	0.0970002
NCU00504	hypothetical protein	5.42693	6.9596	0	0.0352472	0.486396	3.29641	0	0.594604	0.149286		3.49993	3.13857	0	0.440661	0.203607	3.62421	0	0.329718	0.265939		3.11972	2.05609	0	0.803289	0.0707545
NCU00505	small nuclear ribonucleoprotein Sm D1	67.7379	65.4069	0	0.347442	0.0996096	18.0218	0	6.08579e-11	-1.02257		51.6535	23.9265	-0.0964724	2.30633e-07	-0.691304	18.8855	-0.659151	1.40511e-09	-1.16667		36.3654	9.42849	-0.423819	3.77604e-12	-1.25096
NCU00506	Pkr1-like	26.4588	18.2053	0	0.00666593	-0.38111	33.3225	0	4.91869e-06	1.1437		17.574	18.7583	0	3.32661e-05	0.478619	25.4133	0.0442936	8.75227e-10	0.762838		14.0503	11.8287	0	0.0459152	0.452368
NCU00509	hypothetical protein	9.81479	10.0851	0	0.561266	0.185613	3.25135	0	0.104103	-0.62519		4.36904	4.58106	0	0.036278	0.432416	4.96323	0	0.0799258	0.404099		10.7878	3.31659	-0.0582282	1.99965e-06	-0.993411
NCU00510	hypothetical protein	0	1.27199	0	0.00158202	1.49531	0.726431	0.0335485	0.0114443	1.50058		0	0.259227	0	0.290379	0.245131	1.15078	0.354593	0.00992433	1.47257		0.261487	0.249712	0	0.666306	0.264941
NCU00512	hypothetical protein	1.46477	1.17216	0	0.625479	-0.146972	0.738484	0	0.76275	-0.101103		1.07833	0.840794	0	0.866975	0.0413904	1.65912	0.0775361	0.000621164	0.83288		0.882999	0.613415	0	0.694	0.127552
NCU00513	phosphotransferase enzyme family domain-containing protein	42.5619	37.4871	0	0.880493	-0.0221434	9.0904	0	1.7301e-09	-1.30245		27.5959	14.3787	0	6.54181e-10	-0.538197	9.97927	-0.624726	3.06142e-33	-1.21436		17.457	6.988	0	0.000178099	-0.611322
NCU00515	hypothetical protein	11.6861	8.86098	0	0.136181	-0.251051	19.0617	0.203611	3.78435e-10	1.50124		12.3354	28.3154	0.926221	1.43762e-51	1.5735	29.0955	0.855569	2.03553e-61	1.47325		13.8873	13.5905	0	0.000202833	0.624899
NCU00516	hypothetical protein	0.389364	0.59182	0	0.314525	0.465585	0.462354	0	0.102237	0.845761		0.331564	0.317039	0	0.620344	0.206176	0.776334	0.224582	0.0513667	1.03603		0.48013	0.283096	0	0.846916	-0.116298
NCU00517	cell cycle checkpoint protein RAD17	5.99984	7.55835	0	0.0101561	0.458463	5.11956	0	0.00247146	0.617063		5.40454	4.54995	0	0.278503	0.148998	4.81578	0	0.568666	0.0804579		4.02556	2.34781	0	0.663278	-0.0897297
NCU00518	MGS207 protein	28.1526	29.2069	0	0.112877	0.205126	20.6767	0	0.114131	0.413653		17.1031	19.5039	0	5.59944e-05	0.564772	22.1887	0	3.52855e-06	0.605991		11.2284	11.2786	0	6.62584e-06	0.690719
NCU00519	ribulose-phosphate 3-epimerase	39.2929	33.788	0	0.805904	-0.0508491	17.7941	0	0.305526	-0.246737		17.9735	13.8252	0	0.862637	0.0212902	21.0717	0	4.40945e-05	0.472225		7.57412	7.54179	0	0.00246745	0.651488
NCU00520	oxidoreductase	30.3571	45.2029	0	0.095746	0.579661	100.117	1.38166	4.62148e-09	2.27178		27.7965	123.747	1.92918	2.33839e-65	2.47395	132.068	1.8575	1.12459e-106	2.46383		48.6945	77.5689	0.242977	2.11002e-06	1.26504
NCU00521	hypothetical protein	75.0357	95.078	0	0.00355072	0.467965	46	0	0.487058	0.154119		73.362	58.5131	0	0.413389	0.0711029	40.2886	-0.0332421	1.24366e-15	-0.617124		129.625	34.2062	-0.44626	6.56878e-10	-1.23218
NCU00522	cystathionine beta-lyase	26.3549	19.6445	0	0.281361	-0.270871	29.4232	0	0.00112369	0.952167		13.7437	25.7044	0.701534	1.52443e-31	1.28087	42.3847	1.24713	1.50213e-94	1.85907		6.71238	4.14263	0	0.929648	-0.0171075
NCU00523	NAD-dependent deacetylase sirtuin-2	6.80003	4.82711	0	0.174315	-0.326949	1.84225	0	0.000702417	-0.954809		4.56712	3.21287	0	0.541843	-0.10468	3.26478	0	0.238261	-0.233084		3.56141	2.41747	0	0.563873	0.123956
NCU00524	hypothetical protein	1.6997	0.463105	-0.0517698	0.0047639	-1.2337	1.14021	0	0.661229	0.213612		1.75073	1.08615	0	0.464913	-0.24025	2.3508	0	0.044397	0.62134		1.27424	1.86788	0.0338176	0.0021919	1.12644
NCU00525	hypothetical protein	0	0	0	NA	NA	0	0	NA	NA		0	0	0	NA	NA	0	0	NA	NA		0	0	0	NA	NA
NCU00526	Lcc1	0.167709	0.0559331	0	0.300791	-0.473603	0.148598	0	0.74834	0.181047		2.2644	1.00949	0	0.0364473	-0.660378	1.18229	0	0.0753846	-0.634219		0.339572	0.666277	0	0.00900903	1.30164
NCU00527	mitochondrial genome maintenance protein Mgr2	29.2725	38.7296	0	0.000280653	0.540392	24.5233	0	0.00662331	0.594926		16.4791	16.4593	0	0.000127844	0.390771	14.6106	0	0.516514	0.0706011		13.1244	8.69536	0	0.602271	0.0818968
NCU00528	hyphal anastomosis-4	8.37026	10.2039	0	0.00624368	0.422689	4.44157	0	0.798716	-0.0419045		6.24099	5.06257	0	0.476458	0.0923654	6.06795	0	0.0640145	0.201165		4.6617	2.74892	0	0.662645	-0.0715186
NCU00529	hypothetical protein	0	0	0	NA	NA	0.135395	0	0.451816	0.237361		0	0	0	NA	NA	0.398644	0	0.292871	0.414274		0	0	0	NA	NA
NCU00530	hypothetical protein	0	0	0	NA	NA	0	0	NA	NA		0	0	0	NA	NA	0	0	NA	NA		0	0	0	NA	NA
NCU00531	hypothetical protein	0	0	0	NA	NA	0	0	NA	NA		0	0	0	NA	NA	0	0	NA	NA		0	0	0	NA	NA
NCU00532	hypothetical protein	0.161434	0.320717	0	0.701081	0.109428	0	0	0.635111	-0.121189		0	0	0	NA	NA	0	0	NA	NA		0	0	0	NA	NA
NCU00533	hypothetical protein	0	0.0847176	0	0.406843	0.197055	0	0	NA	NA		0	0	0	NA	NA	0.0416194	0	0.462125	0.223925		0	0	0	NA	NA
NCU00534	hypothetical protein	0.515153	0.729161	0	0.247576	0.487179	0.577987	0	0.0753589	0.84563		0.404822	0.38728	0	0.592036	0.219825	0.313422	0	0.857207	-0.0957435		0.102886	0.238724	0	0.0451458	1.20895
NCU00535	alanyl-tRNA synthetase	7.24765	9.65469	0	0.0880383	0.503373	2.86017	0	0.10095	-0.440838		3.34528	3.25819	0	0.256818	0.328869	1.99678	0	0.17791	-0.441744		1.37419	1.2229	0	0.293003	0.486678
NCU00536	homoserine O-acetyltransferase	14.7864	33.6232	0.413974	4.86542e-10	1.27887	24.8209	0.271195	1.46958e-07	1.52859		10.9166	22.8854	0.847595	2.16523e-31	1.43692	18.8212	0.333818	2.84065e-23	1.0231		6.60176	13.0409	0.532934	8.00717e-14	1.59284
NCU00537	hypothetical protein	64.7167	170.833	0.441034	7.47128e-10	1.45721	248.548	1.31654	5.02041e-18	2.63305		63.7959	244.487	1.79428	7.2837e-80	2.28191	140.715	0.804521	8.15351e-29	1.36312		52.3362	199.702	1.27822	5.61469e-83	2.58991
NCU00538	PAP/25A associated domain family	5.02319	6.20764	0	0.0265146	0.430152	4.83054	0	0.000103975	0.78184		5.3418	4.73806	0	0.0465966	0.217699	5.08052	0	0.0983497	0.16767		4.91437	3.09387	0	0.959182	0.00739259
NCU00541	hypothetical protein	103.051	137.242	0	0.020535	0.517334	318.37	0.949574	6.85984e-18	2.35562		96.2425	376.981	1.74978	5.5773e-197	2.34533	416.353	1.69494	6.58431e-156	2.34064		134.979	312.976	0.700965	1.08236e-62	1.88351
NCU00542	DUF914 domain membrane protein	29.1717	31.4222	0	0.199887	0.236241	52.9019	0.266315	2.61667e-17	1.677		22.7828	80.4788	1.69309	5.95724e-80	2.18008	85.2389	1.52305	1.46164e-144	2.1376		23.4607	70.8734	1.3291	1.28275e-19	2.21113
NCU00545	hypothetical protein	17.9806	17.7201	0	0.517346	0.130923	13.1971	0	0.0010901	0.420187		11.585	8.6969	0	0.835927	-0.0182785	9.42043	0	0.550713	-0.0562778		7.97581	5.31131	0	0.488982	0.0921635
NCU00547	hypothetical protein	0.295985	0.138708	0	0.356883	-0.445051	0.312431	0	0.216852	0.678862		0.560167	0.148816	0	0.0494987	-0.843756	0.186554	0	0.0427797	-1.01373		0.367076	0.212944	0	0.859956	-0.0974382
NCU00548	MutT/nudix family protein	3.80457	3.05941	0	0.584332	-0.148933	1.15969	0	0.103224	-0.712331		2.49261	1.63899	0	0.577973	-0.175568	0.99538	-0.232077	0.00688209	-0.969644		2.80504	0.679186	0	0.00755325	-1.14084
NCU00549	glutathione transferase omega-1	44.6834	22.0142	0	1.02661e-06	-0.831823	16.297	0	0.00771277	-0.557323		23.7981	15.1175	0	0.0272266	-0.24974	14.333	0	6.55394e-05	-0.478509		5.09451	7.26572	0.0839371	2.18429e-08	1.17527
NCU00550	hypothetical protein	3.82446	3.0043	0	0.335835	-0.185934	1.66385	0	0.138296	-0.314796		3.73832	2.22481	0	0.0197812	-0.342816	3.88234	0	0.0204642	0.293167		3.13457	1.58288	0	0.118043	-0.286883
NCU00551	myo2-like	17.3463	13.4445	0	0.0912526	-0.206197	5.58976	0	1.36261e-05	-0.741445		12.0862	5.78872	-0.0830676	1.29228e-14	-0.657094	7.3007	0	2.17785e-09	-0.479095		6.57121	2.87854	0	8.66541e-05	-0.495173
NCU00552	albino-1	295.503	175.101	0	0.0171009	-0.577811	287.975	0	0.0188881	0.750112		266.527	284.682	0	2.194e-11	0.492304	316.551	0	0.000607056	0.486648		96.1005	57.0808	0	0.511062	-0.0764076
NCU00553	rho GTPase activator	24.0603	23.5803	0	0.236137	0.119662	7.72364	0	7.43902e-06	-0.756901		19.7827	11.2307	0	1.00117e-06	-0.416597	10.6823	-0.0979348	2.20594e-11	-0.642184		10.2927	6.57852	0	0.748209	0.0408469
NCU00554	homoserine-1	32.7469	49.1468	0	1.38118e-08	0.730737	37.1536	0	1.1206e-11	1.04162		15.0742	23.5814	0.416874	1.13817e-20	1.02562	45.728	1.04567	7.98395e-60	1.82687		8.18355	16.5666	0.545805	3.79056e-11	1.60374
NCU00556	RNA binding protein	35.3935	33.0892	0	0.620455	0.0516444	12.8996	0	0.000374775	-0.578711		23.8311	19.5548	0	0.192007	0.111753	15.5344	0	4.1005e-05	-0.370071		25.806	16.7362	0	0.951728	0.016989
NCU00557	hypothetical protein	0.982003	1.82193	0	0.233011	0.576679	0.489506	0	0.942595	-0.0443364		0.726009	0.399307	0	0.656358	-0.189404	0.478758	0	0.703711	-0.219668		0.939298	0.0674882	0	0.0474428	-1.24396
NCU00558	hypothetical protein	20.3909	13.5883	0	0.0178102	-0.42509	5.18729	0	2.58774e-07	-1.07168		13.3149	7.51508	0	0.00554883	-0.41838	7.14274	-0.0339712	3.49241e-05	-0.644897		8.58807	5.51945	0	0.858204	0.0330411
NCU00559	hypothetical protein	12.0125	2.76215	-0.954921	8.1441e-26	-1.90173	2.05225	-0.354752	3.65591e-11	-1.61924		17.419	7.06256	-0.323552	9.76441e-25	-0.89685	11.1948	0	0.0170061	-0.384922		5.1828	3.56687	0	0.405726	0.139952
NCU00560	WD domain-containing protein	14.3896	9.80125	0	0.00487621	-0.39302	3.21815	0	1.3348e-05	-1.21353		11.3553	6.54145	0	0.0134554	-0.386029	4.96343	-0.330757	5.12464e-12	-0.937453		7.03016	2.45007	0	3.16638e-05	-0.813925
NCU00561	hypothetical protein	5.88566	4.68917	0	0.356289	-0.168566	2.35115	0	0.106879	-0.425848		7.65482	3.92945	0	0.000428422	-0.543649	7.50606	0	0.172061	0.215934		4.51026	4.13312	0	0.0160116	0.556325
NCU00562	hypothetical protein	18.3502	17.6592	0	0.61981	0.107958	3.46234	-0.0212065	1.26299e-08	-1.45232		9.16812	4.13502	-0.18261	4.50566e-07	-0.727346	4.30071	-0.221052	4.75749e-08	-0.83136		4.47467	2.16412	0	0.172675	-0.326152
NCU00563	hypothetical protein	0.903715	1.1312	0	0.246426	0.414226	0.21371	0	0.0690818	-0.926163		0.762874	0.392534	0	0.272724	-0.423414	0.641641	0	0.958738	-0.0205597		0.733662	0.36892	0	0.578266	-0.246212
NCU00564	mitochondrial 40S ribosomal protein MRP2	70.5174	64.5607	0	0.832521	0.022826	50.7733	0	0.0781723	0.386223		46.1636	30.6135	0	0.0771223	-0.19291	38.4385	0	0.827622	-0.0201025		25.2799	16.5167	0	0.629525	0.0769419
NCU00565	lipoic acid synthetase	17.0868	29.7205	0	3.78261e-18	0.936279	19.2668	0	0.0342594	0.890865		12.2936	11.6445	0	0.00279776	0.316749	24.0295	0.678359	2.46287e-37	1.20603		16.3086	6.0997	0	1.29458e-05	-0.736106
NCU00566	synaptobrevin	164.521	153.916	0	0.54906	0.0529642	85.6261	0	0.601276	-0.0705763		135.458	88.4099	0	0.0102289	-0.216839	96.0028	0	0.000165486	-0.251601		143.867	68.4133	0	0.000479048	-0.375563
NCU00567	arginine-6	17.5383	33.0476	0.278258	3.27684e-05	1.01458	9.77582	0	0.878642	0.0413257		8.57546	8.98419	0	8.69484e-05	0.453667	12.3482	0.184033	2.97644e-11	0.761698		5.23652	5.80544	0	0.00100027	0.774947
NCU00568	hypothetical protein	10.5535	21.4852	0.197845	1.49176e-16	1.14756	12.373	0	8.66438e-10	1.07243		13.0305	13.1492	0	0.0141294	0.393104	13.7022	0	0.0320717	0.310156		20.2268	11.3722	0	0.567256	-0.188496
NCU00569	SOH1 family protein	12.9252	14.2012	0	0.160245	0.284078	9.21071	0	0.152934	0.374889		6.88735	6.16875	0	0.246199	0.222722	7.08655	0	0.194443	0.2735		5.70122	3.5038	0	0.928986	-0.0276043
NCU00570	DNA-directed RNA polymerase III polypeptide	8.74308	8.14595	0	0.828246	0.0495387	2.04565	0	0.000536505	-1.12741		4.6712	3.04925	0	0.447874	-0.197094	2.95627	0	0.154711	-0.392179		4.88086	1.13376	-0.101316	0.00107852	-1.29371
NCU00571	hypothetical protein	43.8294	43.8309	0	0.212652	0.149702	16.3349	0	0.000508299	-0.546283		31.6331	18.6086	0	0.0162025	-0.353615	16.4282	-0.120355	1.93869e-09	-0.69028		36.205	9.60547	-0.341597	5.66634e-21	-1.21251
NCU00572	thaumatin family protein	3.11717	2.19885	0	0.233277	-0.326915	1.22753	0	0.14558	-0.444462		3.3156	1.37626	-0.142369	0.00106589	-0.796824	2.76722	0	0.935827	-0.0169227		1.59905	1.74156	0	0.0279931	0.772664
NCU00573	hypothetical protein	173.288	151.396	0	0.723536	-0.0479611	89.1608	0	0.521969	-0.0874279		139.379	91.0587	0	0.0130432	-0.220216	74.2511	-0.0752502	1.16823e-12	-0.665422		132.446	36.9405	-0.375331	1.66336e-18	-1.14623
NCU00574	hypothetical protein	5.02658	10.0314	0	0.00130706	1.0173	8.96696	0.330329	1.34614e-05	1.55851		6.92457	4.43657	0	0.587837	-0.186009	8.93987	0	0.0963885	0.571232		8.03418	4.99121	0	0.902593	-0.0526983
NCU00575	glucokinase	108.104	851.517	2.1618	1.46253e-80	3.0383	545.818	1.76344	6.64371e-99	3.15196		63.3604	271.853	1.91773	8.90657e-170	2.46758	346.233	2.04981	1.49136e-91	2.65802		40.8407	167.384	1.66961	2.22818e-16	2.49938
NCU00576	hypothetical protein	12.6828	19.0327	0	0.000752353	0.694745	7.85867	0	0.622226	0.162646		12.4777	10.1042	0	0.422833	0.0906039	8.731	0	0.0231919	-0.26836		8.26906	5.98895	0	0.229086	0.227582
NCU00577	hypothetical protein	7.90421	11.952	0	0.000228676	0.70599	7.64972	0	0.000342068	0.786066		8.49993	7.35397	0	0.187227	0.187486	6.18456	0	0.183831	-0.205313		8.24642	5.43486	0	0.73473	0.0653662
NCU00578	peptidyl-prolyl cis-trans isomerase-like 1	13.6451	13.1191	0	0.696171	0.104484	1.69961	-0.575103	6.03074e-06	-1.84981		5.39598	2.39479	0	0.00465888	-0.70495	1.9394	-0.406367	2.51748e-05	-1.16088		2.89349	1.41683	0	0.454675	-0.292157
NCU00579	oxysterol binding protein 1	16.6184	19.5618	0	0.00190373	0.385792	28.2696	0.243262	4.68572e-10	1.56696		14.452	27.4357	0.759131	2.09499e-21	1.29149	21.57	0.273238	8.95015e-17	0.817293		11.2471	17.6579	0.197416	2.13957e-07	1.24959
NCU00580	acyl-CoA thioesterase	10.9299	7.98982	0	0.134897	-0.281308	3.17745	0	0.00960991	-0.830731		6.45775	3.52265	0	0.0325689	-0.442565	2.81019	-0.104203	6.5705e-06	-0.920639		3.8856	1.81419	0	0.202743	-0.408281
NCU00581	phosphopantetheinyl transferase	19.4766	12.7534	0	0.0551323	-0.444325	11.7863	0	0.646117	0.126398		13.4579	12.7821	0	0.00762292	0.317781	11.4098	0	0.953359	0.0076478		14.1648	5.08077	0	0.0161908	-0.716322
NCU00582	cryptochrome	35.6538	44.0712	0	8.25397e-05	0.445941	92.5955	0.807481	9.21337e-60	2.21567		24.8553	54.262	0.929563	2.75888e-42	1.50504	68.3612	0.964054	1.66809e-08	1.60064		29.6871	6.53543	-0.626404	2.06218e-09	-1.41272
NCU00583	hypothetical protein	0	0.180258	0	0.254535	0.34688	0	0	NA	NA		0	0	0	NA	NA	0	0	NA	NA		0	0	0	NA	NA
NCU00584	hypothetical protein	30.6513	26.4072	0	0.620541	-0.0656214	23.7777	0	0.00305333	0.489441		17.2071	13.7839	0	0.523969	0.0801716	8.52771	-0.109074	5.44161e-06	-0.749492		14.8735	1.63764	-1.43809	3.44114e-32	-2.43587
NCU00585	albino-2	78.8323	50.6083	0	0.139747	-0.449089	138.461	0.226626	8.61577e-07	1.54126		50.4647	66.9604	0.232797	8.14534e-12	0.798084	42.2612	0	0.97484	-0.00831858		30.4891	8.42785	-0.369349	4.71957e-13	-1.16733
NCU00586	non-anchored cell wall protein-6	5.66923	19.1897	0.945674	4.51102e-09	1.70624	63.751	2.7782	8.17022e-21	3.79125		15.4895	17.4917	0	1.81344e-05	0.566129	112.987	2.48787	1.30159e-135	3.08251		9.80555	16.116	0.342606	4.47712e-08	1.32271
NCU00587	osmotic sensitive-5	19.6379	29.1288	0	2.32273e-08	0.71398	13.3683	0	0.119606	0.310339		15.2504	10.8375	0	0.448101	-0.0883696	16.0886	0	0.0173645	0.321853		9.46841	4.97029	0	0.31321	-0.214787
NCU00589	auxin Efflux Carrier superfamily	57.3494	105.84	0	6.85679e-05	0.948853	136.175	0.626435	1.57709e-13	1.99109		66.8738	140.369	0.856672	1.0513e-46	1.44648	156.27	0.833776	2.31989e-122	1.46342		84.0579	82.3437	0	0.000581011	0.619548
NCU00590	hypothetical protein	17.8086	15.5115	0	0.848341	-0.0356422	8.69169	0	0.54683	-0.148853		13.7153	7.5091	0	0.00564236	-0.457678	13.4047	0	0.248415	0.200529		9.0031	5.53156	0	0.940922	-0.0150779
NCU00591	methylcrotonoyl-CoA carboxylase subunit alpha	13.1533	12.7139	0	0.389952	0.101167	7.94047	0	0.352896	0.141012		11.5948	6.2335	0	0.000115221	-0.491969	12.8098	0	0.00555147	0.37898		10.9291	5.02161	0	0.298926	-0.360449
NCU00592	pre-mRNA-splicing factor cwc-25	16.9431	19.9682	0	0.125865	0.350496	19.4304	0	0.000160306	0.998767		16.9838	14.2042	0	0.200294	0.138556	14.3385	0	0.991601	0.00116002		23.3977	15.6816	0	0.837744	0.0597473
NCU00593	COP9 signalosome-2	22.9628	21.6771	0	0.581652	0.0700623	9.08498	0	0.0131655	-0.451053		15.3525	8.98569	0	0.000691609	-0.370018	10.3686	0	0.00386258	-0.320092		9.21095	4.37741	0	0.0197385	-0.379506
NCU00594	hypothetical protein	0.546791	0.543812	0	0.913085	0.0423643	0.18149	0	0.773923	-0.152058		0.338284	0.172818	0	0.807041	-0.0622778	0.177889	0	0.78606	-0.11704		0.608737	0	0	0.116822	-0.876324
NCU00595	ubiquitin thiolesterase	24.2114	32.0026	0	0.00488176	0.521086	33.8933	0	6.30048e-09	1.29567		24.5247	30.6747	0.165707	2.61065e-17	0.709586	32.3853	0.033393	3.56275e-13	0.638354		21.1946	22.7384	0	0.000836524	0.730871
NCU00596	lipoyltransferase	12.5298	12.4987	0	0.49001	0.140889	15.2087	0	8.97696e-06	1.09336		10.3185	7.34037	0	0.512463	-0.089579	15.1157	0.152041	7.99436e-13	0.789975		4.74196	4.18841	0	0.0205139	0.477345
NCU00597	deoxyribose-phosphate aldolase 2	3.1426	4.71505	0	0.00294219	0.687313	2.54408	0	0.147879	0.507018		2.00897	2.10289	0	0.0965462	0.417791	3.7815	0.431439	3.12177e-06	1.10491		1.11468	1.2896	0	0.105333	0.719676
NCU00598	thioredoxin	28.3331	26.9083	0	0.693542	0.0657643	13.3477	0	0.351235	-0.213206		22.6859	12.6791	0	0.000447821	-0.433218	21.2652	0	0.215849	0.149615		20.783	12.8365	0	0.99546	-0.000864785
NCU00599	37S ribosomal protein Rsm22	4.64139	4.2551	0	0.886133	0.0239974	1.72585	0	0.0465944	-0.526638		3.16406	2.481	0	0.842263	0.0374612	1.88754	0	0.0166746	-0.492363		2.73841	1.02867	0	0.00442461	-0.712185
NCU00600	rho-type GTPase-3	120.847	91.7674	0	0.00679866	-0.246206	91.6808	0	0.0311562	0.451894		116.092	83.181	0	0.345879	-0.0866989	103.334	0	0.425889	0.0723832		199.77	77.1589	0	3.23339e-15	-0.67881
NCU00602	siroheme synthase	17.1219	11.8728	0	0.00786016	-0.368491	4.37348	0	6.029e-08	-1.06911		10.7307	7.7303	0	0.500446	-0.0753967	6.1574	0	2.05764e-06	-0.552919		23.5917	10.1062	0	0.00682486	-0.550017
NCU00603	hypothetical protein	0.22883	0.304491	0	0.694026	0.175515	0.152256	0	0.877476	0.0834		0.145856	0.868762	0	0.017778	0.999037	0.445034	0	0.296399	0.575904		1.60983	1.07367	0	0.912582	0.0572331
NCU00604	hypothetical protein	11.1283	14.3922	0	0.000378597	0.508122	6.88179	0	0.442042	0.173512		9.97642	17.4055	0.576245	8.19924e-14	1.16216	6.65005	0	0.0185987	-0.335676		67.57	39.5498	0	0.705027	-0.142974
NCU00605	ThiF domain-containing protein	6.9469	10.2763	0	0.000112122	0.694041	8.83449	0	2.14056e-07	1.18324		2.61727	5.33916	0.730218	3.83236e-15	1.36376	5.22837	0.49147	3.4817e-12	1.21261		6.88999	3.79509	0	0.568874	-0.218604
NCU00606	short-chain alcohol dehydrogenase	2.17787	1.37525	0	0.39278	-0.366627	1.02896	0	0.682604	-0.17855		1.19565	0.616762	0	0.448702	-0.321458	1.0788	0	0.865226	0.0873932		4.10569	1.31065	0	0.16314	-0.781203
NCU00607	hypothetical protein	4.98308	3.62678	0	0.413012	-0.279084	14.022	0.896119	0.000290924	1.8283		22.2958	17.7976	0	0.699993	0.080711	34.1454	0.120219	0.0656948	0.758709		3523.79	88.0486	-3.66901	3.29084e-14	-3.68688
NCU00608	AMP-binding enzyme	16.5659	15.3662	0	0.725781	0.0425755	8.60805	0	0.691038	-0.0710491		10.7835	8.06367	0	0.847137	-0.0253115	9.8541	0	0.398295	0.10969		16.2502	3.81591	-0.399004	1.44292e-09	-1.35983
NCU00609	Och1 homolog	14.83	11.9937	0	0.405107	-0.160625	7.57926	0	0.652623	-0.106028		13.9039	7.47933	0	6.20226e-05	-0.487787	7.36068	-0.0622463	2.44051e-08	-0.667045		8.14215	2.72613	0	0.00141859	-0.871113
NCU00611	hypothetical protein	3.91179	3.71056	0	0.704625	0.0757187	1.61521	0	0.272388	-0.377089		3.97729	2.29321	0	0.102209	-0.364731	4.8679	0	0.000428227	0.530454		3.22118	2.22649	0	0.523261	0.147725
NCU00614	DUF1620 domain-containing protein	27.8871	28.3111	0	0.117287	0.175094	14.9294	0	0.860502	-0.0255081		17.1198	16.0365	0	2.05186e-05	0.300209	14.4646	0	0.998821	0.000111163		12.4402	5.42416	0	1.78878e-05	-0.504133
NCU00616	hypothetical protein	7.43115	4.43418	0	0.0122154	-0.557011	2.39916	0	0.00217327	-0.723574		6.8185	3.29236	0	6.1731e-05	-0.634833	2.24709	-0.741309	2.08435e-08	-1.3093		6.41029	1.44373	-0.392661	3.27534e-11	-1.41157
NCU00617	phosducin family protein	22.6287	22.1739	0	0.462301	0.122388	9.86843	0	0.116096	-0.310267		13.5773	11.1292	0	0.368081	0.109918	6.58988	-0.125994	9.73335e-09	-0.786221		5.41524	3.91673	0	0.329446	0.230557
NCU00618	40S ribosomal protein S27	469.536	588.123	0	1.32735e-10	0.473056	325.83	0	0.0079661	0.341109		260.188	269.803	0	5.2447e-15	0.446027	316.36	0	9.91666e-24	0.523763		119.199	136.719	0	9.67213e-07	0.84393
NCU00619	hypothetical protein	21.3737	51.1456	0.5343	4.21227e-23	1.37403	36.7217	0.230953	5.20989e-12	1.58271		17.6695	20.1945	0	5.58273e-06	0.57303	34.2503	0.54785	4.5193e-25	1.18465		21.9078	20.6284	0	7.82747e-06	0.584402
NCU00620	hypothetical protein	10.191	12.9516	0	0.0121351	0.468408	5.99976	0	0.674611	0.0946693		8.40365	5.24554	0	0.141892	-0.27022	7.78598	0	0.435029	0.131293		7.74817	2.79046	0	0.000204628	-0.767595
NCU00621	TORC1 growth control complex subunit Kog1	5.32987	3.43019	0	0.00424688	-0.46347	1.57054	0	0.00506748	-0.836999		5.08264	2.65708	0	2.86097e-06	-0.529275	2.50582	-0.0793428	2.19882e-10	-0.767639		2.78824	1.68466	0	0.775768	-0.0558676
NCU00622	cell polarity protein	15.5722	10.7903	0	0.0186797	-0.361483	11.3713	0	0.0836309	0.400677		11.9046	12.8342	0	0.000107832	0.490238	12.6094	0	0.017269	0.316623		7.27023	8.22162	0	1.68422e-07	0.832485
NCU00623	integral membrane protein	29.3247	27.5589	0	0.701972	0.0548384	21.3883	0	0.0891999	0.39212		21.2093	20.6908	0	0.000903601	0.357827	17.8396	0	0.97782	-0.00318826		14.6253	10.9589	0	0.110607	0.256596
NCU00624	yif1-like	30.9528	37.8328	0	0.0125086	0.419853	16.0322	0	0.664388	-0.0864718		23.8064	17.2134	0	0.547933	-0.0721296	15.037	0	8.31109e-05	-0.418102		16.6468	9.08178	0	0.332492	-0.20651
NCU00627	hypothetical protein	234.327	381.938	0	1.59149e-05	0.828148	164.077	0	0.000903178	0.354891		184.345	220.573	0.03705	3.10135e-24	0.649258	200.615	0	0.00130355	0.361152		250.747	156.723	0	0.996257	-0.000469105
NCU00628	hypothetical protein	4.8033	17.1672	0.973941	1.66496e-09	1.7746	8.48811	0.337488	1.1542e-09	1.59624		5.43987	12.8319	1.02025	5.12567e-47	1.60727	16.7838	1.24049	1.35867e-65	1.85312		4.86539	15.8202	1.32114	1.22124e-11	2.18241
NCU00629	embden-meyerhof pathway-3	45.6673	162.719	1.04053	8.77992e-23	1.8931	289.072	1.8348	1.15545e-66	3.42655		38.2084	310.358	2.83266	6.61496e-116	3.31396	326.929	2.65457	3.95701e-157	3.29577		43.6321	291.723	2.32851	1.44719e-47	3.28653
NCU00630	hypothetical protein	2.27211	2.60227	0	0.278788	0.303177	0.924822	0	0.159598	-0.406821		1.93725	1.57419	0	0.655907	0.0932799	1.31087	0	0.174068	-0.305268		2.83946	1.33115	0	0.159873	-0.401014
NCU00631	chromatin remodelling factor 9-1	4.67356	3.38278	0	0.132041	-0.309365	5.59724	0	6.49165e-11	1.10415		5.30322	4.90444	0	0.0184776	0.278971	6.1356	0	5.63326e-06	0.451664		5.05301	2.53184	0	0.0727145	-0.307398
NCU00632	type I phosphodiesterase/nucleotide pyrophosphatase	14.3844	22.1407	0	8.92086e-11	0.762908	14.3212	0	0.00043691	0.835223		11.2125	16.7061	0.338907	6.41204e-19	0.956378	13.5147	0	2.55552e-05	0.505982		8.70541	12.6587	0.24345	1.52855e-10	1.18593
NCU00633	hypothetical protein	68.7118	144.001	0.221553	3.184e-15	1.19567	148.406	0.0833415	1.61061e-26	1.94392		34.8768	107.477	1.35176	3.73172e-21	1.90925	104.987	1.19043	3.64672e-41	1.81162		65.2773	77.5774	0	0.0139749	0.809432
NCU00634	ribosomal protein L14	511.986	761.707	0	1.72819e-08	0.72023	320.016	0	0.287714	0.197733		239.435	236.693	0	6.82502e-09	0.380304	257.864	0	3.7416e-09	0.352509		93.7377	91.351	0	0.00113887	0.608103
NCU00635	nascent polypeptide-associated complex subunit alpha	249.769	272.881	0	0.0359378	0.282538	135.95	0	0.986905	0.00320598		120.234	118.479	0	1.61867e-07	0.372575	133.932	0	2.0948e-11	0.39821		46.1201	53.5764	0	2.35664e-11	0.881865
NCU00636	ATP synthase subunit D	125.43	138.163	0	0.00460985	0.28951	96.7289	0	0.00960426	0.487567		65.8557	68.7055	0	2.03401e-14	0.456976	62.1315	0	0.00800864	0.160692		39.125	36.9232	0	8.59956e-09	0.597237
NCU00638	hypothetical protein	2.97155	0.49721	-0.971037	6.89263e-05	-1.72288	1.82958	0	0.863576	0.103871		2.43854	1.0765	0	0.0157623	-0.687168	4.24197	0.2156	9.88651e-06	1.00122		2.95795	0.709521	-0.110678	0.00103701	-1.20906
NCU00640	hypothetical protein	12.3013	18.8149	0	0.00379198	0.715445	11.0244	0	0.0555132	0.653762		12.8699	9.10752	0	0.702193	-0.0966749	13.1965	0	0.280403	0.263287		8.01144	4.35694	0	0.61445	-0.208256
NCU00641	cytochrome c oxidase-assembly factor cox-16	14.3254	14.9757	0	0.544414	0.182342	9.1953	0	0.519573	0.207168		12.3953	10.7147	0	0.481594	0.167839	11.381	0	0.63864	0.112088		11.2161	4.56802	0	0.104322	-0.564426
NCU00642	glycosylhydrolase family 35-1	27.9406	14.5761	0	0.000200224	-0.746599	28.0608	0	1.7169e-05	0.849876		23.3068	26.246	0	0.000532233	0.548766	56.9218	0.865932	2.76056e-111	1.52612		15.7809	27.1121	0.363166	1.49721e-47	1.46221
NCU00643	L-arabinitol 4-dehydrogenase	17.042	12.0645	0	0.0287413	-0.335012	5.71557	0	0.0137321	-0.660868		9.09237	5.71172	0	0.143957	-0.254227	6.34414	0	0.154939	-0.259549		2.94917	3.7903	0	0.00131813	0.953123
NCU00644	ATP synthase subunit G	66.1008	76.3911	0	0.00718318	0.352638	56.5392	0	0.000705383	0.630198		46.207	44.6466	0	0.00270217	0.339432	46.1239	0	0.00254928	0.239314		34.8725	18.2074	0	0.208801	-0.273932
NCU00645	hypothetical protein	0.0847082	0.169416	0	0.642798	0.161304	0	0	0.618493	-0.132319		0.40346	0	0	0.14385	-0.458542	0.0829259	0	0.323413	-0.533436		0.326686	0	0	0.19333	-0.685821
NCU00646	methyltransferase LaeA	2.87091	3.29327	0	0.14256	0.330181	1.4314	0	0.654074	-0.126683		2.23625	2.07696	0	0.412927	0.241404	2.34922	0	0.326763	0.285265		3.72045	1.73794	0	0.106822	-0.402451
NCU00648	choline transporter	0.536085	0.481502	0	0.950752	0.0293805	0.106734	0	0.242002	-0.721154		0.607535	0.32212	0	0.341994	-0.369191	0.609418	0	0.60041	0.219677		0.63392	0.165466	0	0.0530085	-0.981615
NCU00649	nicotinic acid-6	14.1866	14.0688	0	0.436369	0.146049	6.2552	0	0.225473	-0.288387		7.50571	6.79143	0	0.0599848	0.246217	6.01054	0	0.565762	-0.0764138		4.56672	3.08654	0	0.615734	0.154499
NCU00650	Wdr1p	3.89161	3.9805	0	0.31847	0.17505	1.43803	0	0.0321754	-0.544035		2.54734	1.93031	0	0.977938	-0.00496028	3.15977	0	0.0032163	0.537832		2.70564	0.846579	-0.0489858	0.00989877	-0.944512
NCU00651	peptide N-glycanase-1	15.7757	16.5102	0	0.236214	0.199922	12.7049	0	0.00652541	0.533739		15.0637	14.3469	0	0.00291721	0.317116	15.0348	0	0.035932	0.234662		24.7674	9.39921	0	3.99724e-07	-0.691498
NCU00652	male barren-2	5.80278	3.84801	0	0.0410622	-0.418451	2.0454	0	0.0052184	-0.608741		5.82849	3.0932	0	0.000662667	-0.498069	11.7617	0.467643	1.33481e-07	1.21575		20.2525	5.02663	-0.295806	5.78465e-05	-1.26574
NCU00653	hypothetical protein	2.93111	1.83751	0	0.100711	-0.459979	1.49809	0	0.85847	-0.0674593		1.70718	1.17447	0	0.626425	-0.131444	3.65963	0.596487	3.67033e-10	1.2978		5.16568	2.17739	0	0.0805842	-0.542985
NCU00654	hypothetical protein	14.8754	12.5123	0	0.509903	-0.101539	16.202	0	2.69956e-08	0.967409		16.4341	19.3056	0	3.69879e-05	0.604168	18.3125	0	0.00682337	0.3864		11.3095	15.0938	0.0860737	3.07133e-11	1.08959
NCU00655	mitochondrial enoyl reductase	64.9524	60.6214	0	0.663215	0.0534721	22.0752	0	0.0216417	-0.63921		33.3991	21.8037	0	0.0111011	-0.215238	14.6178	-0.317603	7.01764e-21	-0.939896		11.9429	7.6578	0	0.763736	0.080747
NCU00656	phosphoinositide 3-kinase	8.77669	7.7296	0	0.820117	-0.0306404	6.23184	0	0.0255108	0.370515		8.05051	7.26947	0	0.0404268	0.243414	7.76179	0	0.1027	0.188095		5.82896	4.11986	0	0.30239	0.171184
NCU00657	hypothetical protein	7.97597	5.80613	0	0.0575963	-0.299557	3.81087	0	0.324759	-0.191892		5.84198	4.21704	0	0.625785	-0.0726939	3.84219	0	0.0241087	-0.356035		3.02872	1.77955	0	0.778403	-0.0667677
NCU00658	male barren-3	0.725732	0.724153	0	0.636519	0.123473	1.09205	0	0.00535965	1.22322		0.909291	0.745064	0	0.588768	0.102477	3.38647	1.38842	1.76875e-11	1.99848		3.77249	2.17248	0	0.723335	-0.151341
NCU00659	hypothetical protein	2.47358	3.82686	0	0.0348339	0.671236	17.0813	1.72957	4.28047e-05	2.37208		3.74454	2.12077	0	0.21815	-0.36205	40.9673	2.96843	2.7067e-110	3.62714		0.692363	1.51007	0.452838	0.000691253	1.56696
NCU00660	glutamyl-tRNA amidotransferase	22.9789	21.7557	0	0.668633	0.0635654	9.66199	0	0.0284186	-0.376732		15.2904	8.27556	0	0.000125229	-0.481112	9.54353	0	0.00109019	-0.434344		6.10593	2.83447	0	0.0613968	-0.407903
NCU00662	RNA binding protein	1.9874	2.07253	0	0.446516	0.206779	1.33347	0	0.37919	0.285952		1.57475	1.23352	0	0.85883	0.0421261	1.52624	0	0.447896	0.18942		1.18676	0.450357	0	0.0874814	-0.64427
NCU00663	hypothetical protein	25.5078	15.6284	0	0.000442319	-0.542561	13.2068	0	0.642106	-0.0801118		18.2135	10.9274	0	0.0178341	-0.328543	9.76746	0	1.43855e-05	-0.642868		7.68308	6.00055	0	0.305419	0.35523
NCU00664	pre-mRNA-splicing factor isy-1	5.50728	4.45679	0	0.317297	-0.15007	1.74597	0	0.00479454	-0.751898		3.61041	1.79754	0	0.000561944	-0.585649	2.12083	0	0.00277056	-0.513499		3.54653	0.874328	-0.307351	2.13532e-08	-1.28331
NCU00665	Ser/Thr protein phosphatase	0.0587286	0.0291687	0	0.776962	-0.085505	0.0731559	0	0.512783	0.366076		0.0280468	0.0278425	0	0.865825	0.0426649	0.028579	0	0.87238	0.082131		0	0.0141173	0	0.442933	0.25866
NCU00666	hypothetical protein	2.49865	4.54248	0.0192467	0.00057127	0.928109	1.88675	0	0.0988434	0.446601		2.62133	2.1757	0	0.551417	0.119226	2.08864	0	0.697988	-0.0833122		2.42274	1.16501	0	0.328785	-0.324013
NCU00667	vacuolar membrane ATPase-11	91.3106	71.3848	0	0.0847801	-0.203105	78.2117	0	5.0126e-06	0.634618		71.6924	89.9214	0.0827966	3.68931e-22	0.71689	78.1542	0	4.26919e-05	0.363782		81.597	63.1054	0	0.00124866	0.310794
NCU00668	rho guanyl nucleotide exchange factor 1	20.8558	15.2858	0	0.104443	-0.275127	8.55165	0	0.0826489	-0.388446		12.6465	10.5184	0	0.236716	0.132963	8.92771	0	0.0114232	-0.253387		9.21347	5.61098	0	0.978248	-0.00515142
NCU00669	oligosaccharyl transferase subunit	43.2046	43.9378	0	0.164549	0.176451	13.6416	0	2.79168e-05	-0.770374		24.6978	13.6445	0	0.000168811	-0.448568	15.1159	0	1.43115e-05	-0.458256		16.0968	4.81827	-0.0666733	2.47322e-11	-1.04285
NCU00670	NADH:ubiquinone oxidoreductase 9.5	180.363	175.785	0	0.19761	0.11365	106.883	0	0.673481	0.115754		124.09	86.9763	0	0.123279	-0.115324	75.8709	0	2.62224e-10	-0.464635		73.8387	46.1869	0	0.889903	0.0164094
NCU00671	beige/BEACH domain-containing protein	13.709	8.92468	0	1.39965e-05	-0.459103	5.56485	0	0.0543804	-0.418187		9.70879	6.27451	0	0.00233755	-0.229596	7.5071	0	0.0949929	-0.125193		7.12577	2.9095	0	5.02471e-06	-0.595689
NCU00673	serine protease p2	471.456	217.817	0	5.19776e-27	-0.954296	266.885	0	0.742295	0.0484836		384.31	225.856	0	5.25266e-14	-0.368894	224.654	0	5.5477e-36	-0.530074		321.064	141.264	0	0.00453851	-0.468019
NCU00674	hypothetical protein	1.18152	0.74126	0	0.127881	-0.457907	0.807456	0	0.4679	0.286904		1.709	1.13236	0	0.439823	-0.181419	0.778132	-0.0797714	0.0019895	-0.842542		1.73611	1.0418	0	0.942162	-0.023738
NCU00675	efr-3	2.42048	2.26742	0	0.755713	0.0613274	3.63467	0.0319491	1.91473e-12	1.42099		3.06044	3.42578	0	0.000266539	0.544948	2.96209	0	0.259443	0.193448		1.77668	1.86132	0	0.001582	0.746612
NCU00676	F1-ATP synthase assembly protein	10.0573	14.5805	0	7.55861e-05	0.673419	5.92546	0	0.798446	0.110111		6.14116	4.70902	0	0.934697	0.0133858	3.95416	0	0.0250232	-0.382941		4.60649	1.54294	0	0.00244205	-0.865594
NCU00677	phenylacetyl-CoA ligase	55.2956	20.9402	-0.160131	0.00100237	-1.10751	38.8009	0	0.435259	0.291239		51.099	16.5779	-0.730257	1.66827e-18	-1.20467	20.9084	-0.413969	2.39889e-13	-1.03918		12.9317	13.9522	0	0.00459447	0.757767
NCU00678	glutamate decarboxylase	5.87023	3.09088	0	0.00220059	-0.731656	9.61417	0.0107861	0.001969	1.33486		3.95307	2.02961	0	0.0586316	-0.493611	5.82819	0.125033	0.00383262	0.773848		0.533471	0.727345	0	0.0184053	0.971714
NCU00679	hypothetical protein	0.637673	0.406591	0	0.346516	-0.385916	0.265038	0	0.536031	-0.312747		0.685562	0.302771	0	0.200547	-0.52245	0.276152	0	0.0459323	-0.884496		0.527753	0.181225	0	0.219775	-0.654834
NCU00680	2-methylcitrate dehydratase	37.5473	34.1229	0	0.877764	0.016984	11.9179	0	0.00188046	-0.745397		26.97	16.7472	0	0.0103194	-0.288892	11.9278	-0.33964	2.57692e-16	-0.926811		19.2805	13.7629	0	0.0820106	0.203069
NCU00681	GTPase activating protein	10.1301	15.8689	0	1.89491e-05	0.759021	13.2096	0	2.20437e-09	1.20926		8.89263	9.78648	0	1.92981e-08	0.529424	11.5208	0	7.75349e-10	0.612904		6.02622	6.34955	0	4.50973e-05	0.749481
NCU00682	protein kinase A catalytic subunit-2	48.4619	210.695	1.40724	3.05898e-17	2.09338	214.343	1.52941	1.24477e-23	2.83107		49.6061	155.837	1.4753	1.86401e-254	2.03845	225.771	1.79545	5.19755e-84	2.40479		39.8642	134.008	1.43791	8.62441e-38	2.35921
NCU00684	endonuclease/Exonuclease/phosphatase	31.5958	94.0492	0.840239	1.19997e-44	1.69534	28.2457	0	0.000151873	0.695717		28.0222	17.3301	0	0.0102493	-0.29005	18.0418	0	0.00110799	-0.38453		46.9495	6.9063	-1.19547	2.67566e-24	-2.04837
NCU00685	casein kinase I isoform delta	122.18	123.874	0	0.113569	0.16459	128.535	0	1.14382e-08	0.921164		116.005	155.125	0.209518	7.38884e-17	0.805142	171.928	0.189154	4.78849e-17	0.803698		139.721	152.869	0	2.36732e-05	0.773141
NCU00687	hypothetical protein	45.1581	49.4815	0	0.188707	0.266487	91.0723	0.577392	4.83563e-28	1.83881		41.97	56.3912	0.134622	1.1065e-27	0.816151	110.414	1.08721	1.99445e-136	1.63292		34.0883	41.2831	0.179202	3.24979e-23	0.953827
NCU00688	hypothetical protein	2.31339	2.56564	0	0.247715	0.283041	0.641035	0	0.0709926	-0.813108		1.31259	0.97618	0	0.910206	-0.0377106	0.80523	0	0.246523	-0.424331		1.07507	0.479026	0	0.275527	-0.431631
NCU00689	hypothetical protein	11.7986	9.69273	0	0.501809	-0.125797	6.24073	0	0.756981	-0.0507542		10.4329	8.26192	0	0.627377	0.0577302	8.52183	0	0.640834	-0.048397		7.40469	3.99524	0	0.192671	-0.210914
NCU00690	ribonuclease P complex subunit Pop1	3.22008	2.46616	0	0.402905	-0.2034	1.94795	0	0.630052	0.146645		2.00566	1.6149	0	0.683206	0.079254	1.5784	0	0.618124	-0.0997741		1.52519	0.901147	0	0.748554	-0.0937585
NCU00691	hypothetical protein	10.1376	5.22969	0	0.00745359	-0.750585	19.8938	0.357597	2.04544e-06	1.65458		11.7411	20.2712	0.70641	1.5693e-21	1.15747	16.3682	0.181446	1.56372e-07	0.70806		4.29929	7.66093	0.390812	1.75989e-25	1.50515
NCU00692	chaperone dnaK	20.168	16.3589	0	0.30971	-0.153573	7.75692	0	0.00289466	-0.502056		11.405	9.09528	0	0.603731	0.0723037	7.98608	0	0.0504672	-0.2634		8.44861	3.46577	0	0.0467467	-0.605793
NCU00693	exosome complex exonuclease RRP40	9.7344	11.7233	0	0.0336517	0.401439	1.33881	-0.551336	7.85198e-12	-1.88358		7.6691	2.98222	-0.322922	6.38411e-07	-0.919793	2.07882	-0.855626	6.02674e-13	-1.58113		8.74332	1.61533	-0.634362	1.72988e-11	-1.69331
NCU00694	hypothetical protein	23.7416	19.8205	0	0.319379	-0.106866	11.1641	0	0.367061	-0.206045		21.2899	10.8099	0	7.07581e-13	-0.575113	17.2193	0	0.418268	-0.0611386		20.2083	8.54723	0	6.03637e-06	-0.549141
NCU00695	hypothetical protein	0	0	0	NA	NA	0	0	NA	NA		0	0	0	NA	NA	0	0	NA	NA		0	0	0	NA	NA
NCU00696	SH3 domain-containing protein	29.8529	42.0453	0	9.79082e-05	0.629949	7.20813	0	1.67522e-08	-1.14317		21.5715	7.61129	-0.557738	7.11765e-33	-1.09449	8.64198	-0.440008	9.95186e-20	-1.06487		20.1408	3.77594	-0.583425	8.42415e-22	-1.71239
NCU00697	hypothetical protein	0.99762	2.0069	0.110449	0.00885709	0.967049	0.548751	0	0.951618	0.0292357		1.07182	0.587705	0	0.253404	-0.38155	0.871362	0	0.886552	-0.0464605		0.676815	0.259905	0	0.24165	-0.594248
NCU00698	hypothetical protein	0.500913	0.333459	0	0.517119	-0.295357	0.285596	0	0.942644	0.0404516		0.698313	0.407749	0	0.512972	-0.261372	1.278	0	0.0165026	0.965734		0.342752	0.532337	0	0.0435713	1.04158
NCU00699	hypothetical protein	33.2619	24.2302	0	0.300016	-0.299895	9.06107	0	0.000294472	-0.970258		38.5436	14.1166	-0.50221	1.85047e-09	-1.02017	10.9088	-1.02031	8.32146e-17	-1.54488		53.9997	9.94438	-0.705507	1.03059e-35	-1.72255
NCU00700	hypothetical protein	19.6456	14.4616	0	0.0389877	-0.278868	7.97452	0	0.0466712	-0.410294		15.2236	11.7983	0	0.762071	0.0280376	15.3819	0	0.130563	0.254717		9.19529	7.98617	0	0.0112324	0.487365
NCU00701	lysozyme	5.4522	3.7427	0	0.287924	-0.347458	6.57159	0	0.00887344	1.00792		2.94406	6.1399	0.659525	1.90897e-09	1.35296	4.30068	0	0.000521862	0.763769		3.21068	2.23891	0	0.541415	0.162975
NCU00704	hypothetical protein	0	0	0	NA	NA	0.12215	0	0.337741	0.36631		0.0569935	0	0	0.544223	-0.0963138	0	0	0.525667	-0.183368		0	0	0	NA	NA
NCU00705	hypothetical protein	0.408938	0.326853	0	0.867834	-0.0805938	0.570455	0	0.143839	0.864463		1.66491	1.24229	0	0.989261	-0.00517757	2.23061	0	0.131805	0.593975		1.64613	1.2912	0	0.467709	0.301402
NCU00706	60S ribosomal protein L44	773.225	1209.81	0	1.85062e-10	0.782885	583.287	0	0.000122238	0.461954		438.968	432.626	0	2.80892e-09	0.377262	485.275	0	1.97046e-07	0.390907		199.854	208.68	0	0.0016861	0.692437
NCU00707	hypothetical protein	2.51859	6.15363	0.318597	1.39572e-09	1.35333	1.7314	0	0.338345	0.298479		1.73151	1.30461	0	0.989303	-0.00377175	1.07832	0	0.207284	-0.399056		0.549206	0.410195	0	0.644221	0.212061
NCU00708	hypothetical protein	0.104798	0.156387	0	0.742287	0.121106	0.0521877	0	0.950378	-0.0308861		0.0487004	0.149276	0	0.350337	0.303086	0.357669	0	0.0608752	1.0906		0.150577	0	0	0.250018	-0.577133
NCU00709	glycosylhydrolase family 3-8	3.02254	1.08438	-0.250109	0.000280278	-1.14707	1.1089	0	0.162137	-0.50284		1.06072	0.583763	0	0.222564	-0.392027	0.777654	0	0.517481	-0.192803		0.4139	0.184199	0	0.416218	-0.406854
NCU00710	acetyl xylan esterase	5.93725	11.6541	0.0897139	5.63725e-07	1.07776	8.94358	0.0917949	7.5809e-10	1.41862		3.83597	2.75721	0	0.718569	-0.071306	10.3535	0.925397	4.71804e-26	1.65005		0.300165	2.27468	1.91329	2.0668e-09	2.94711
NCU00711	multidrug resistance protein fnx1	4.71533	4.45164	0	0.81901	0.0520193	5.24872	0	1.29936e-05	0.980522		5.60746	9.28261	0.579911	8.07393e-12	1.07745	4.37283	0	0.517282	-0.120468		5.42959	3.18714	0	0.701843	-0.123195
NCU00712	3-hydroxy-3-methylglutaryl-coenzyme A reductase	39.4768	29.9195	0	0.317085	-0.249692	14.1371	0	0.035292	-0.598326		33.9813	14.4537	-0.3524	3.6854e-34	-0.830093	17.8209	-0.106513	2.04793e-26	-0.684234		21.4496	6.82356	0	3.88221e-06	-0.962473
NCU00713	nicotinic acid-8	20.339	19.4115	0	0.721944	0.0683354	11.6449	0	0.818091	0.0515067		13.8875	13.8796	0	0.0146351	0.391115	19.1763	0.0296427	9.64742e-06	0.706123		6.63084	7.38766	0	0.000361243	0.791356
NCU00714	heat shock protein STI1	180.193	212.419	0	0.0899262	0.354792	160.677	0	0.00552061	0.663982		123.049	196.377	0.463745	3.51444e-30	1.05599	184.967	0.252832	1.23318e-30	0.825732		272.117	243.636	0	0.000140975	0.516133
NCU00715	betaine aldehyde dehydrogenase	10.3778	5.38075	0	0.00194379	-0.731062	1.86247	-0.171918	0.00012277	-1.42399		4.50186	2.74421	0	0.114689	-0.303567	1.32918	-0.69036	3.68168e-11	-1.46326		2.72477	1.16153	0	0.0695622	-0.508623
NCU00716	non-anchored cell wall protein-5	93.7114	14.2743	-1.45794	4.08236e-11	-2.22908	105.888	0	0.0202717	0.90277		78.7645	343.015	1.84437	1.31861e-277	2.5039	79.4601	0	0.0428087	0.253155		2033.11	71.7554	-3.1883	1.08021e-65	-3.97172
NCU00717	DUF1212 domain membrane protein	0.67224	0.853474	0	0.342711	0.366693	2.66408	1.31552	7.06587e-05	2.10639		1.76738	2.43558	0.144079	2.05996e-05	0.823499	2.98226	0.388093	7.14415e-06	0.971847		1.00671	2.03528	0.697745	4.64099e-05	1.58108
NCU00718	hypothetical protein	1.43857	0.2201	0	0.0602178	-0.887684	3.30751	0.258083	0.0119743	1.42715		2.08929	0.630279	0	0.111141	-0.690496	2.80163	0	0.252496	0.537013		0.317886	0.426102	0	0.603468	0.302859
NCU00719	hypothetical protein	0.104908	0.157266	0	0.499543	0.32589	0.0871597	0	0.679691	0.253256		0.148228	0.16612	0	0.530087	0.272795	0.119408	0	0.93603	-0.0463207		0.0671615	0.173915	0	0.0936892	1.05501
NCU00720	tricarboxylic acid-17	22.2201	16.5472	0	0.140922	-0.264828	7.33203	0	0.000602572	-0.709615		17.0483	10.489	0	0.021586	-0.297949	8.58974	-0.103414	5.53401e-09	-0.737772		11.492	6.84652	0	0.684753	-0.0621751
NCU00721	proline-specific permease	4.89225	8.50668	0.04079	0.00062196	0.873944	5.31584	0	2.13508e-07	0.969774		4.92518	3.53297	0	0.640094	-0.0810508	5.30142	0	0.0302085	0.341155		8.39026	4.38234	0	0.436934	-0.20272
NCU00722	amidohydrolase	2.58043	4.26807	0	6.53823e-07	0.847847	1.73712	0	0.202118	0.289083		1.61874	1.27374	0	0.808949	0.051477	2.77788	0.293771	4.32637e-08	1.00073		0.974771	1.54497	0.316395	1.03652e-06	1.30247
NCU00723	Znf1p	2.60443	2.04769	0	0.449807	-0.178076	2.81355	0	0.00370364	0.914732		2.55379	2.73509	0	0.0205399	0.468467	3.11969	0	0.00737197	0.519239		2.43071	2.78148	0	0.000541115	0.85329
NCU00724	hypothetical protein	0.970203	0.44336	0	0.0517655	-0.777453	0.573824	0	0.891295	0.0677167		1.35141	0.999625	0	0.911965	-0.0308678	1.68335	0	0.0426145	0.534169		1.82881	1.60562	0	0.265555	0.418512
NCU00725	epsin-3	68.8198	73.261	0	0.0859492	0.230623	51.3885	0	0.00793052	0.435668		50.6237	54.2924	0	2.52139e-13	0.495372	41.7084	0	0.690008	-0.0339574		42.9587	23.8249	0	0.232881	-0.159623
NCU00726	cyclosporin-resistant-1	872.877	709.472	0	0.351907	-0.135607	378.17	0	0.189367	-0.310141		412.482	356.106	0	0.00903634	0.185508	389.557	0	0.0101911	0.16344		115.651	206.28	0.469754	3.392e-55	1.5181
NCU00727	hypothetical protein	7.60007	7.31678	0	0.605718	0.100239	1.42448	-0.132761	8.07087e-07	-1.44407		5.52756	2.08397	-0.207016	6.7277e-06	-0.948269	2.76337	0	0.00110177	-0.730943		3.37476	1.27043	0	0.115984	-0.677766
NCU00728	hypothetical protein	0.90004	1.24432	0	0.0677918	0.553884	0.855614	0	0.131559	0.670533		0.796938	0.762521	0	0.345171	0.286118	1.32248	0.136301	0.00143366	0.913544		0.690661	0.91853	0.0757743	0.00365855	0.99578
NCU00729	hypothetical protein	346.192	446.297	0	0.000700371	0.509989	464.896	0	0.0325838	1.03559		232.864	190.391	0	0.293758	0.102907	188.002	0	0.615517	-0.0685611		63.1893	119.311	0.495617	7.26143e-23	1.5595
NCU00730	hypothetical protein	0.562721	0.485877	0	0.875703	-0.0571636	0.917327	0.0726591	3.22941e-05	1.43659		0.35731	0.503538	0	0.054279	0.693727	0.7805	0.278152	0.000258732	1.24411		0.155862	0.500694	0.972143	9.81646e-06	2.00984
NCU00732	trichothecene C-15 hydroxylase	0.176301	2.0076	1.55904	0.00130851	1.554	7.80744	3.57731	1.11124e-13	4.16294		0.166251	2.53219	2.10457	7.37779e-18	3.14435	2.92005	2.64183	8.69599e-17	3.58445		0.90712	4.52044	1.94531	1.04112e-07	2.53043
NCU00733	hypothetical protein	0.347429	1.11067	0	0.00768673	1.20816	0.865961	0.0584475	0.0134684	1.43203		0.231766	0.891061	0.78571	0.00705298	1.17014	1.59319	1.34645	9.17564e-05	2.10255		3.5346	1.72017	0	0.53599	-0.342853
NCU00734	Ulp1 protease	12.3152	9.15703	0	0.111478	-0.271705	8.58621	0	0.0885521	0.333867		10.1005	10.5219	0	0.000286022	0.44703	9.62883	0	0.140309	0.17403		9.78262	5.92129	0	0.837089	-0.0333494
NCU00735	hypothetical protein	12.4498	16.5778	0	0.0013389	0.545607	6.83902	0	0.967575	0.0112623		11.8933	9.1976	0	0.897138	0.0210177	7.7556	0	0.0570982	-0.366414		10.411	4.75631	0	0.160208	-0.455381
NCU00736	molybdenum cofactor biosynthetic protein	1.83703	1.74841	0	0.793806	0.0759652	0.532695	0	0.109806	-0.745339		0.886693	0.709809	0	0.86163	0.0604446	0.395341	0	0.0683592	-0.778801		0.327476	0.201023	0	0.950501	-0.0359416
NCU00737	presequence translocated-associated motor subunit pam-17	25.4179	27.8091	0	0.0414937	0.282257	8.7695	0	0.00407996	-0.632509		12.5325	9.55019	0	0.939931	0.0104868	8.99991	0	0.0863251	-0.225238		8.71127	4.56096	0	0.106547	-0.244482
NCU00738	chromodomain protein-2	4.54948	4.62959	0	0.374587	0.166073	2.49753	0	0.987645	0.00333582		3.62893	3.34911	0	0.0975584	0.269931	4.15984	0	0.00539459	0.432298		2.07415	1.63036	0	0.235278	0.317119
NCU00739	hypothetical protein	0	0	0	NA	NA	0	0	NA	NA		0	0	0	NA	NA	0	0	NA	NA		0	0	0	NA	NA
NCU00740	hypothetical protein	0.747619	0.579167	0	0.569948	-0.183644	0.519704	0	0.397528	0.316053		0.78947	0.485618	0	0.372178	-0.261345	1.46612	0.262933	3.73715e-05	1.07981		0.377564	0.72632	0.545027	9.01911e-05	1.49122
NCU00741	gliotoxin biosynthesis protein GliK	16.4218	18.1618	0	0.380805	0.247796	20.4287	0	0.000395467	1.08485		14.3691	23.0125	0.549058	5.36899e-14	1.03962	29.6026	0.643301	4.05117e-18	1.25735		19.749	25.5454	0.06639	3.32718e-13	1.03857
NCU00742	glycerol-3-phosphate dehydrogenase	1.82487	1.93083	0	0.553801	0.218256	0.862412	0	0.73912	-0.149936		1.57625	1.31384	0	0.649236	0.127568	1.60976	0	0.395719	0.265994		1.58493	1.07111	0	0.731236	0.103225
NCU00743	glycogen debranching enzyme	56.6914	58.187	0	0.278524	0.196737	18.8359	0	0.00153437	-0.682693		28.2702	22.5672	0	0.205896	0.0720232	10.7003	-0.571439	7.56557e-65	-1.15325		18.6549	7.1204	0	4.06094e-10	-0.701268
NCU00744	hypothetical protein	37.0568	53.6196	0	0.000329669	0.64679	42.5358	0	2.94826e-06	1.02234		35.4854	40.4251	0.0097233	3.07009e-20	0.581478	64.4481	0.386777	1.41058e-26	1.09468		45.0145	25.658	0	0.243304	-0.13111
NCU00745	hypothetical protein	0.609746	0.178887	0	0.0816813	-0.840773	1.28679	0	0.00382188	1.49672		0.471445	1.63445	0.553797	0.000821206	1.3853	2.82902	1.49323	1.07046e-06	2.25329		1.37915	1.32934	0	0.238843	0.541029
NCU00746	hypothetical protein	0.0628595	0.125757	0	0.491089	0.292407	0.0313843	0	0.960107	-0.0248546		0.090195	0.119384	0	0.630631	0.163737	0.0919929	0	0.85452	0.098013		0.0603331	0.0559851	0	0.731341	0.189941
NCU00747	hypothetical protein	0.274904	0.432806	0	0.594879	0.239995	0.940252	0.0153053	0.0432836	1.2465		0.261116	0.186668	0	0.954902	-0.0236597	1.60841	1.11411	4.51501e-05	2.09679		0.0754689	0.0728743	0	0.725319	0.205738
NCU00748	hypothetical protein	21.3838	11.5264	0	0.107741	-0.623241	42.6332	0.271057	0.00506599	1.41942		24.7543	21.9159	0	0.101236	0.217628	58.756	0.848806	3.30776e-29	1.47176		10.3298	5.50349	0	0.319028	-0.211069
NCU00749	conidiation at high carbon dioxide-1	27.4088	46.4919	0	0.00123434	0.8278	28.8777	0	0.00440752	0.868957		23.9289	24.3591	0	4.65302e-06	0.418396	17.1894	0	0.0397348	-0.231727		11.8084	10.4482	0	0.0075985	0.500296
NCU00751	hypothetical protein	19.2819	20.2692	0	0.246111	0.221375	11.8808	0	0.392678	0.172274		14.8579	9.88608	0	0.117211	-0.18827	8.40358	0	0.000764815	-0.569223		8.9172	5.78959	0	0.692742	0.0678616
NCU00752	hypothetical protein	13.6851	12.3543	0	0.988441	-0.003394	15.244	0	0.000120815	0.973378		13.6136	14.1711	0	0.0269962	0.434057	18.5848	0	0.000826781	0.674832		11.2478	11.5327	0	0.00191721	0.693618
NCU00753	hypothetical protein	33.0159	35.1255	0	0.205779	0.228027	31.8119	0	8.80312e-05	0.789986		21.8484	22.8525	0	2.64331e-05	0.450549	23.5321	0	0.00509152	0.342119		16.3871	13.7906	0	0.0100698	0.430299
NCU00754	multidrug resistant protein	513.209	14.7703	-3.64844	9.27326e-12	-3.14281	22.0185	-2.25336	2.21674e-05	-2.46146		460.519	16.6066	-3.88132	7.18321e-66	-4.05081	15.0045	-4.11462	3.29207e-75	-4.49955		707.442	8.67361	-4.87049	3.46733e-105	-5.46724
NCU00755	hypothetical protein	39.6773	5.19677	-1.65817	7.17108e-16	-2.4902	41.8678	0	0.230921	0.656109		76.9987	57.7243	0	0.884298	-0.0129952	32.9187	-0.400189	4.57363e-16	-0.967683		37.1771	7.76189	-0.744716	9.56429e-16	-1.56158
NCU00756	hypothetical protein	0.0965843	0	0	0.554103	-0.109012	0.192598	0	0.537026	0.26861		0.366383	0	0	0.176343	-0.407052	0	0	0.146618	-0.722495		0.369138	0.17876	0	0.83649	-0.125463
NCU00757	hypothetical protein	2.6925	6.76018	0.273545	0.00110271	1.21422	5.84958	0.288674	4.33427e-11	1.87171		4.07853	4.0789	0	0.178057	0.351096	5.96819	0	0.000629235	0.759647		1.01585	2.00628	0.323306	0.000707537	1.47319
NCU00758	formate/nitrite transporter	2.23586	1.713	0	0.480896	-0.207646	1.66344	0	0.104759	0.418519		1.92257	0.88006	0	0.14789	-0.533331	1.50183	0	0.85269	-0.0713476		1.05609	0.88543	0	0.161412	0.402905
NCU00759	hypothetical protein	12.4159	15.6356	0	0.0200671	0.461453	13.6233	0	2.32773e-06	0.9673		10.2492	7.55658	0	0.70544	-0.042176	5.28843	-0.176381	2.78205e-11	-0.705363		5.15376	2.48384	0	0.0312545	-0.370192
NCU00760	hypothetical protein	0	0	0	NA	NA	0	0	NA	NA		0	0	0	NA	NA	0	0	NA	NA		0	0	0	NA	NA
NCU00761	triacylglycerol lipase	1.45137	2.72981	0.0786515	3.68105e-06	1.01331	3.79217	0.965787	1.15919e-19	2.17592		1.08298	1.26427	0	0.0111081	0.573941	3.54152	1.15569	4.29776e-13	1.85215		1.04889	0.591095	0	0.690582	-0.121058
NCU00762	glycosylhydrolase family 5-1	942.345	1350.78	0	0.00858921	0.6267	1376.54	0	1.86392e-09	1.36401		634.437	841.101	0.162165	3.34828e-13	0.788287	2065.95	1.24846	2.57497e-177	1.93727		133.437	629.084	1.96019	5.79705e-43	2.84372
NCU00763	hypothetical protein	5.38464	4.63035	0	0.734037	-0.0719007	6.603	0	2.10149e-05	1.10334		4.7797	7.17896	0.361298	7.16846e-10	0.953816	40.9723	2.58775	3.2489e-129	3.30175		8.91805	9.56296	0	2.8786e-05	0.776206
NCU00764	hypothetical protein	1.66521	0.738764	0	0.130397	-0.68382	1.1682	0	0.559495	0.290819		2.03582	1.40521	0	0.780469	-0.104604	11.1222	1.62856	1.47978e-14	2.47266		6.26233	4.92336	0	0.375824	0.322221
NCU00765	amino acid permease-2	0.645876	0.411936	0	0.49583	-0.30982	0.429116	0	0.650789	0.23761		0.475828	0.476715	0	0.471682	0.289357	0.891221	0.0932293	0.0165804	0.997022		0.429486	0.369459	0	0.473482	0.36044
NCU00766	hypothetical protein	16.7627	36.4655	0.31393	0.00348037	1.07219	90.4257	1.86228	4.94368e-17	2.99519		18.0026	15.63	0	0.183847	0.193656	36.6358	0.622127	3.67685e-10	1.24205		3.57409	8.09588	0.754609	3.89789e-16	1.81053
NCU00768	mRNA binding post-transcriptional regulator	51.7995	42.2678	0	0.262937	-0.134472	39.0874	0	0.0251961	0.451778		26.3182	22.008	0	0.0707803	0.138566	32.8772	0	1.87e-13	0.563096		11.8259	11.1217	0	3.42749e-05	0.58378
NCU00770	hypothetical protein	3.46337	2.29458	0	0.130399	-0.390828	0.997302	0	0.0284703	-0.818844		1.75535	0.981991	0	0.0136792	-0.423369	1.27567	0	0.375654	-0.210703		0.754931	0.449173	0	0.834686	-0.0554687
NCU00771	UBX domain-containing protein 7	23.5544	30.8516	0	0.00193028	0.517183	14.5136	0	0.385093	0.159323		16.3697	12.7482	0	0.760056	0.032829	10.2537	0	0.000175372	-0.42881		15.1851	5.64632	0	9.06347e-09	-0.730992
NCU00772	serine/threonine protein kinase-6	12.6288	6.51138	0	0.0027785	-0.741138	3.62505	0	1.53596e-06	-0.910166		9.31708	4.80616	0	6.18191e-06	-0.549619	4.26986	-0.180813	1.23309e-05	-0.857453		5.03212	1.81507	0	4.42524e-05	-0.758828
NCU00773	hypothetical protein	14.8144	13.2635	0	0.934567	-0.0129476	8.70715	0	0.614489	0.0982696		9.80063	13.4557	0.156992	2.00837e-07	0.817865	7.79064	0	0.635016	-0.0917191		12.6452	5.06734	0	0.0568222	-0.634265
NCU00774	hypothetical protein	141.644	98.3483	0	0.000532408	-0.374614	73.9546	0	0.790946	-0.0622179		86.6461	81.3879	0	2.66582e-05	0.302937	45.1837	-0.183639	7.84593e-11	-0.689905		64.9534	36.4633	0	0.546991	-0.188914
NCU00775	tricarboxylic acid-6	96.1473	92.7519	0	0.629546	0.087517	97.5318	0	7.63825e-06	0.859693		73.5406	69.8217	0	4.29496e-07	0.318784	55.0849	0	0.0066487	-0.173808		58.2291	30.049	0	0.192919	-0.292673
NCU00776	tyrosinase	0.133232	0.0831458	0	0.64208	-0.219172	0.0663974	0	0.908206	-0.0663054		0.219578	0.221575	0	0.601084	0.225161	0.129689	0	0.614248	-0.296539		23.522	0.185361	-4.35357	4.98316e-48	-5.54445
NCU00777	methyltransferase	2.59243	2.5499	0	0.652691	0.107081	0.874648	0	0.0300919	-0.663323		2.14943	1.44612	0	0.497288	-0.155622	1.35343	0	0.131751	-0.392626		32.2892	1.09888	-3.00421	1.91443e-54	-4.01481
NCU00778	sed5 vesicle protein	11.0035	8.59012	0	0.297156	-0.200988	5.07535	0	0.363771	-0.236894		9.12556	6.47544	0	0.550402	-0.103406	3.90315	-0.448258	1.9997e-06	-0.960568		5.09519	2.98867	0	0.791175	-0.0599012
NCU00779	hypothetical protein	0.0461553	0.0229239	0	0.793863	-0.0736221	0	0	0.530433	-0.198597		0	0	0	NA	NA	0	0	NA	NA		0.0222495	0	0	0.575772	-0.168961
NCU00780	D-lactate dehydrogenase	4.3706	1.72795	-0.0582701	0.00207981	-1.03408	2.14449	0	0.648738	-0.161448		5.26574	6.06034	0	0.00183606	0.566695	5.53763	0	0.127629	0.302216		3.4309	4.72214	0	2.47389e-05	1.0786
NCU00781	hypothetical protein	1.40104	1.28583	0	0.959349	0.0238715	1.28029	0	0.380604	0.505451		2.53002	4.212	0.0749972	0.0273309	0.836374	2.84467	0	0.455066	0.336514		1.23168	2.20583	0.00914713	0.0707441	1.03446
NCU00782	pantothenate transporter liz1	21.531	10.6776	0	0.000457805	-0.822875	4.68897	0	5.87494e-07	-1.27684		40.1373	15.5899	-0.302034	9.64416e-13	-0.950321	10.7253	-0.900303	4.87631e-25	-1.63493		44.2901	15.7389	0	2.61074e-06	-0.80732
NCU00783	hypothetical protein	1.41041	0.234712	0	0.0521567	-0.929621	0.702664	0	0.894212	-0.0817475		0.555767	0.446447	0	0.95735	0.01913	1.14435	0	0.219264	0.720439		0.112133	0.113183	0	0.851983	0.080105
NCU00784	hypothetical protein	7.20046	8.29802	0	0.0309062	0.341554	3.11114	0	0.176992	-0.332288		5.78824	3.51806	0	0.0526795	-0.316315	3.91205	0	0.0533147	-0.321402		6.27417	3.59739	0	0.443438	-0.120568
NCU00786	G-protein coupled receptor-1	5.70544	2.30593	-0.00409918	0.00164401	-1.02718	1.04758	-0.0452956	5.32442e-05	-1.4463		9.78203	3.28503	-0.559393	3.89689e-11	-1.13558	1.96927	-1.31529	8.01087e-24	-2.01407		16.1301	4.76597	-0.15743	0.00336613	-1.03634
NCU00787	hypothetical protein	6.67476	7.50298	0	0.123909	0.312727	1.21383	-0.149913	2.56937e-07	-1.48991		2.35636	1.77361	0	0.96	-0.01238	2.78181	0	0.0446352	0.463774		1.51175	1.66765	0	0.0260438	0.745303
NCU00788	hypothetical protein	2.11874	3.78971	0.0452766	9.60452e-07	0.952853	4.28842	0.244212	5.88459e-11	1.79084		2.39388	4.33967	0.646826	2.17627e-14	1.21066	6.79228	1.09473	4.24818e-29	1.71776		2.11666	2.40478	0	0.00250513	0.803428
NCU00789	DUF221 domain-containing protein	64.0361	70.376	0	0.0071764	0.28331	35.3602	0	0.920912	0.0117851		46.2434	43.2136	0	2.94161e-08	0.297858	41.9768	0	0.363744	0.104662		47.5853	23.3506	0	0.0272629	-0.355822
NCU00790	high affinity potassium transporter-1	52.9456	40.9215	0	0.122902	-0.20907	20.8297	0	0.0319523	-0.450461		31.8302	21.64	0	0.172275	-0.155098	12.7178	-0.404041	5.05056e-31	-1.07026		20.0434	8.05068	0	3.00591e-08	-0.622378
NCU00792	branched-chain-amino-acid aminotransferase	27.7002	62.99	0.468485	3.89392e-17	1.30737	23.8452	0	0.0145413	0.636701		10.3987	19.7706	0.779864	3.13492e-32	1.30175	16.3401	0.248846	1.26215e-15	0.887941		11.5092	5.07502	0	0.00401808	-0.485661
NCU00793	trehalose phosphate synthase	97.3101	156.047	0	3.81045e-06	0.802526	170.297	0.159225	1.91545e-27	1.64696		82.8427	99.2312	0.0208292	5.19313e-33	0.653797	78.0461	0	0.293309	0.156873		63.0596	31.379	0	0.115622	-0.343622
NCU00794	ribosome biogenesis protein Rsa4	6.12938	7.08962	0	0.0629176	0.347928	1.90637	0	0.000601024	-0.788155		4.89467	2.73653	0	0.0104678	-0.425331	3.33002	0	0.0674188	-0.305246		3.18644	0.982723	0	0.00121717	-0.960093
NCU00795	membrane bound cation transporter	0.882158	1.05679	0	0.416176	0.312329	0.756373	0	0.378931	0.464679		1.24842	1.00555	0	0.802966	0.0721819	1.35963	0	0.29211	0.337398		0.91492	0.732467	0	0.565629	0.260472
NCU00796	hydantoinase	4.9619	5.73101	0	0.0744729	0.336657	3.46514	0	0.119539	0.334431		3.24096	3.02648	0	0.0793516	0.282815	7.51512	0.755817	5.89857e-17	1.41992		2.29141	2.23883	0	0.000595975	0.639348
NCU00797	hypothetical protein	0.0514955	0.102783	0	0.383771	0.403866	0.0855699	0	0.254646	0.696842		0.113483	0.0977523	0	0.861604	0.0741462	0.167418	0	0.405616	0.482918		0.0163681	0.047082	0	0.278928	0.619891
NCU00798	hypothetical protein	1.00352	1.29991	0	0.278692	0.409718	0.234138	0	0.0980211	-0.907543		0.952042	0.628688	0	0.771503	-0.11804	0.333184	0	0.0591878	-0.945894		0.8808	0.394321	0	0.406459	-0.377931
NCU00799	homocysteine S-methyltransferase	2.34865	3.2447	0	0.000695236	0.599826	0.583332	0	0.000168694	-1.07112		1.22615	0.918185	0	0.927223	-0.0214447	0.879314	0	0.344724	-0.22718		0.896522	0.419766	0	0.249069	-0.404256
NCU00800	hypothetical protein	1.1255	1.4136	0	0.137638	0.433839	0.396021	0	0.157878	-0.557557		0.436022	0.289134	0	0.701403	-0.149592	0.360864	0	0.938679	-0.0381671		0.509005	0.338451	0	0.984663	0.0105206
NCU00801	cellodextrin transport-1	765.589	911.143	0	0.106404	0.363518	2056.99	0.778833	2.18354e-18	2.18262		616.143	1533.7	1.14803	8.34318e-30	1.65925	1765.33	1.10268	2.19844e-114	1.75076		448.485	1065.15	0.90629	4.31618e-106	1.92838
NCU00802	hypothetical protein	6.42375	4.12147	0	0.0347733	-0.469804	3.28627	0	0.687545	-0.0978825		7.40515	3.48575	-0.080751	0.000317258	-0.655532	5.63093	0	0.358045	-0.145698		7.04325	2.30252	0	6.90984e-05	-0.886121
NCU00803	MFS transporter	9.95778	10.3102	0	0.665985	0.144516	8.12662	0	0.360332	0.435064		8.40109	4.77494	0	0.016114	-0.400455	6.49358	0	0.346271	-0.124127		4.15751	3.2816	0	0.207278	0.357234
NCU00804	hypothetical protein	2.13513	1.37298	0	0.631223	-0.232495	0.911959	0	0.718365	-0.216895		0.433425	0.289587	0	0.93209	-0.027936	2.52702	0.0873303	0.00414988	1.64315		1.17079	0.554237	0	0.789012	-0.168186
NCU00805	bZIP transcription factor	30.9948	25.533	0	0.645436	-0.141495	25.9974	0	0.118012	0.536572		28.7537	25.0785	0	0.048316	0.198507	25.2387	0	0.579015	0.0577768		22.4827	15.9474	0	0.081935	0.184149
NCU00806	hypothetical protein	0.188984	0.188899	0	0.898978	0.0562187	0.0941621	0	0.950534	-0.036214		0.134199	0.134495	0	0.787566	0.100091	0.183551	0	0.709831	0.19849		0.181796	0.136388	0	0.945637	0.0398433
NCU00807	hypothetical protein	0	0.0919287	0	0.510179	0.128991	0	0	NA	NA		0.0877507	0	0	0.5562	-0.0910392	0	0	0.537437	-0.174175		0	0	0	NA	NA
NCU00808	C6 zinc finger domain-containing protein	8.99148	6.25502	0	0.0737796	-0.347415	2.97089	0	0.0579596	-0.649869		5.94741	3.32824	0	0.0519953	-0.411409	5.82155	0	0.250434	0.207259		2.19408	2.51105	0	0.00170846	0.850566
NCU00809	MFS monosaccharide transporter	7.18448	5.0735	0	0.292915	-0.302616	4.87807	0	0.191264	0.308159		5.46864	4.30277	0	0.778358	0.0474837	7.50665	0.101869	9.84764e-07	0.6885		1.8047	3.14718	0.444427	1.91259e-07	1.43178
NCU00810	glycosylhydrolase family 2-3	15.452	11.524	0	0.204025	-0.246663	7.1461	0	0.265207	-0.226212		8.98898	7.56783	0	0.303366	0.146834	8.28854	0	0.235553	0.12691		2.99027	3.68162	0.133873	3.77618e-06	0.973001
NCU00811	hypothetical protein	266.252	514.335	0	1.12089e-23	1.08618	215.777	0	0.0540398	0.54033		178.36	235.851	0.280104	3.66276e-33	0.792658	172.214	0	0.06482	0.190286		222.881	136.741	0	0.81568	-0.0543453
NCU00812	exosome complex exonuclease RRP41	14.615	16.1162	0	0.135235	0.278403	4.42049	0	0.000899985	-0.813489		8.89926	5.5767	0	0.0332115	-0.269503	5.64472	0	0.00379243	-0.404277		6.25358	1.50822	-0.317026	7.64259e-06	-1.32245
NCU00813	disulfide isomerase	39.0781	44.4037	0	0.175047	0.299797	55.7089	0	4.05287e-06	1.28713		23.2788	33.1473	0.285625	6.47765e-27	0.896065	46.3913	0.56441	1.21022e-48	1.22998		17.7024	17.6777	0	0.00631505	0.686743
NCU00814	hypothetical protein	17.3102	14.242	0	0.48683	-0.129005	16.1713	0	0.147883	0.637865		11.905	5.65796	-0.133142	6.9103e-10	-0.664072	19.3996	0.352333	1.1979e-27	0.944732		5.29986	3.65736	0	0.427633	0.170074
NCU00817	hypothetical protein	0.0165679	0	0	0.536484	-0.118318	0	0	0.618493	-0.132319		0	0	0	NA	NA	0	0	NA	NA		0	0	0	NA	NA
NCU00818	hypothetical protein	2.47389	1.41124	0	0.0169045	-0.612265	0.904131	0	0.0848399	-0.543509		2.98232	1.48829	0	0.0401559	-0.548835	3.69828	0	0.0163539	0.526092		2.46031	1.88645	0	0.277132	0.293228
NCU00819	hypothetical protein	1.98012	0.837658	0	0.123518	-0.714232	0.658616	0	0.335178	-0.529279		2.26548	1.59581	0	0.819908	-0.0833116	1.69504	0	0.729697	-0.149266		2.01722	1.51272	0	0.612528	0.222478
NCU00821	sugar transporter	53.2957	36.0816	0	0.00867053	-0.398355	21.5797	0	0.0217385	-0.420653		58.2932	31.026	0	1.65596e-06	-0.510712	64.1121	0	0.145602	0.362319		89.3521	39.8155	0	0.0550242	-0.465371
NCU00822	hypothetical protein	0.222153	1.88052	1.30822	0.00632402	1.31597	0.0553761	0	0.348413	-0.578101		0.244969	0.123091	0	0.491322	-0.298961	0.325399	0	0.449973	0.428462		0.799473	10.6077	1.81584	0.00323303	1.85275
NCU00823	regulatory particle, non-ATPase-like-11	46.5609	34.6858	0	0.0644416	-0.26175	10.1754	0	1.30408e-12	-1.28731		29.9039	14.1731	-0.122188	5.02681e-10	-0.665646	10.8777	-0.652399	2.45095e-24	-1.19852		22.6361	5.21566	-0.576409	1.92477e-22	-1.41544
NCU00824	histone deacetylase-3	0.981399	0.935427	0	0.815923	0.0873829	0.326135	0	0.259164	-0.551212		1.39915	0.589897	-0.0307418	0.00389452	-0.760308	0.531021	-0.176069	0.000156818	-1.08043		0.752632	0.336078	0	0.24553	-0.439258
NCU00825	hypothetical protein	15.4452	3.07329	-1.14625	3.40245e-25	-2.07064	4.30094	0	0.0349099	-0.841294		11.3651	7.67407	0	0.255936	-0.160099	2.56714	-1.16245	1.94679e-29	-1.85923		13.2098	2.189	-1.04836	7.87525e-28	-1.86628
NCU00826	hypothetical protein	1.13299	0.505279	0	0.0382312	-0.808863	0.282539	0	0.0568832	-0.919917		1.04801	0.806968	0	0.980148	0.00869151	0.611541	0	0.224421	-0.474054		1.92081	1.3862	0	0.498928	0.219782
NCU00827	hypothetical protein	6.30622	5.3972	0	0.666363	-0.0731558	2.07604	0	0.00174599	-0.708627		5.95992	3.81179	0	0.125724	-0.243008	2.59851	-0.32615	1.57269e-07	-0.935368		5.72106	4.68771	0	0.0557793	0.372471
NCU00828	peroxisomal membrane protein	16.4147	13.6406	0	0.584146	-0.112013	7.00173	0	0.145087	-0.347318		11.1932	6.73913	0	0.126813	-0.308795	5.27527	-0.145298	1.41021e-05	-0.812359		12.5933	6.24054	0	0.154152	-0.297968
NCU00829	ferric reductase	5.82614	264.747	2.99684	0.0690495	0.716101	5.62045	0	0.0075684	0.784442		4.05297	4.03893	0	0.0155253	0.379489	519.803	6.54834	0	7.11133		2.54616	91.4734	4.72915	1.19457e-98	5.61173
NCU00830	ctr copper transporter	7.92542	209.94	2.4847	0.0678716	0.733687	15.9952	0.509089	4.85539e-12	1.81038		5.63983	12.0266	0.83769	2.61687e-25	1.4505	2582.26	8.32569	0	8.91216		5.55075	489.934	6.19674	1.65402e-28	5.62829
NCU00831	serine carboxypeptidase	47.4181	21.1967	-0.0618628	6.52424e-08	-0.973151	18.9741	0	0.143722	-0.421512		32.7975	22.1225	0	0.0228637	-0.17162	13.7538	-0.335312	4.91056e-29	-1.0054		21.5303	12.7092	0	0.503799	-0.0727816
NCU00832	hypothetical protein	16.7288	12.2119	0	0.132257	-0.299285	4.15489	0	0.0011777	-1.05162		10.4941	8.32271	0	0.627893	0.0589129	4.76072	-0.260556	1.17365e-11	-0.887273		15.0616	3.86632	-0.208882	3.53434e-09	-1.24573
NCU00833	hypothetical protein	5.6726	3.466	0	1.13037e-05	-0.549687	3.47046	0	0.526495	0.150659		4.81395	3.40742	0	0.439878	-0.0999069	4.86316	0	0.00935804	0.255693		2.02662	1.57497	0	0.0463042	0.314758
NCU00834	hypothetical protein	16.7279	13.4024	0	0.304885	-0.160195	6.25096	0	0.0417211	-0.515563		13.2344	9.11733	0	0.272647	-0.138894	5.91388	-0.249991	2.30523e-11	-0.907056		7.85267	3.44718	0	0.0200593	-0.477103
NCU00835	hypothetical protein	39.8482	24.0196	0	0.00411004	-0.556417	11.0684	0	0.00317355	-0.902607		37.1961	24.3329	0	0.00611223	-0.21518	9.11556	-1.06448	1.01457e-44	-1.76522		69.1571	10.6419	-1.10876	1.88247e-19	-1.98225
NCU00836	glycosylhydrolase family 61-7	530.303	850.428	0	0.000214421	0.801628	345.497	0	0.0874025	0.255547		244.71	143.319	0	0.00508075	-0.367834	809.575	1.37297	8.01198e-40	1.94053		13.0556	169.504	3.43276	7.14135e-103	4.29353
NCU00837	6-phosphogluconate dehydrogenase	7.36426	6.90517	0	0.76494	0.0619877	2.6598	0	0.300943	-0.477856		3.71015	2.73226	0	0.830333	-0.0453277	2.907	0	0.621942	-0.10844		2.43841	1.47441	0	0.910708	-0.0348778
NCU00838	3-dehydroshikimate dehydratase	18.599	15.4663	0	0.693418	-0.105486	31.5698	0.179422	1.86143e-05	1.47797		14.1764	11.3023	0	0.531011	0.069361	21.7801	0.164658	9.19757e-13	0.853975		7.12312	4.93349	0	0.490645	0.13792
NCU00839	hypothetical protein	0.262967	0.590748	0	0.170367	0.663113	1.34414	0.682152	0.00152704	1.89656		0.403715	0.37486	0	0.702348	0.164624	0.544827	0	0.330575	0.502584		0.536564	0.216987	0	0.446189	-0.446143
NCU00840	hypothetical protein	0.0436869	0.0437135	0	0.920308	0.0299721	0.623125	1.24296	6.14971e-05	2.43943		0.189985	0.110461	0	0.707433	-0.155384	0.354522	0	0.277921	0.632403		0.251542	0.217721	0	0.519337	0.346226
NCU00841	hypothetical protein	0	0	0	NA	NA	0	0	NA	NA		0	0.0238636	0	0.457135	0.12753	0	0	NA	NA		0	0.0241995	0	0.442933	0.25866
NCU00842	hypothetical protein	0.437204	0.786329	0	0.359738	0.441638	0.26157	0	0.940933	0.045026		0.497263	0.24918	0	0.661407	-0.175208	0.255531	0	0.594215	-0.313677		0.167904	0	0	0.342529	-0.431289
NCU00843	adenine-9	28.8818	40.0846	0	1.95071e-05	0.610679	26.9291	0	0.00036758	0.752932		16.4749	22.0553	0.20644	2.50067e-14	0.806678	19.3452	0	3.01148e-05	0.471592		8.07297	5.81997	0	0.301393	0.204179
NCU00844	hypothetical protein	4.58096	2.66605	0	0.0154938	-0.596488	2.06511	0	0.550986	-0.259753		6.55549	2.93732	-0.133066	2.18837e-06	-0.735032	2.03431	-0.726686	2.19736e-13	-1.40334		52.5613	1.9743	-3.07066	2.34906e-55	-3.86442
NCU00845	hypothetical protein	13.692	12.1921	0	0.932137	-0.0126957	4.86029	0	0.00654274	-0.597036		10.5372	7.48879	0	0.531515	-0.0914963	4.04004	-0.419261	1.01501e-12	-1.11723		14.4334	3.28918	-0.418263	6.98872e-15	-1.41191
NCU00846	hypothetical protein	2.00848	1.00939	0	0.0101966	-0.762344	0.452318	0	0.00194992	-1.15876		1.65453	0.529173	-0.457057	0.00128447	-1.03208	0.693935	-0.107781	0.0479424	-0.846749		0.42261	0.350659	0	0.413178	0.353675
NCU00847	hypothetical protein	62.2926	25.7329	-0.0329298	0.0157372	-0.932554	11.6427	-0.341567	0.00670979	-1.30254		30.6655	10.4361	-0.454531	2.84613e-26	-1.13995	14.862	-0.210672	2.09794e-15	-0.795071		14.7984	2.38792	-0.866747	4.23461e-18	-1.8836
NCU00848	integral membrane protein TmpA	487.456	14.0909	-3.86585	1.04596e-09	-2.87886	391.137	0	0.604025	0.304523		458.226	222.983	-0.0640756	3.37398e-17	-0.636163	212.726	-0.275904	1.27112e-26	-0.857256		189.991	13.2287	-2.4014	8.33512e-14	-2.89145
NCU00849	hypothetical protein	7.41795	3.59965	0	0.00305031	-0.820854	6.37763	0	0.132668	0.565335		6.12107	4.02159	0	0.364199	-0.195843	9.27888	0.0864434	2.23116e-06	0.824107		6.60183	1.2285	-0.827605	0.00567962	-1.43809
NCU00850	hypothetical protein	30.2906	0.657477	-3.45096	2.85321e-08	-2.66791	22.9622	0	0.709127	0.225902		48.5021	10.2596	-1.18832	1.00517e-39	-1.79671	33.8309	0	0.0057376	-0.273658		24.2613	0.880143	-2.65279	2.25481e-29	-3.77009
NCU00851	hypothetical protein	0.304799	0	0	0.205898	-0.42507	0.303723	0	0.689285	0.218514		0.383426	0.0965291	0	0.420024	-0.274922	0.39633	0	0.82382	0.131112		0.196303	0	0	0.464009	-0.267876
NCU00852	endo-arabinase	0.890752	0.102856	-0.410321	0.0370456	-0.973861	5.74003	1.46813	0.00946171	1.60054		1.38925	0.325676	-0.464086	0.00815638	-1.09229	7.58453	1.69709	1.10338e-14	2.46662		0.197899	0.0660522	0	0.544684	-0.36892
NCU00853	hypothetical protein	4.27095	3.05894	0	0.161584	-0.315734	1.34056	0	0.0126544	-0.75492		3.19071	2.68494	0	0.50006	0.139232	3.29467	0	0.188405	0.279822		6.83233	1.47503	-0.331435	7.57856e-06	-1.38931
NCU00854	hypothetical protein	4.70288	3.61186	0	0.349587	-0.218903	1.54646	0	0.0464712	-0.67506		4.32657	3.04266	0	0.732977	-0.0885677	3.17181	0	0.560044	-0.178799		6.82282	2.12054	0	0.000177437	-0.964757
NCU00855	hypothetical protein	9.11205	8.34725	0	0.977604	0.00773826	6.39201	0	0.307727	0.32103		29.0364	42.5102	0.348864	1.31334e-14	0.924552	5.61393	-1.33439	6.29587e-26	-2.07018		3012.75	44.045	-4.6229	1.54674e-48	-5.0262
NCU00856	hypothetical protein	7.80006	6.3492	0	0.525593	-0.141935	3.80806	0	0.564919	-0.15963		6.5694	3.78167	0	0.01708	-0.384688	3.98934	0	0.00860851	-0.463122		6.85292	2.63985	0	0.00308979	-0.651348
NCU00857	hypothetical protein	5.45945	3.2011	0	0.034537	-0.560384	1.52337	0	0.000440939	-0.924902		5.77185	2.88763	0	0.000553736	-0.575514	8.69478	0.143805	0.00368171	0.796552		3.93102	2.50142	0	0.995286	0.00164799
NCU00859	hypothetical protein	14.1443	2.63264	-1.27926	6.83501e-09	-1.97091	8.99488	0	0.732803	0.149786		11.2538	9.31513	0	0.434112	0.128716	21.5633	0.509081	0.000130085	1.11991		405.656	8.78829	-3.85296	4.21636e-23	-4.2183
NCU00860	ZIP family zinc transporter	10.9648	16.2419	0	9.64201e-05	0.684011	15.0005	0	5.59154e-09	1.27293		8.11833	10.1516	0.072918	6.82538e-08	0.702428	12.2643	0.216699	7.76646e-13	0.830549		6.24225	4.71677	0	0.162466	0.268174
NCU00861	hypothetical protein	0.527435	0.205504	0	0.224317	-0.588194	0.5944	0	0.117208	0.801816		1.06124	0.958228	0	0.548825	0.204899	0.938993	0	0.860138	0.0633995		2.04458	0.532204	0	0.00709741	-1.09487
NCU00862	hypothetical protein	2.45878	1.13297	0	0.0136453	-0.845782	1.91567	0	0.213343	0.44356		1.90496	1.68598	0	0.443298	0.191582	2.8084	0.0648752	0.00126955	0.761414		1.05972	1.62695	0.309994	0.000580937	1.19615
NCU00863	transcriptional regulator	7.86178	6.9361	0	0.856719	-0.0284221	4.57571	0	0.710964	0.0880492		6.14047	4.80213	0	0.783804	0.0376165	6.25634	0	0.0651589	0.263736		2.24124	3.8094	0.15364	9.35137e-12	1.42277
NCU00864	TIM-barrel enzyme family protein	78.1157	36.8125	0	9.20366e-19	-0.92101	43.5443	0	0.852879	0.0307936		51.7183	31.5803	0	0.00173055	-0.309373	45.6291	0	0.430282	0.0645775		18.2607	17.7407	0	6.7077e-07	0.635964
NCU00865	oxalate decarboxylase oxdC	547.01	268.232	0	7.98104e-07	-0.860641	301.591	0	0.978756	0.0115976		321.629	327.422	0	0.00111388	0.410856	130.525	-0.420204	1.92435e-30	-1.054		496.495	142.799	-0.258663	1.57113e-47	-1.10794
NCU00866	DUF1275 domain-containing protein	0.0587374	0.038976	0	0.807348	-0.0928115	0.0390707	0	0.884983	0.083227		0.147779	0.576661	0.631688	0.00211896	1.31785	0.400921	0.279522	0.0209338	1.21343		0.469704	0.217864	0	0.542275	-0.318245
NCU00867	hypothetical protein	121.826	75.8401	0	0.00829113	-0.523846	105.843	0	0.0130941	0.627545		99.9956	165.925	0.553709	1.25299e-26	1.10667	125.245	0	1.41668e-07	0.558256		217.781	210.176	0	2.82351e-05	0.618349
NCU00868	hypothetical protein	77.6585	63.3084	0	0.61047	-0.152761	58.3169	0	0.269261	0.394005		62.8693	101.734	0.464733	1.41827e-24	1.07224	72.4531	0	1.85887e-06	0.443349		199.8	145.089	0	0.0988749	0.212398
NCU00869	hypothetical protein	16.8547	11.2065	0	0.0769623	-0.426941	9.50643	0	0.935965	0.0222063		22.2801	20.973	0	6.94003e-05	0.307033	19.0029	0	0.8961	0.0151826		80.6726	20.5766	-0.38036	2.45788e-35	-1.28048
NCU00870	hypothetical protein	116.67	135.035	0	0.123213	0.359942	71.8674	0	0.430258	0.180638		73.363	39.9806	0	6.51725e-14	-0.474955	116.955	0.28298	1.17619e-54	0.915583		38.3124	31.0997	0	0.00822794	0.396887
NCU00871	hypothetical protein	11.1386	8.63214	0	0.350338	-0.207669	10.8228	0	0.0280782	0.758426		10.1803	8.00171	0	0.770458	0.0516658	8.84976	0	0.811629	0.0466013		5.41031	4.06396	0	0.434754	0.234817
NCU00872	hypothetical protein	16.5419	10.3688	0	0.00155492	-0.508245	6.64813	0	0.0507273	-0.432316		11.8053	10.0755	0	0.394018	0.163664	13.9679	0	0.00158662	0.482019		6.5855	7.17255	0	0.00019757	0.793071
NCU00873	hypothetical protein	106.426	84.4949	0	0.0822045	-0.17595	38.2273	0	0.0198435	-0.572604		46.9341	45.0019	0	9.87696e-05	0.333375	36.8508	0	0.170651	-0.104072		15.8296	22.1627	0.112847	5.89828e-06	1.1522
NCU00874	hypothetical protein	13.1283	8.50292	0	0.00060706	-0.462595	7.16265	0	0.978823	-0.00458477		11.456	8.89572	0	0.694047	0.03326	12.5317	0	2.49539e-06	0.372972		6.52849	9.20678	0.248058	2.08001e-23	1.17712
NCU00875	hypothetical protein	11.3669	4.5809	0	3.09986e-07	-1.10925	4.97548	0	0.185862	-0.317453		14.1821	6.63674	-0.0431424	3.30635e-07	-0.682416	9.41721	0	0.00504015	-0.343793		7.71267	7.13978	0	0.00352651	0.557971
NCU00876	ferric reductase transmembrane component	8.15742	7.19911	0	0.855399	-0.0371713	4.05299	0	0.533624	-0.141447		7.80218	7.07436	0	0.199567	0.24312	14.5704	0.523183	1.09198e-08	1.10997		8.292	8.23993	0	1.55639e-05	0.659439
NCU00877	hypothetical protein	26.6399	16.7196	0	0.0360855	-0.503934	70.2677	0.903596	6.77479e-20	2.16939		33.5215	31.4889	0	0.00467248	0.305004	64.7138	0.550909	8.04213e-34	1.1876		29.0679	30.6124	0	6.98895e-05	0.76353
NCU00878	hypothetical protein	260.003	116.918	-0.0558717	0.00216287	-0.91927	1217.07	1.50876	2.07913e-15	2.79029		287.355	1315.64	1.95699	5.09571e-51	2.49502	1834.08	2.32805	0	2.90981		1597.51	2513.74	0.334275	2.0042e-08	1.27948
NCU00879	WD domain-containing protein	35.7615	29.3553	0	0.235816	-0.132511	43.212	0	7.16932e-20	1.13018		29.0458	40.4421	0.20478	2.17014e-11	0.851154	39.2948	0.113047	1.56715e-10	0.669443		32.2501	37.9826	0	4.05641e-09	0.913138
NCU00880	phospholipase A-2-activating protein	25.4737	29.7587	0	0.000339295	0.374096	12.6069	0	0.299746	-0.140608		18.4903	15.6693	0	0.095947	0.153313	11.5462	0	1.768e-05	-0.435028		20.1007	9.56147	0	0.0755795	-0.353895
NCU00881	hyphal anastamosis-7	142.287	97.2398	0	0.0071866	-0.392044	91.2617	0	0.220083	0.228084		97.4552	81.0949	0	0.188443	0.128296	46.9252	-0.197228	2.75988e-35	-0.809419		87.6126	49.536	0	0.527054	-0.111014
NCU00882	hypothetical protein	0.834941	0.89519	0	0.55757	0.204094	0.401073	0	0.729988	-0.160703		0.657665	0.381795	0	0.586872	-0.230115	0.753897	0	0.276577	0.399785		0.267336	0.332429	0	0.111539	0.792542
NCU00883	hypothetical protein	5.39016	11.0639	0.0458937	1.31436e-06	1.11575	1.90914	0	0.122591	-0.565468		6.12686	3.20485	0	0.112461	-0.469162	2.60432	-0.147	0.0116735	-0.892666		1.78624	1.41991	0	0.556264	0.333427
NCU00884	NAD dependent epimerase/dehydratase	170.226	82.2137	0	4.73391e-07	-0.871833	104.468	0	0.58925	0.145811		92.7236	79.2791	0	0.00795371	0.172612	54.6523	0	7.81333e-05	-0.511372		36.5289	17.6168	0	0.0195031	-0.378015
NCU00885	hypothetical protein	0.293331	0.135194	0	0.300078	-0.501462	0.0675434	0	0.293762	-0.646308		0.106707	0.192865	0	0.235093	0.507312	0.242021	0	0.137374	0.858269		0.129437	0.185785	0	0.284867	0.672131
NCU00886	hypothetical protein	15.9775	14.9926	0	0.667991	0.056949	7.40858	0	0.481338	-0.217475		21.2159	15.6555	0	0.718981	-0.0413339	10.2648	-0.214011	1.15439e-07	-0.789984		10.9816	8.06082	0	0.142175	0.232247
NCU00887	hypothetical protein	0.437643	0.492212	0	0.679223	0.198282	0.21814	0	0.890281	-0.0805625		0.20627	0.207717	0	0.735279	0.140122	0.0798792	0	0.34813	-0.554951		0.052802	0.233016	0.400844	0.0802257	1.09012
NCU00889	RAB family GTPase	15.0975	13.5618	0	0.96827	0.00687163	17.9877	0	1.73506e-07	1.09573		10.8024	15.044	0.293646	3.1608e-15	0.860557	15.621	0.178199	7.80927e-05	0.752075		8.69643	7.92181	0	0.000353595	0.544952
NCU00890	glycosylhydrolase family 2-1	17.358	21.573	0	0.0503243	0.446595	5.84877	0	0.0909205	-0.61152		6.52235	5.00116	0	0.941652	0.0140095	5.23238	0	0.575926	-0.0715014		1.43712	1.64519	0	0.000671054	0.841942
NCU00891	xylitol dehydrogenase	26.5922	16.2266	0	0.000239967	-0.539258	5.71321	-0.104894	2.71926e-11	-1.30583		12.5723	7.38075	0	0.00110139	-0.360737	5.22136	-0.460081	1.32854e-16	-1.00816		2.51805	2.73794	0	3.00637e-05	0.799804
NCU00892	methionine-6	4.83051	4.93035	0	0.341771	0.182602	1.47785	0	0.00792687	-0.774233		2.9434	1.54598	0	0.00377165	-0.509131	1.56909	-0.0215967	0.000233537	-0.648115		3.48397	0.723499	-0.352085	1.13143e-11	-1.52858
NCU00893	folC	0.455945	0.611893	0	0.261529	0.455984	0.156637	0	0.426264	-0.453302		0.311413	0.164153	0	0.458342	-0.315436	0.0919929	0	0.0629316	-1.02119		0.240789	0.0431257	0	0.130468	-0.943546
NCU00894	hypothetical protein	45.2567	43.0655	0	0.485913	0.0814151	25.6345	0	0.826411	0.0545447		26.3494	22.041	0	0.295551	0.136368	22.4629	0	0.856945	0.0140926		13.8895	7.49372	0	0.179764	-0.213819
NCU00895	RAB GTPase Ypt5	112.28	113.44	0	0.0483447	0.164876	95.7929	0	1.15137e-05	0.634853		91.503	87.6389	0	0.000131356	0.330728	77.1505	0	0.959656	-0.00300464		96.0462	53.901	0	0.20825	-0.139799
NCU00896		33.2611	32.8739	0	0.406849	0.133279	12.9539	0	0.0862799	-0.460771		24.7426	20.363	0	0.110827	0.116275	16.2187	0	4.9334e-06	-0.362631		33.0123	12.629	0	6.51395e-05	-0.708684
NCU00897	Sin3 complex subunit	10.4317	9.32129	0	0.923281	-0.0198804	8.36644	0	0.0202017	0.520456		9.41566	8.07722	0	0.158543	0.176339	10.2144	0	0.00121302	0.361567		5.68527	4.75148	0	0.00394671	0.428373
NCU00898	hypothetical protein	12.4116	9.46822	0	0.209473	-0.237516	5.12425	0	0.064209	-0.402258		8.33183	5.81644	0	0.359843	-0.121415	8.63832	0	0.0273083	0.289078		6.38832	4.81547	0	0.162328	0.288366
NCU00899	hypothetical protein	26.5703	33.6564	0	0.0275158	0.452596	25.1848	0	0.00086621	0.751312		32.5546	22.107	0	0.0255586	-0.160329	30.2672	0	0.0646479	0.138592		33.3325	16.9049	0	0.00812122	-0.285092
NCU00900	hypothetical protein	21.2937	24.7124	0	0.0264185	0.352589	7.07383	0	6.5151e-05	-0.702164		16.2326	8.82366	0	7.19929e-06	-0.478175	7.52109	-0.282086	3.81108e-13	-0.859969		15.1753	3.25094	-0.609265	2.03007e-21	-1.52219
NCU00901	ultraviolet-sensitive-6	3.72073	1.90558	0	2.1819e-05	-0.780246	1.62487	0	0.341994	-0.302342		3.21642	1.92034	0	0.0282659	-0.33892	2.27963	0	0.109602	-0.251823		2.33951	1.38179	0	0.72636	-0.0687598
NCU00902	white collar-2	20.0813	12.6148	0	4.78222e-06	-0.51002	8.78731	0	0.030857	-0.316065		17.6708	10.5937	0	0.000125484	-0.339265	10.5119	0	5.29687e-07	-0.502879		10.3738	6.86306	0	0.527635	0.101755
NCU00903	hypothetical protein	257.42	201.144	0	0.0889928	-0.195005	101.459	0	0.00712374	-0.455757		155.501	111.697	0	0.297889	-0.0786627	84.7847	0	5.81538e-09	-0.62312		63.0425	55.1366	0	2.59132e-06	0.496314
NCU00904	D-lactate dehydrogenase	51.5643	49.1958	0	0.578685	0.0930998	23.5001	0	0.508345	-0.224443		24.9797	22.186	0	0.00390461	0.223965	14.8962	0	7.46824e-08	-0.498503		9.38224	6.72325	0	0.356245	0.190218
NCU00905	N-acylethanolamine amidohydrolase	11.252	59.1205	1.51159	2.0678e-16	2.30398	17.4659	0.0741487	2.91369e-09	1.45205		8.51452	15.1246	0.546241	2.25834e-11	1.16855	13.4846	0.282432	2.66545e-09	0.88934		9.45826	6.84382	0	0.161949	0.224408
NCU00906	hypothetical protein	5.40985	2.22525	-0.128006	2.57797e-07	-1.07603	1.34476	0	6.31865e-05	-1.08453		4.56838	3.16013	0	0.492814	-0.125159	2.41464	0	0.000335579	-0.656577		2.39304	3.18685	0.00876023	0.011181	0.940354
NCU00907	hypothetical protein	0.169673	0.423231	0	0.340102	0.424571	0.0844944	0	0.950378	-0.0308861		0.162306	0.241686	0	0.586106	0.180777	0	0	0.422975	-0.274499		0.245748	0.0816962	0	0.720513	-0.166182
NCU00911	polysaccharide synthase Cps1p	242.57	350.097	0	0.00183108	0.662967	139.558	0	0.838119	0.088766		126.984	118.98	0	0.00702431	0.297483	43.4766	-0.683035	3.23386e-137	-1.2998		33.4161	45.9725	0.313723	2.99686e-32	1.13356
NCU00912	hypothetical protein	3.51964	4.7445	0	0.0539422	0.519202	1.40058	0	0.209182	-0.436279		3.0297	1.97608	0	0.388352	-0.199781	1.26729	-0.0172622	0.000152611	-0.961567		2.64652	1.16721	0	0.0873815	-0.483181
NCU00913	GPI-anchored wall transfer protein 1	11.4617	16.0555	0	1.76961e-05	0.619322	9.3562	0	0.00204168	0.559116		9.5722	7.47061	0	0.773596	0.0365151	8.24335	0	0.849194	0.0250614		5.22166	3.84117	0	0.197801	0.252065
NCU00914	serine/threonine protein kinase-16	17.4737	19.5499	0	0.0574433	0.296678	15.061	0	0.0064699	0.620767		15.4544	18.3185	0.0224712	1.46782e-08	0.632026	13.2461	0	0.838366	0.020498		10.9577	13.2071	0	1.38621e-19	0.946422
NCU00915	aspartyl-tRNA synthetase	155.811	106.303	0	0.206082	-0.375837	323.38	0.338871	3.32431e-09	1.77813		125.327	524.56	1.77225	4.70756e-66	2.39693	239.921	0.56044	8.42987e-10	1.14637		196.066	509.863	0.925701	1.92968e-12	1.93451
NCU00916	membrane bound cation transporter	29.893	16.0855	0	4.09459e-12	-0.734589	20.8936	0	0.520667	0.285868		27.2883	19.4281	0	0.298444	-0.0895028	22.0175	0	0.454033	-0.0631753		24.6946	10.1264	0	5.60614e-08	-0.592059
NCU00917	hypothetical protein	5.6982	3.17686	0	0.0064503	-0.645378	1.59737	0	0.000748829	-0.920769		5.0795	2.23065	-0.166425	0.000282094	-0.744959	4.12174	0	0.699221	-0.057847		2.63643	2.36748	0	0.0119442	0.512587
NCU00918	hypothetical protein	65.0253	44.0607	0	0.000122224	-0.408503	38.8376	0	0.354177	0.122598		47.9673	42.8589	0	0.00627984	0.228654	45.3548	0	0.0681463	0.158494		49.1906	30.4774	0	0.976232	0.00324088
NCU00919	ATP-dependent RNA helicase rok-1	6.66967	6.94169	0	0.390379	0.187088	1.40633	-0.0305806	1.3508e-07	-1.32277		4.13178	2.19062	0	0.0115638	-0.487669	2.5269	0	0.0490823	-0.44543		3.95744	0.977442	-0.285908	1.71641e-08	-1.28248
NCU00920	isoleucyl-tRNA synthetase	5.29478	6.40669	0	0.0297753	0.400934	2.07454	0	0.0524034	-0.471263		4.99432	3.5167	0	0.436466	-0.108455	2.55508	-0.12138	3.24547e-06	-0.712898		7.06958	1.66181	-0.431624	4.1997e-12	-1.38114
NCU00921	hypothetical protein	4.85296	3.76383	0	0.211219	-0.207863	2.12265	0	0.442975	-0.294559		4.98069	3.65752	0	0.805137	-0.0404067	3.53723	0	0.270011	-0.236311		5.35022	1.93228	0	7.90067e-05	-0.77315
NCU00922	hypothetical protein	1.05198	0.286776	0	0.141932	-0.704892	0.572402	0	0.999047	-0.000726721		0.541021	0.272409	0	0.647067	-0.184775	0.465761	0	0.982996	0.0125907		1.19477	0.0920813	0	0.0455624	-1.25714
NCU00923	topogenesis of outer membrane beta barrel protein 37	28.8769	22.4002	0	0.307005	-0.220949	20.316	0	0.196007	0.329957		25.7563	22.0079	0	0.0464137	0.168564	23.833	0	0.244061	0.129923		33.8568	16.0214	0	0.148614	-0.357813
NCU00924	glycosylphosphatidylinositol transamidase-2	13.4961	11.1522	0	0.487201	-0.112745	8.58968	0	0.488575	0.216982		12.4425	8.62197	0	0.285647	-0.130164	7.02186	0	6.62243e-05	-0.574394		5.82336	3.44596	0	0.776671	-0.0591281
NCU00925	pescadillo	9.31614	13.0811	0	0.00583108	0.596508	3.55469	0	0.101821	-0.496779		6.0481	5.12924	0	0.439889	0.154827	5.80916	0	0.421318	0.181436		4.61401	1.52385	0	0.00262675	-0.890018
NCU00926	hypothetical protein	2.1691	1.51728	0	0.246863	-0.319359	0.464267	0	0.000691154	-1.21612		1.21121	0.930704	0	0.98548	0.00517979	0.691936	0	0.21111	-0.503769		0.622436	0.537648	0	0.282749	0.416368
NCU00927	kinesin	9.48192	6.20524	0	0.0134177	-0.433509	2.55218	0	7.42401e-06	-0.980725		5.96448	3.35697	0	0.000219412	-0.424079	3.48156	0	3.91306e-05	-0.526502		2.80217	1.8612	0	0.625159	0.0870455
NCU00928	UPF0183 domain-containing protein	1.49645	1.45398	0	0.705236	0.110817	1.0558	0	0.400781	0.332551		1.48499	1.10625	0	0.907342	-0.0296685	1.4319	0	0.490787	0.176765		1.16911	0.91271	0	0.306182	0.304955
NCU00929	hypothetical protein	2.50799	2.53824	0	0.618758	0.141752	1.54368	0	0.631895	0.142194		2.43996	1.53836	0	0.260378	-0.239824	1.92879	0	0.708248	-0.0814366		1.37189	0.789397	0	0.687556	-0.100492
NCU00930	translocase of inner mitochondrial membrane 10	33.563	41.7914	0	9.23605e-05	0.46297	36.6016	0	2.51731e-11	0.983463		21.0764	23.5232	0	0.0013086	0.525413	32.6067	0.219872	5.30252e-06	0.840131		10.485	8.0621	0	0.0912727	0.298398
NCU00931	lysyl-tRNA synthetase	3.28919	7.0064	0.282269	8.66134e-05	1.12433	2.55238	0	0.0789944	0.48849		1.44417	2.5998	0.462467	4.27731e-05	1.10331	3.10235	0.635796	1.32508e-06	1.26902		0.799738	1.06634	0	0.0428669	0.891383
NCU00932	hypothetical protein	0	0.0946911	0	0.0533166	0.793436	0.0946084	0	0.0394755	1.15847		0.0151379	0.285526	0.691421	0.000168576	1.63003	0.215605	0	0.0117029	1.48146		0.0454759	0.148958	0	0.045092	1.25405
NCU00934	hypothetical protein	1.0277	0.577437	0	0.399356	-0.401347	1.1525	0	0.176388	0.744019		0.545999	0.426963	0	0.961913	0.0206707	1.18867	0	0.0725866	0.963794		0.185319	0.180914	0	0.690961	0.244394
NCU00935	hypothetical protein	109.186	139.487	0	0.0394493	0.473234	104.802	0	3.96377e-06	0.786668		85.6402	101.558	0.00637992	2.16575e-16	0.639158	77.0712	0	0.2003	0.0920533		52.9168	85.2932	0.439865	4.4898e-28	1.37105
NCU00936	succinate semialdehyde dehydrogenase	33.0321	11.1517	-0.347216	2.22447e-14	-1.3545	3.37768	-0.935733	7.98314e-22	-2.31124		11.4028	3.48268	-0.693232	1.63401e-07	-1.20353	3.89695	-0.659387	1.45592e-09	-1.25187		2.26658	1.46389	0	0.790912	0.082575
NCU00937	beta-glucuronidase	52.1511	16.7013	-0.564528	1.59253e-07	-1.37003	50.0532	0	0.0140558	0.759249		31.9399	33.8748	0	3.53838e-07	0.480537	18.2881	0	8.87345e-08	-0.551573		2.29387	12.4985	1.97278	1.70543e-62	3.07264
NCU00938	hypothetical protein	97.7504	95.196	0	0.226565	0.112117	88.2192	0	0.00879864	0.694672		66.6226	87.8556	0.147136	1.6148e-24	0.789212	30.0214	-0.274899	4.12859e-09	-0.893602		42.0668	24.5277	0	0.781495	-0.0589433
NCU00939	development and carotenogenesis control-1	10.8194	10.0893	0	0.699557	0.0500014	9.23738	0	0.0203895	0.605126		8.98099	11.9604	0.284723	3.24303e-15	0.803959	7.81455	0	0.752037	0.0463878		4.08991	4.06204	0	1.41125e-05	0.679322
NCU00940	hypothetical protein	0.24007	0.359995	0	0.560819	0.272211	0.239568	0	0.549687	0.363839		0	0	0	NA	NA	0.525024	0	0.190522	0.581522		0.17247	0.115591	0	0.998796	-0.000866342
NCU00941	hypothetical protein	0.584923	0.654965	0	0.416193	0.262098	0.349932	0	0.781246	0.104788		0.999127	0.47525	0	0.0391388	-0.593907	0.74136	0	0.438496	-0.181092		1.76452	0.642617	0	0.037208	-0.748982
NCU00943	trehalase-1	27.7603	20.2135	0	0.172635	-0.295174	47.8383	0.130837	1.44866e-06	1.52242		23.0517	19.7526	0	0.225006	0.16795	64.5583	1.03532	4.42786e-117	1.72081		5.44976	11.8206	0.894262	8.03994e-09	1.68475
NCU00944	threonine-5	37.3479	65.3597	0.0266181	9.4409e-07	0.933307	45.648	0	1.53434e-10	1.14351		23.3624	28.9298	0.127887	8.38382e-13	0.700568	36.8441	0.296664	4.80852e-13	0.894702		8.43418	22.0214	0.836326	4.70838e-15	1.95255
NCU00945	colonial-20	7.17619	8.99121	0	0.00225707	0.469411	6.05813	0	0.000756987	0.614249		5.12222	4.28038	0	0.374921	0.129494	6.39731	0	0.00172295	0.545399		3.16883	2.44725	0	0.261843	0.286366
NCU00946	hypothetical protein	0.0361096	0.10846	0	0.442512	0.28777	0.108243	0	0.274469	0.596255		0.0336116	0	0	0.544223	-0.0963138	0.0706996	0	0.667398	0.18138		0.103924	0.163663	0	0.336381	0.59732
NCU00947	hypothetical protein	3.15118	2.09614	0	0.348647	-0.362077	4.65253	0	0.0761016	0.992663		5.56407	16.5709	1.23869	5.28263e-21	1.86266	8.64202	0.076461	0.0038879	0.823355		4.03518	64.2364	3.40085	3.885e-62	4.42847
NCU00948	hypothetical protein	9.32022	1.55203	-1.20683	1.65317e-07	-1.96892	2.20017	0	0.0444946	-0.987509		4.78032	2.40693	0	0.159627	-0.481386	2.23241	0	0.0474032	-0.755517		2.27818	1.58248	0	0.757149	0.153605
NCU00949	hypothetical protein	0.323427	0.298263	0	0.960252	0.0172329	0.503184	0.0968714	0.00579841	1.24315		0.848653	0.313948	-0.376588	0.000108567	-0.948058	0.796792	0	0.412808	0.148288		0.29654	0.682731	0.697355	1.05728e-07	1.78052
NCU00950	tRNA dihydrouridine synthase	3.81563	2.9238	0	0.278772	-0.221912	1.04721	0	0.00125594	-0.935762		2.7239	1.41833	0	0.0245319	-0.501794	1.42641	0	0.00894566	-0.653631		1.87272	0.615152	0	0.0111987	-0.832201
NCU00951	inorganic pyrophosphatase	162.826	128.637	0	0.267882	-0.173227	79.2925	0	0.531165	-0.149511		91.0117	83.2903	0	0.00113635	0.268012	63.4422	0	0.000186179	-0.273452		31.7021	49.0805	0.296883	2.56618e-21	1.2975
NCU00952	mitochondrial ribosomal protein L44	11.0318	15.1608	0	0.000317189	0.596224	5.19446	0	0.50579	-0.194141		7.66491	3.61171	0	0.00319888	-0.648126	4.87733	0	0.0656215	-0.399891		4.21109	1.85442	0	0.0848986	-0.476404
NCU00953	hypothetical protein	10.9975	9.89839	0	0.996788	0.000640777	4.46156	0	0.0335684	-0.421621		8.45635	6.45499	0	0.972891	0.00473611	6.5086	0	0.346639	-0.134005		9.46645	4.43525	0	0.103399	-0.423058
NCU00954	protein phosphatase methylesterase 1	12.9553	8.97628	0	0.112386	-0.353067	2.97966	0	5.181e-07	-1.19176		10.0221	4.15605	-0.195586	5.72828e-09	-0.85061	4.55018	-0.317903	4.77545e-08	-0.880702		8.18211	2.55153	-0.0789703	1.33134e-07	-0.968849
NCU00955	monooxygenase	88.5796	73.6146	0	0.679245	-0.13036	75.9934	0	0.0338599	0.592698		175.647	56.8809	-0.632416	1.0736e-12	-1.19213	54.4143	-0.938566	8.46987e-24	-1.43383		2066.58	52.9538	-3.72499	2.0244e-100	-4.44018
NCU00956	hypothetical protein	8.229	7.798	0	0.720965	0.0628234	4.75824	0	0.75462	0.0736246		5.55584	4.07496	0	0.732912	-0.0541385	3.38411	0	0.0253966	-0.4612		4.31428	1.66103	0	0.00791973	-0.650962
NCU00957	anchored cell wall protein-2	150.826	188.129	0	0.00136306	0.465638	135.526	0	0.00370219	0.695812		101.842	103.803	0	0.000274648	0.410462	68.9054	0	0.00716044	-0.322515		162.151	64.0266	0	0.000243567	-0.620879
NCU00958	5-azacytidine resistance protein azr1	19.6648	20.3664	0	0.0680643	0.200507	11.5846	0	0.46065	0.106539		13.7336	11.8495	0	0.09531	0.182748	12.8121	0	0.14421	0.143931		11.7338	4.97417	0	0.00178927	-0.527585
NCU00959	tricarboxylic acid-10	79.7105	76.7401	0	0.5853	0.102741	66.7205	0	0.0221838	0.595437		44.7992	39.5363	0	0.00590941	0.215636	48.9701	0	5.88704e-08	0.371787		21.6386	19.0341	0	3.84715e-05	0.492282
NCU00960	hypothetical protein	0.867944	1.78762	0	0.0426045	0.869016	1.67711	0	0.00286483	1.45812		1.28107	1.28783	0	0.483744	0.28149	6.02784	1.25044	3.63682e-11	2.24909		1.45661	0.699943	0	0.601799	-0.267839
NCU00961	hypothetical protein	6.47079	4.88541	0	0.485451	-0.229503	6.95064	0	0.0105501	0.883995		3.19978	4.41195	0	0.0451076	0.684606	6.71051	0.409428	0.000844687	1.17161		3.66589	2.3188	0	0.968268	0.0166865
NCU00962	hypothetical protein	3.48382	3.62482	0	0.269216	0.210015	1.68051	0	0.414324	-0.169318		2.13205	1.86785	0	0.201207	0.197971	1.79589	0	0.970501	-0.00612243		1.51958	0.661143	0	0.0895042	-0.460555
NCU00963	methylenetetrahydrofolate dehydrogenase	17.6455	32.691	0	1.84436e-05	0.996158	7.1754	0	0.197222	-0.381335		6.45343	8.47308	0.0955673	7.67116e-05	0.750149	7.25155	0	0.00786099	0.406342		2.86833	3.6783	0	0.0219326	0.880768
NCU00964	hypothetical protein	7.43843	7.87378	0	0.310376	0.23694	1.7525	0	2.06131e-05	-1.13972		4.30825	2.27543	0	0.0276453	-0.491937	2.44391	0	0.000641008	-0.567328		2.00037	0.789302	0	0.00515239	-0.638371
NCU00965	hypothetical protein	40.9359	62.8427	0	0.000142481	0.730254	20.7478	0	0.56842	-0.11733		32.1065	23.11	0	0.460359	-0.0789275	34.0442	0	0.000788026	0.323954		31.5535	20.5559	0	0.622374	0.085841
NCU00966	DUF850 domain-containing protein	18.9372	13.4753	0	0.0777056	-0.335544	11.5171	0	0.612331	0.139066		14.6594	12.0475	0	0.492277	0.102793	12.525	0	0.961354	0.0078075		7.65888	5.90016	0	0.0898404	0.316014
NCU00967	hypothetical protein	26.7068	9.20242	-0.407293	1.56242e-15	-1.33322	6.02834	-0.0529635	1.50662e-09	-1.23129		21.4887	12.7654	0	0.000423501	-0.346325	14.0886	0	0.0197133	-0.357527		24.7473	18.0581	0	0.187621	0.214459
NCU00968	SIL1	3.96412	4.99185	0	0.0167762	0.470116	2.13869	0	0.962509	-0.0129523		2.72477	2.37406	0	0.346402	0.192242	3.64132	0.0103961	0.000669359	0.649946		3.43572	1.70395	0	0.152884	-0.313584
NCU00969	NADH:ubiquinone oxidoreductase 17.8	200.336	195.69	0	0.196173	0.119682	94.6452	0	0.452301	-0.193147		115.714	80.5816	0	0.0613922	-0.124062	71.509	0	2.6567e-08	-0.44756		69.0431	37.4177	0	0.119029	-0.195054
NCU00970	hypothetical protein	0.867641	0.799478	0	0.989192	0.0060363	0.998472	0	0.103973	0.823097		1.79297	1.29972	0	0.853812	-0.06065	2.37287	0	0.210752	0.53577		0.993457	1.00938	0	0.311472	0.513341
NCU00971	ribosomal protein S12	456.705	600.826	0	1.12891e-09	0.546059	306.66	0	0.0621439	0.296813		225.756	219.952	0	4.30689e-12	0.359693	241.499	0	5.81005e-12	0.34202		105.988	101.101	0	0.00500343	0.572846
NCU00972	arabinogalactan endo-1,4-beta-galactosidase	46.0254	404.638	2.31859	1.12709e-46	3.12791	450.726	2.57601	5.01073e-47	3.9598		30.4527	156.76	2.1282	1.00172e-219	2.73	459.07	3.50182	0	4.13343		4.00823	155.841	4.89816	2.06924e-109	5.71492
NCU00973	hypothetical protein	0.674605	0.766836	0	0.723853	0.167838	0.580569	0	0.490457	0.402345		0.680239	0.530578	0	0.949218	0.0246514	2.67653	1.25381	5.9698e-09	2.00314		1.02759	0.985787	0	0.165226	0.582855
NCU00974	glutaredoxin	16.1109	14.5454	0	0.964673	0.00546821	12.9494	0	0.00254499	0.54743		12.2699	9.30333	0	0.989693	-0.00145057	8.75363	0	0.0343775	-0.240074		7.80553	5.13522	0	0.659532	0.11062
NCU00975	hypothetical protein	4.92994	7.45744	0	0.0345385	0.656345	3.3373	0	0.396636	0.268594		2.93308	3.32181	0	0.0157105	0.539213	3.07268	0	0.181806	0.303911		2.62054	1.68565	0	0.869758	0.0416842
NCU00976	hypothetical protein	0.491914	0.420898	0	0.952	-0.0280824	0.466843	0	0.267018	0.603214		0.68591	0.533514	0	0.937433	0.0300804	0.387966	0	0.314211	-0.463975		0.539243	0.416457	0	0.628657	0.238183
NCU00977	aconitate hydratase	14.525	18.345	0	0.0101887	0.480541	9.29772	0	0.480193	0.226596		6.81253	6.38226	0	0.244613	0.26766	7.34095	0	0.165775	0.32543		4.09507	3.11661	0	0.276169	0.267383
NCU00978	checkpoint protein kinase	10.773	8.42828	0	0.242774	-0.200139	4.44604	0	0.0346681	-0.403689		8.68002	4.4735	0	6.91132e-06	-0.547202	4.97891	0	1.79802e-05	-0.549681		4.16459	2.71608	0	0.674434	0.0818031
NCU00979	60S acidic ribosomal protein P2	1105.57	2264.18	0.274564	1.61616e-10	1.15028	669.523	0	0.414704	0.15477		531.682	491.372	0	0.000106188	0.285269	531.383	0	0.00435565	0.246561		168.852	142.667	0	0.0639331	0.39771
NCU00980	hypothetical protein	25.7835	58.5963	0.333752	1.16029e-05	1.19508	25.3937	0	0.0404312	0.739975		27.3484	17.4847	0	0.00566939	-0.2481	21.7075	0	0.408075	-0.0902203		50.7867	15.9957	-0.0345739	4.31312e-12	-0.981308
NCU00981	ribosome biogenesis protein nsa-2	31.6209	31.0554	0	0.306634	0.121448	9.35653	0	2.43427e-06	-0.869247		21.9393	12.5615	0	0.000909289	-0.401398	13.9961	0	0.00192302	-0.400885		28.0401	4.90347	-0.908201	2.42913e-27	-1.79591
NCU00983	integral membrane protein	64.1574	53.3664	0	0.432923	-0.12183	53.9075	0	0.0270813	0.576582		64.6383	52.959	0	0.207053	0.104358	51.8478	0	0.374441	-0.0775173		158.448	40.957	-0.328232	1.48474e-22	-1.26026
NCU00984	von Willebrand domain-containing protein	7.29493	5.74124	0	0.462677	-0.195878	7.32992	0	0.000242162	0.834301		12.5722	16.0501	0.128921	0.000545302	0.691139	15.6408	0	0.0135085	0.523844		104.791	28.6254	-0.419546	3.27431e-07	-1.18038
NCU00985	hydrolase	3.01462	4.50372	0	0.0829448	0.617966	9.28887	1.04039	8.50885e-19	2.36206		1.72378	4.0047	0.910977	4.26856e-14	1.51865	16.4045	2.41111	4.4692e-50	3.35522		0.246433	5.73294	3.72625	3.00853e-23	4.43296
NCU00986	hypothetical protein	0.26353	0.0291057	0	0.109387	-0.698124	0.0874913	0	0.62654	-0.297937		0.303874	0.0555647	0	0.130593	-0.620915	0.0571952	0	0.10285	-0.964189		0.196059	0.160575	0	0.690572	0.249752
NCU00987	pisatin demethylase	10.7119	9.23021	0	0.762153	-0.0522916	7.2633	0	0.441618	0.293966		3.50724	4.54695	0.0738654	3.40687e-06	0.744997	2.38589	0	0.167028	-0.298893		2.1151	1.55228	0	0.384889	0.247309
NCU00988	MFS quinate transporter	87.009	37.7172	-0.107676	1.01385e-09	-1.03342	33.0356	0	0.00770443	-0.521307		72.4026	30.2055	-0.307614	6.23069e-22	-0.856744	20.3843	-0.927494	6.64127e-42	-1.56946		45.5299	19.1474	0	5.04455e-05	-0.544284
NCU00989	hypothetical protein	0.54187	0.0898007	0	0.200144	-0.543382	0.0901358	0	0.398603	-0.484085		0	0.171436	0	0.207073	0.331063	0.0882331	0	0.462125	0.223925		0.173277	0.160789	0	0.731341	0.189941
NCU00990	hypothetical protein	3.94403	2.00354	0	0.00454924	-0.753797	1.29629	0	0.135024	-0.626814		1.7289	1.10394	0	0.640296	-0.171777	1.13408	0	0.564396	-0.267909		2.82375	1.08321	0	0.0421603	-0.653159
NCU00992	hypothetical protein	128.065	43.7718	-0.368815	1.25234e-11	-1.34513	28.5709	0	3.04722e-24	-1.28264		113.677	30.5911	-0.922954	1.20354e-49	-1.48059	15.7034	-2.0621	3.54408e-83	-2.57995		247.335	19.956	-2.09963	4.74104e-123	-2.9059
NCU00993	hypothetical protein	0.619087	1.73347	0.426185	0.000235021	1.36235	0.466608	0	0.417844	0.394144		0.627805	0.286618	0	0.169701	-0.52873	0.411962	0	0.449542	-0.306829		0.594137	0.292085	0	0.574637	-0.259423
NCU00994	endothiapepsin	0.294811	0.416605	0	0.248476	0.484138	0.134719	0	0.722487	-0.191998		0.34813	0.256594	0	0.943774	-0.0276577	0.167674	0	0.181994	-0.637636		0.812918	0.30957	0	0.105019	-0.636224
NCU00995	hypothetical protein	240.04	215.102	0	0.925141	-0.03015	259.513	0	8.07558e-05	0.934529		211.048	165.258	0	0.662746	0.0417676	86.4374	-0.499516	7.37905e-33	-1.04047		625.222	112.329	-0.889049	9.12104e-21	-1.75162
NCU00998	RNA polymerase II mediator complex subunit Nut1	8.71286	6.77605	0	0.153507	-0.20605	6.27061	0	0.314473	0.351264		5.79349	4.67416	0	0.476422	0.0903144	6.09156	0	0.0321902	0.315664		4.29151	2.42455	0	0.497723	-0.124878
NCU00999	hypothetical protein	113.41	21.0987	-1.1151	2.29832e-05	-1.75664	230.378	0.00732911	0.0604546	1.1228		80.8601	31.8324	-0.403411	6.0338e-07	-0.899401	116.814	0.188831	1.99021e-06	0.764507		9.37727	4.86944	0	0.269684	-0.237357
NCU01000	X-Pro dipeptidyl-peptidase protein	6.7285	8.97769	0	0.000405416	0.555347	3.79554	0	0.840635	0.0508691		5.60192	5.49497	0	0.0188645	0.362734	4.5841	0	0.813832	-0.0388561		3.6393	3.57756	0	0.00177943	0.632341
NCU01001	hypothetical protein	25.0231	36.5387	0	0.000500778	0.662491	14.4753	0	0.709348	0.0762654		14.0026	11.4176	0	0.581909	0.0974259	13.8839	0	0.174715	0.226633		7.0149	3.9023	0	0.567727	-0.167951
NCU01002	coatomer subunit epsilon	98.6946	94.7353	0	0.304187	0.0934235	51.4863	0	0.822222	-0.0581678		59.1208	44.7112	0	0.931525	-0.00558488	35.9875	0	0.00133601	-0.462489		27.6099	15.4073	0	0.598104	-0.118398
NCU01003	hypothetical protein	0	0	0	NA	NA	0	0	NA	NA		0	0	0	NA	NA	0	0	NA	NA		0	0	0	NA	NA
NCU01004	phosphatidylserine decarboxylase proenzyme	40.453	37.4361	0	0.755129	0.0503772	75.183	0.285779	6.06227e-20	1.73253		25.0535	35.6121	0.324044	9.58494e-39	0.899133	28.4163	0	1.01703e-09	0.424165		23.7728	11.1668	0	0.00963521	-0.416912
NCU01005	hypothetical protein	4.76615	5.39871	0	0.349972	0.304571	1.98147	0	0.377544	-0.333212		3.50326	2.27328	0	0.428986	-0.203385	3.08063	0	0.797208	0.0587269		2.1136	2.01588	0	0.0656764	0.560489
NCU01006	complex I intermediate associated protein 84	13.8235	17.3198	0	0.000817288	0.472681	4.61338	0	0.00193227	-0.679875		8.97024	6.05724	0	0.155046	-0.163857	5.36885	0	0.000100215	-0.487869		6.25891	2.30249	0	0.000282169	-0.73043
NCU01007	mito ribosomal protein S18	33.371	45.2964	0	2.24102e-06	0.587495	21.2583	0	0.340232	0.220732		20.1606	13.7465	0	0.179863	-0.15268	14.7273	0	0.136759	-0.204798		12.4652	5.11805	0	0.00438045	-0.576712
NCU01008	U3 small nucleolar ribonucleoprotein IMP3	27.885	29.5193	0	0.177103	0.22762	6.85908	0	7.48867e-07	-1.11098		22.1762	9.58283	-0.18783	7.24067e-09	-0.789905	10.9287	-0.110922	6.35823e-09	-0.764396		12.357	5.13143	0	0.0025277	-0.567109
NCU01009	hypothetical protein	0.705328	0.340641	0	0.135887	-0.658028	0.821969	0	0.131015	0.792236		0.493065	0.677671	0	0.0360822	0.697049	1.25904	0.664694	7.75914e-06	1.45431		0.259032	0.924238	1.23446	6.32397e-10	2.295
NCU01010	hypothetical protein	7.31637	9.72005	0	0.065067	0.524484	19.3363	0.815831	5.83404e-16	2.17236		14.1002	18.8145	0.280846	0.000212128	0.766719	24.9141	0.438773	1.21405e-18	1.05493		10.5181	44.7452	1.72987	8.88947e-92	2.73496
NCU01011	hypothetical protein	1.838	47.3601	3.4719	8.27867e-29	3.98683	9.59731	1.56514	6.58487e-09	2.69753		0.908481	22.8415	3.6626	5.13329e-38	4.0822	4.43385	1.0576	3.74241e-06	2.07049		32.6447	54.8743	0.248065	2.24767e-20	1.41965
NCU01012	hypothetical protein	0.139714	0.139273	0	0.860806	0.0847749	0.0417071	0	0.630629	-0.280639		0.156818	0.119298	0	0.970207	-0.0161233	0.0543472	0	0.277956	-0.641696		0.0404344	0.0517483	0	0.551792	0.356133
NCU01013	delta-aminolevulinic acid dehydratase	20.6457	22.0502	0	0.109764	0.233297	13.5413	0	0.196804	0.24671		18.0179	14.478	0	0.508725	0.0765163	18.2413	0	0.0117754	0.255972		17.832	8.9615	0	0.013605	-0.307947
NCU01014	acyltransferase	0.0164488	0.131432	0	0.0900334	0.7373	0.31135	0.876857	0.000276102	2.23662		0.0615047	0.265139	0.673973	0.0216294	0.988005	0.256143	0.268772	0.016613	1.37175		0.0313385	1.05804	2.94407	4.90803e-13	3.8837
NCU01015	hypothetical protein	2.45614	2.49897	0	0.525745	0.160235	1.15081	0	0.46868	-0.214264		2.28417	1.50795	0	0.354374	-0.192563	2.22534	0	0.560103	0.182789		1.34929	0.721383	0	0.551825	-0.242755
NCU01016	hypothetical protein	11.0498	8.87544	0	0.367893	-0.153537	2.29087	0	2.10275e-07	-1.33078		6.56813	2.97382	-0.190326	1.46268e-05	-0.715234	3.32829	-0.0972089	1.08791e-05	-0.719626		4.51428	2.07186	0	0.0504301	-0.433922
NCU01017	hypothetical protein	1.41299	0.730961	0	0.0961498	-0.638188	0.313049	0	0.0366104	-1.03044		1.16117	0.447137	0	0.0753579	-0.695664	0.56067	0	0.0986824	-0.686912		0.677154	0.346993	0	0.655545	-0.248994
NCU01019	hypothetical protein	11.9243	8.08275	0	0.0443902	-0.380249	3.46005	0	0.0016985	-0.860261		8.55485	5.01446	0	0.00248014	-0.363517	6.49822	0	0.299309	-0.148824		5.78822	4.16467	0	0.157251	0.214722
NCU01021	eukaryotic translation initiation factor 3 subunit EifCf	65.8977	65.3121	0	0.186259	0.139355	34.5979	0	0.775166	-0.05148		41.8264	36.5887	0	0.0111439	0.200879	36.5667	0	0.679653	0.0496575		22.9283	11.8251	0	0.0745992	-0.253936
NCU01022	DUF1253 domain-containing protein	4.13437	4.88755	0	0.0932642	0.364964	0.787899	0	1.06879e-06	-1.43006		2.06383	1.53782	0	0.917726	-0.0230946	1.92558	0	0.54818	0.142052		1.70575	0.499526	-0.105871	0.0514104	-0.952992
NCU01023	50S ribosomal protein L17	22.6967	28.2161	0	0.000732455	0.461872	11.1732	0	0.60658	-0.134507		13.9806	10.132	0	0.731442	-0.057984	9.88257	0	0.158321	-0.242567		9.91526	4.1758	0	0.0126975	-0.529841
NCU01024	hypothetical protein	43.5807	46.7219	0	0.125283	0.235687	66.2926	0.0486212	7.54912e-11	1.41709		36.2533	51.8162	0.378896	5.31726e-17	0.896829	54.1885	0.151132	7.88727e-23	0.817775		30.5799	24.264	0	0.0285086	0.36296
NCU01025	hypothetical protein	0	0	0	NA	NA	0	0	NA	NA		0	0	0	NA	NA	0	0	NA	NA		0	0	0	NA	NA
NCU01026	hypothetical protein	4.99178	4.34149	0	0.857319	-0.0395024	1.07081	-0.130115	6.37765e-06	-1.27413		3.64838	1.45183	-0.1983	3.99574e-06	-0.884703	2.11807	0	0.00349967	-0.528153		2.53179	1.07068	0	0.0740171	-0.522263
NCU01027	hypothetical protein	0.968404	0.588224	0	0.390497	-0.387894	0.629524	0	0.739412	0.179605		0.78946	0.479764	0	0.678275	-0.180222	0.574299	0	0.752571	-0.172078		1.17115	0.352706	0	0.134149	-0.796829
NCU01032	hypothetical protein	5.10872	5.5505	0	0.258545	0.253079	2.3753	0	0.653088	-0.211422		4.42843	2.89063	0	0.309689	-0.208564	4.17316	0	0.412345	0.149483		5.39781	2.05977	0	0.00169785	-0.691313
NCU01033	hypothetical protein	0.937152	1.3624	0	0.123422	0.554394	0.657636	0	0.503989	0.287313		5.90536	2.79133	0	0.00360549	-0.648913	11.1048	0.356861	8.05656e-05	1.07889		20.8018	5.20302	-0.250765	0.000458602	-1.24457
NCU01034	hypothetical protein	0.946778	2.23497	0.162918	0.00106553	1.16691	2.51688	0.072104	2.87543e-07	2.01406		0.973837	0.681021	0	0.810491	-0.0910924	1.34262	0	0.102151	0.622662		2.17398	0.9675	0	0.224394	-0.45311
NCU01036	DUF907 domain-containing protein	44.1843	42.0474	0	0.544331	0.0751903	42.6616	0	1.21963e-06	0.802492		41.2297	37.8112	0	0.0100754	0.263558	34.239	0	0.798436	-0.0278814		40.2192	21.9078	0	0.0811181	-0.190775
NCU01038	hypothetical protein	0.382038	0.472982	0	0.541704	0.284083	0.980281	0.49545	0.000249684	1.78091		0.414346	1.12332	0.995189	0.000455832	1.34957	1.31298	0.863823	8.53199e-05	1.64243		0.541804	1.52328	0.523535	2.17381e-08	1.98619
NCU01039	hypothetical protein	48.1195	71.2202	0	5.27009e-07	0.699863	13.4836	0	0.00134937	-0.903728		38.1133	26.9049	0	0.413237	-0.109514	19.3568	-0.214965	0.000116143	-0.719068		70.1141	26.8597	0	0.0674283	-0.694819
NCU01041	mitochondrial metalloendopeptidase OMA1	28.7396	55.6998	0.119973	8.93684e-06	1.02357	24.7919	0	0.0242382	0.609828		22.5348	24.3388	0	1.85639e-08	0.501094	26.3248	0	0.00284288	0.460341		38.2339	22.0907	0	0.420541	-0.116388
NCU01042	hypothetical protein	0.12697	0.348919	0	0.32926	0.410528	0.0631335	0	0.979863	-0.0111739		0.178466	0.210683	0	0.56732	0.243086	0.278653	0	0.520452	0.377033		1.42923	0.843133	0	0.820425	-0.124258
NCU01043	hypothetical protein	0	0	0	NA	NA	0	0	NA	NA		0	0	0	NA	NA	0	0	NA	NA		0	0	0	NA	NA
NCU01044	spray	14.4445	11.1641	0	0.127017	-0.217734	7.49542	0	0.74851	-0.0693858		9.65853	8.60025	0	0.029493	0.22352	11.7964	0	1.1004e-07	0.52592		9.17035	5.77542	0	0.855353	0.0349075
NCU01045	ribonuclease T1	23.4614	18.8104	0	0.41529	-0.154528	25.6456	0	3.18079e-08	0.981678		17.4984	20.4241	0	4.94474e-05	0.605262	36.6813	0.687732	5.24027e-26	1.30069		10.7243	9.25508	0	0.256551	0.484049
NCU01047	hypothetical protein	6.68538	6.42684	0	0.538794	0.096083	4.72939	0	0.540373	0.294345		3.96533	2.46558	0	0.0735428	-0.27889	3.54033	0	0.601444	0.0802773		1.95313	1.15802	0	0.731602	-0.0884765
NCU01048	hypothetical protein	0.38578	0.263501	0	0.567933	-0.263925	0.627415	0	0.0339272	1.14712		0.403493	0.250675	0	0.689967	-0.169199	1.42541	0.883003	4.56587e-06	1.80473		0.272622	0.28156	0	0.298546	0.566593
NCU01049	hypothetical protein	58.8652	70.4689	0	0.187372	0.383801	84.8345	0.0318088	2.50469e-05	1.31332		43.7007	72.3602	0.525043	2.25196e-39	1.11105	130.604	1.19278	1.9308e-71	1.80796		19.6062	48.4304	1.10411	2.80813e-10	1.85799
NCU01050	glycosylhydrolase family 61-4	1993.81	2051.12	0	0.10823	0.183586	3039.51	0	2.54896e-13	1.4383		1241.94	1718.8	0.172015	1.15099e-61	0.863132	1429.65	0	4.83324e-09	0.444588		358.707	1001.52	1.11366	2.34954e-24	2.11434
NCU01051	hypothetical protein	7.58704	8.11775	0	0.582506	0.214502	3.84092	0	0.822605	-0.0877744		7.47888	4.19902	0	0.0503342	-0.410577	42.102	2.01062	1.0834e-68	2.68907		110.505	6.16745	-2.32737	1.97127e-14	-3.04246
NCU01052	hypothetical protein	4.91479	7.81771	0	0.0165566	0.735901	2.41884	0	0.716272	-0.132006		3.96598	1.96488	0	0.0495962	-0.545564	13.5845	1.21157	2.25221e-23	1.96296		104.037	1.76437	-3.84547	1.00288e-17	-4.16547
NCU01053	hypothetical protein	5.65551	4.30826	0	0.289394	-0.219439	1.39137	0	0.00899001	-1.00987		4.1007	2.04302	0	0.000938497	-0.582636	3.41502	0	0.908564	-0.0194016		2.07384	1.60656	0	0.276463	0.334184
NCU01054	hypothetical protein	0.118416	0.315712	0	0.24669	0.535331	0.236166	0	0.174165	0.834434		0.671798	0.187321	0	0.136895	-0.644947	0.844712	0	0.479947	0.391177		0.531494	0.549895	0	0.367969	0.516766
NCU01055	chromate ion transporter	2.53948	2.84697	0	0.202286	0.299949	0.745549	0	0.0110115	-0.829316		2.02503	1.5828	0	0.918012	0.0281543	3.18886	0.0699057	0.00018265	0.857134		1.62656	1.47937	0	0.183932	0.499653
NCU01056	hypothetical protein	47.55	24.1261	0	3.99954e-05	-0.805976	25.4496	0	0.84261	-0.0422721		67.2935	41.042	0	0.000209297	-0.315187	26.8469	-0.483089	2.43026e-30	-1.07702		115.667	34.9211	-0.0997212	5.06721e-14	-1.03668
NCU01057	taurine catabolism dioxygenase TauD	33.404	61.879	0	0.00929161	0.88804	40.0117	0	0.00077336	1.03599		27.6957	19.1281	0	0.501265	-0.117884	75.2532	1.05928	1.22634e-19	1.65722		3.70853	8.66363	0.768508	1.04959e-15	1.8227
NCU01058	hypothetical protein	2.09812	0.983689	-0.00310013	0.00273183	-0.848988	1.80536	0	0.368073	0.480773		1.01948	0.498009	0	0.143926	-0.509412	1.26934	0	0.142243	0.504069		0.228707	0.146138	0	0.923464	0.054902
NCU01059	glycosylhydrolase family 47-3	14.9816	12.4403	0	0.507929	-0.105259	10.3836	0	0.0777993	0.339084		4.00511	3.68274	0	0.157869	0.262431	5.83284	0.161436	1.17435e-06	0.770908		0.778017	0.577422	0	0.610928	0.238015
NCU01060	hypothetical protein	32.7744	20.0525	0	0.0169255	-0.524134	141.352	1.52744	1.81125e-44	2.8873		25.4245	29.0417	0.018951	2.47225e-06	0.582354	50.6904	0.5061	3.13839e-06	1.18207		9.06574	5.83959	0	0.986096	0.00668892
NCU01061	dienelactone hydrolase	9.64102	7.95759	0	0.693417	-0.137332	38.072	1.48737	4.68683e-10	2.48926		10.7891	36.3044	1.55175	1.02508e-20	2.00213	2.33411	-1.19318	6.65017e-17	-1.89286		39.8334	7.11334	-1.08676	0.0107164	-1.41756
NCU01063	hypothetical protein	477.442	60.6992	-1.84755	5.95804e-10	-2.32464	446.977	0	0.156715	0.620818		436.873	266.007	0	0.000225297	-0.313758	160.437	-0.541654	2.80654e-64	-1.19529		371.379	33.3037	-1.97485	1.41324e-14	-2.60914
NCU01064	hypothetical protein	2.93958	5.40925	0	0.0729889	0.747115	17.7849	1.17986	0.00659444	1.67416		5.79952	1.56801	-0.461343	0.00218605	-1.12988	92.3063	3.51496	9.7623e-119	4.1397		3.06826	8.30175	0.711612	0.000675799	1.65867
NCU01065	ammonium transporter MEP2	21.1025	15.7071	0	0.0192414	-0.270549	15.2128	0	0.00553612	0.393169		16.5874	20.1078	0.119669	6.2229e-11	0.668198	49.3024	1.17891	3.58083e-91	1.80838		11.9873	15.976	0.0737336	1.19759e-06	1.09486
NCU01066	l-amino acid oxidase	1.54621	2.32151	0	0.0045922	0.694265	0.449329	0	0.0909394	-0.75546		1.30783	1.05182	0	0.78735	0.069523	0.343963	-0.397725	8.33565e-06	-1.52969		22.5941	1.05926	-2.58858	8.91195e-18	-3.33714
NCU01067	hypothetical protein	9.40369	13.2492	0	6.02747e-06	0.632305	7.62522	0	0.00159527	0.55594		7.90412	5.4753	0	0.439376	-0.127005	7.57235	0	0.223188	0.179494		7.60854	3.34578	0	0.0112615	-0.49743
NCU01068	BAR domain-containing protein	68.7349	51.8548	0	0.301398	-0.245962	166.215	0.459639	2.44568e-05	1.81657		66.5695	56.6929	0	0.166457	0.164348	53.0393	0	0.503649	-0.0819296		31.7527	16.1611	0	0.0061412	-0.283833
NCU01069	amphiphysin-like-1	43.3083	48.3818	0	0.0185741	0.312814	15.4581	0	0.0013131	-0.597022		29.5849	13.493	-0.145556	2.59484e-15	-0.727208	19.0593	0	4.29949e-06	-0.388391		34.2521	7.37871	-0.542482	3.6054e-17	-1.50212
NCU01070	hypothetical protein	10.9786	11.4006	0	0.377861	0.186748	9.29592	0	0.0635467	0.573141		6.34174	5.61401	0	0.300789	0.207323	6.98216	0	0.0661076	0.370533		46.1099	6.61431	-1.30285	1.11692e-05	-1.89681
NCU01071	hypothetical protein	0	0.144492	0	0.101337	0.619515	0.028964	0	0.446274	0.242709		0	0.0550886	0	0.207073	0.331063	0.112932	0	0.0894167	0.871853		0.222386	0.107532	0	0.764176	-0.188089
NCU01072	class II aldolase/adducin domain-containing protein	40.5803	15.3212	-0.233642	6.8391e-18	-1.22284	10.3986	0	0.00736424	-0.975001		24.4994	17.7672	0	0.620527	-0.0639803	10.9988	-0.399122	9.82207e-14	-0.900193		23.2843	10.8944	0	0.00604874	-0.39833
NCU01073	hypothetical protein	0.478076	0.878657	0	0.042262	0.805716	0.209765	0	0.655946	-0.241123		0.488217	0.199766	0	0.182457	-0.557367	0.279877	0	0.406333	-0.417229		0.294571	0.211311	0	0.799387	0.15292
NCU01074	hypothetical protein	4.7134	4.27009	0	0.946954	0.0167473	0.936197	0	6.76277e-05	-1.33176		3.0194	1.40577	0	0.0119212	-0.634583	1.4956	-0.0645854	0.00367953	-0.727711		7.35874	1.24078	-0.9036	3.52026e-12	-1.79077
NCU01075	hypothetical protein	0.703535	0.726699	0	0.749225	0.148035	0.654509	0	0.17829	0.638034		0.860519	0.934942	0	0.255631	0.400745	1.94239	0.32757	0.000171271	1.28018		0.269995	1.67428	1.70371	7.23991e-07	2.59323
NCU01076	hypothetical protein	230.859	242.108	0	0.20703	0.220588	236.188	0	7.51426e-09	0.894109		175.231	131.918	0	0.878193	-0.012904	440.384	1.01702	1.15422e-157	1.56957		26.7304	243.854	2.8831	1.98659e-40	3.71447
NCU01077	hypothetical protein	11.6607	11.9345	0	0.451591	0.185909	15.3545	0	1.01422e-05	1.21793		10.3885	14.8278	0.22633	5.13817e-09	0.884453	25.415	0.91406	6.82449e-24	1.51375		7.357	20.6128	1.21965	2.21672e-21	2.12492
NCU01078	D-mandelate dehydrogenase	7.25179	7.89443	0	0.132675	0.266496	6.86547	0	6.15388e-05	0.776988		7.03344	9.41654	0.209969	3.09314e-10	0.798863	7.0517	0	0.0722644	0.242534		7.25389	6.17766	0	0.00290695	0.445671
NCU01079	hypothetical protein	0.934175	2.29786	0	0.0294877	0.980494	2.29366	0.217682	0.000750181	1.6949		0.477327	0.887207	0	0.175443	0.586121	1.82056	0	0.00352633	1.54898		1.44981	1.11934	0	0.614779	0.274499
NCU01080	glucanase B	45.0463	75.7832	0.0120218	4.24639e-06	0.861637	121.404	0.875447	2.36535e-13	2.14783		39.0792	67.2002	0.575033	1.64454e-29	1.15977	53.1395	0.0634388	1.92042e-17	0.68145		73.305	59.4881	0	0.0553436	0.355276
NCU01081	hypothetical protein	3.63678	4.36386	0	0.0451509	0.398835	1.85627	0	0.727386	-0.0895		3.73956	2.90476	0	0.895565	0.0248809	2.9545	0	0.681951	-0.097048		3.6949	1.89579	0	0.369843	-0.239167
NCU01082	hypothetical protein	4.08751	3.88771	0	0.775572	0.086642	1.8578	0	0.539853	-0.22226		4.07122	3.45766	0	0.457082	0.148134	5.71638	0.0279592	0.000228526	0.709976		2.72342	2.22501	0	0.311414	0.330946
NCU01083	spermidine-2	9.65224	9.04009	0	0.755554	0.066653	2.78619	0	0.0185011	-0.831637		5.91488	3.45461	0	0.0554066	-0.355543	5.31142	0	0.56638	0.0923105		3.46237	2.22213	0	0.943532	0.0187664
NCU01084	cytosolic Fe-S cluster assembling factor cfd-1	4.84293	8.57052	0	0.000272468	0.920541	1.76358	0	0.147626	-0.519078		2.2128	1.48521	0	0.50916	-0.164067	2.88509	0	0.00774122	0.600673		1.78602	1.13851	0	0.988254	-0.00562054
NCU01085	hypothetical protein	4.92855	3.72141	0	0.298388	-0.228173	2.40616	0	0.519497	-0.149107		2.71026	2.32018	0	0.371479	0.166484	2.97694	0	0.0213842	0.373729		1.27061	1.12538	0	0.0575562	0.493158
NCU01086	benzoate 4-monooxygenase	3.69533	3.88065	0	0.33264	0.213143	1.93824	0	0.85695	-0.0519926		2.64661	1.78466	0	0.606219	-0.141493	2.60262	0	0.439638	0.218915		1.37472	0.86936	0	0.924072	0.0377565
NCU01087	hypothetical protein	0	0	0	NA	NA	0	0	NA	NA		0.0275969	0	0	0.544223	-0.0963138	0	0	0.525667	-0.183368		0	0.0814848	0	0.100244	0.888676
NCU01088	hypothetical protein	15.8117	105.398	1.88624	5.48821e-40	2.74344	184.956	2.75546	7.97691e-31	4.02744		29.3338	150.464	2.19718	5.99655e-133	2.7042	223.555	2.5443	1.38055e-103	3.12059		149.007	430.984	1.03403	4.13527e-141	2.2015
NCU01089	flavin-containing amine oxidasedehydrogenase	4.92143	3.69739	0	0.26255	-0.257287	17.8675	0.496435	0.00547836	1.65773		6.41589	4.23298	0	0.199452	-0.191122	17.8451	0.996778	1.58357e-12	1.65278		2.09358	2.65866	0.0102462	7.24023e-06	1.01193
NCU01090	hypothetical protein	0	0	0	NA	NA	0	0	NA	NA		0	0.0163086	0	0.456276	0.127992	0.0166928	0	0.46591	0.220532		0	0	0	NA	NA
NCU01091	hypothetical protein	0.0161203	0.0320259	0	0.701081	0.109428	0	0	0.635111	-0.121189		0	0.0152849	0	0.457135	0.12753	0	0	NA	NA		0	0.0155001	0	0.442933	0.25866
NCU01092	3-oxoacyl-(acyl-carrier-protein) reductase	16.6242	13.086	0	0.331578	-0.181471	13.7187	0	0.0169868	0.579365		11.7028	12.8917	0	0.000414791	0.522985	12.1527	0	0.0881488	0.295659		5.18998	7.9616	0.27742	1.58963e-09	1.26857
NCU01093	Ser/Thr protein phosphatase	0.272023	0.197687	0	0.743562	-0.158282	0.197202	0	0.671168	0.253449		0.0932658	0.0704402	0	0.994357	-0.00273119	0.120574	0	0.620678	0.292444		0.309231	0.0476213	0	0.142209	-0.921617
NCU01094	isoamyl alcohol oxidase	5.01459	2.2287	0	0.000366184	-0.924983	1.94351	0	0.130611	-0.451983		6.70931	4.13368	0	0.0673201	-0.287269	4.7492	0	0.147878	-0.243944		1.32896	4.00167	1.08462	1.65534e-08	2.09044
NCU01095	MFS drug transporter	0.0746259	0.167577	0	0.297632	0.493323	0.18605	0	0.116981	0.964683		0.0357198	0.124109	0	0.129642	0.597234	0.400272	1.00033	0.000283333	2.0849		0.0714657	0.0885467	0	0.506652	0.415402
NCU01096	hypothetical protein	0	0.481109	0	0.0727658	0.713948	0.192348	0	0.171817	0.640812		0.274132	0.183158	0	0.92012	-0.0355601	0.281209	0	0.877389	0.0824119		0.184013	0.371473	0	0.565413	0.283004
NCU01097	hypothetical protein	8.40037	10.4558	0	0.115036	0.438398	11.8536	0	3.2757e-06	1.30326		5.50929	7.09255	0.150801	3.43733e-10	0.749757	8.9182	0.317888	2.7909e-08	0.921668		2.07633	3.20318	0.152839	1.14644e-11	1.27431
NCU01098	hypothetical protein	2.6333	3.24655	0	0.164455	0.40338	1.31951	0	0.616894	-0.116262		1.73778	2.61953	0.298942	4.88814e-05	0.922248	1.66326	0	0.342291	0.181428		1.54116	0.907389	0	0.849719	-0.0536649
NCU01099	GTP-binding protein GTR1	0.162239	0.132324	0	0.883869	-0.0706926	0.0881391	0	0.995828	-0.00322257		0.250246	0.0280002	0	0.0186707	-1.00965	0.316473	0	0.39624	0.436055		0.1554	0.123509	0	0.685694	0.239513
NCU01100	hypothetical protein	16.919	11.3792	0	0.000525758	-0.410332	3.53878	0	4.8499e-08	-1.32289		10.6766	4.68354	-0.158466	2.10719e-13	-0.778131	4.50813	-0.408852	1.59038e-19	-0.989597		4.77355	1.6365	0	2.39479e-05	-0.848082
NCU01101	mitochondrial import 1	22.807	20.3395	0	0.897753	-0.0237998	10.6948	0	0.386935	-0.219193		19.7298	11.3936	0	0.0144068	-0.379576	8.4466	-0.255714	8.11481e-12	-0.962965		13.543	4.84736	0	2.53252e-05	-0.773822
NCU01102	oxidase assembly protein 1	23.4723	32.3092	0	0.000149154	0.605581	13.0818	0	0.875152	0.039237		13.7099	10.6151	0	0.792242	0.0288691	9.44281	0	0.00955362	-0.28994		9.66072	4.21231	0	0.00215228	-0.505996
NCU01103	carbonic anhydrase	0.282752	0.353686	0	0.695989	0.186947	0.141096	0	0.896822	-0.0797686		0.100544	0.100766	0	0.787566	0.100091	0.241436	0	0.215771	0.73212		0.134981	0.199251	0	0.447467	0.464331
NCU01104	ATP-dependent RNA helicase MSS116	3.79951	3.66933	0	0.704192	0.101248	1.18261	0	0.0567344	-0.730421		4.3608	1.7738	-0.280028	9.52291e-05	-0.84015	1.5132	-0.513619	6.94407e-11	-1.24677		3.81434	0.51925	-0.861368	1.62278e-13	-2.08334
NCU01105	hypothetical protein	0.566376	0.474792	0	0.83364	-0.0813662	0.17322	0	0.0821039	-0.720961		0.839039	0.384924	-0.00980248	0.0185882	-0.641069	0.401236	-0.000357436	0.00763363	-0.763725		0.456765	0.184161	0	0.168276	-0.534962
NCU01106	L-amino acid oxidase	2.37552	1.13792	0	0.0278364	-0.759651	3.15086	0	0.00152417	1.16561		2.97912	1.26717	-0.0588335	0.000259586	-0.783707	1.94436	0	0.0834619	-0.363055		4.2906	0.562884	-1.14942	4.15172e-09	-2.02207
NCU01107	short-chain dehydrogenase	157.216	71.2375	-0.0737234	0.00205186	-0.875879	179.969	0	0.000138167	1.02824		95.3658	159.826	0.653106	3.90592e-18	1.12569	86.1101	0	0.476226	0.104093		18.617	82.5987	1.93791	9.35611e-41	2.77957
NCU01108	hypothetical protein	4.65333	1.24184	-0.299231	1.8071e-05	-1.49219	7.75099	0.187484	0.0015597	1.35682		6.44096	3.76068	0	0.0708283	-0.356567	9.55106	0.104171	1.19605e-06	0.798047		6.54548	2.57613	0	0.00927245	-0.626151
NCU01109	hypothetical protein	0.792642	0.451054	0	0.467795	-0.351281	1.84281	0.263375	0.00671419	1.49542		0.889125	0.322517	0	0.139542	-0.630007	1.65638	0.182221	0.0313177	0.948477		0.651526	0.347018	0	0.811749	-0.133946
NCU01111	erythromycin esterase	0.522594	0.284446	0	0.296734	-0.479714	0.686771	0	0.0415925	1.00457		0.582404	0.947408	0.116446	0.0200048	0.846205	2.06116	1.00307	2.64826e-07	1.84912		0.523705	0.339687	0	0.968337	-0.0239872
NCU01112	lipid binding protein	6.77455	1.34885	-0.88725	8.56965e-10	-1.91982	3.66598	0	0.960747	-0.0176727		4.69511	3.65599	0	0.861361	0.0343206	3.72812	0	0.669855	-0.0859047		0.743416	1.26204	0.108422	0.00132133	1.27286
NCU01113	hypothetical protein	0.0682114	0.0455019	0	0.913146	-0.0323616	0.11335	0	0.553855	0.272461		0.237036	0.0646765	0	0.238373	-0.491084	0.0663249	0	0.195071	-0.766349		0.0438423	0.0420823	0	0.767046	0.16399
NCU01114	DUF858 domain-containing protein	2.74565	1.77242	0	0.198086	-0.428242	0.621326	0	0.00406164	-1.13203		1.26452	0.372496	-0.35798	0.015109	-0.956842	0.832235	0	0.378507	-0.317425		0.154363	0.386606	0	0.0312303	1.29312
NCU01115	tRNA-splicing endonuclease subunit SEN2	3.90596	4.48166	0	0.109564	0.33268	1.29792	0	0.0427747	-0.67087		2.64201	1.7098	0	0.304048	-0.214017	1.86219	0	0.296952	-0.247943		1.43538	0.673509	0	0.22114	-0.391531
NCU01116	ceramide glucosyltransferase	7.79817	9.06991	0	0.0153549	0.357461	7.52503	0	0.0227822	0.746477		7.29123	6.72082	0	0.028237	0.272377	8.08658	0	0.00153947	0.38803		7.58988	2.62434	0	5.19405e-06	-0.838124
NCU01118	hypothetical protein	19.4097	19.1414	0	0.255061	0.129095	6.63877	0	3.48866e-05	-0.665862		9.6337	7.71996	0	0.566738	0.0738028	7.57266	0	0.405772	-0.104143		8.36383	3.8975	0	0.0791022	-0.395294
NCU01119	lanosterol synthase	24.266	20.2976	0	0.640914	-0.0881008	11.4581	0	0.567003	-0.178626		14.2601	13.277	0	0.00477015	0.292181	8.54684	0	9.22983e-06	-0.487557		6.53374	3.83052	0	0.811316	-0.0542664
NCU01120	spo11 ortholog	0.955545	0.836893	0	0.953811	-0.023074	0.394745	0	0.5784	-0.296779		0.987	1.10613	0	0.183145	0.449295	0.590531	0	0.29719	-0.433396		1.43025	0.715046	0	0.457928	-0.280284
NCU01121	hypothetical protein	8.26336	12.9786	0	0.000228963	0.769363	2.43853	0	0.00519781	-0.827932		6.30858	3.85164	0	0.142509	-0.294318	4.94092	0	0.605267	-0.10302		3.86145	1.66492	0	0.102769	-0.492893
NCU01122	hypothetical protein	4.40449	2.45146	0	0.00516011	-0.640558	1.01519	0	2.61558e-05	-1.16657		2.564	1.3474	0	0.00117731	-0.512995	1.74801	0	0.178575	-0.299883		1.20912	1.19273	0	0.0200951	0.662744
NCU01123	hypothetical protein	0	0	0	NA	NA	0	0	NA	NA		0	0	0	NA	NA	0	0	NA	NA		0	0	0	NA	NA
NCU01124	hypothetical protein	11.6766	14.6614	0	0.0062677	0.457512	12.1489	0	0.00118993	0.869999		10.1624	11.4939	0	2.74281e-05	0.563553	12.1555	0	0.00019264	0.49949		19.1047	3.79619	-0.570397	5.15452e-13	-1.58738
NCU01127	DUF636 domain-containing protein	7.92525	6.77376	0	0.835828	-0.0556637	7.64273	0	0.000432755	0.796881		3.86919	4.14446	0	0.0279239	0.461005	6.63534	0.229688	2.28915e-06	0.98564		4.24212	1.16134	0	0.00102891	-1.09789
NCU01132	MFS monosaccharide transporter	5.28709	4.75035	0	0.983481	0.00437665	8.89402	0	0.0166394	1.24093		4.46885	2.04642	0	0.00179171	-0.681895	12.384	1.04314	1.94045e-30	1.68624		2.22192	3.54189	0.278329	1.69502e-06	1.29134
NCU01134	hypothetical protein	0.054187	0.071972	0	0.712101	0.161652	0.179804	0.012615	0.23027	0.665684		0.0853658	0	0	0.113362	-0.525284	0.246359	0	0.0487799	1.11819		0.0693107	0.0830067	0	0.43811	0.488019
NCU01135	hypothetical protein	6.48723	3.90441	0	0.00125457	-0.565471	1.47735	0	7.54343e-07	-1.21689		6.62104	2.77586	-0.284625	1.61057e-07	-0.830833	5.66214	0	0.943195	0.0165695		4.8649	2.65285	0	0.371084	-0.191363
NCU01136	hypothetical protein	33.1585	29.8931	0	0.949681	0.0145511	31.0856	0	0.0174953	0.737625		20.5944	21.4902	0	0.00156352	0.440492	16.733	0	0.637127	-0.0613853		11.2845	11.6253	0	7.69377e-05	0.733091
NCU01138	CipA protein	3.11214	3.40388	0	0.316748	0.2653	6.75503	0.436458	0.000529926	1.64739		2.77022	2.9308	0	0.0631875	0.437945	8.68585	1.11173	5.747e-21	1.838		1.86164	3.65666	0.592795	0.000303472	1.50947
NCU01140	NAD(P) transhydrogenase	41.4598	28.851	0	0.0763416	-0.340702	15.1787	0	0.0711027	-0.52667		29.4832	18.5477	0	0.00407073	-0.263613	28.8743	0	0.0914018	0.214925		6.15884	12.4439	0.797408	7.38903e-13	1.67362
NCU01141	CDP-diacylglycerol-glycerol-3-phosphate 3-phosphatidyltransferase	4.1074	6.76328	0	7.76268e-05	0.822368	2.42412	0	0.723094	0.0951135		4.14675	3.02496	0	0.765299	-0.0540961	2.50101	0	0.0266048	-0.466937		3.34401	1.14341	0	0.00552557	-0.821407
NCU01142	NADH:ubiquinone oxidoreductase 13.4	99.155	86.186	0	0.736512	-0.0480154	46.9003	0	0.418028	-0.197228		62.9815	42.5254	0	0.048568	-0.168351	38.5498	0	1.24097e-06	-0.461168		44.1191	26.7195	0	0.7936	-0.0326889
NCU01143	DEAD/DEAH box helicase	9.73765	8.24757	0	0.601144	-0.0806508	2.21701	0	6.46086e-08	-1.21617		6.44411	3.59008	0	0.000329174	-0.435071	4.08749	0	0.00175898	-0.405545		4.48062	1.52979	0	1.22876e-05	-0.847037
NCU01144	hypothetical protein	5.26861	3.45908	0	0.0317503	-0.436594	2.32938	0	0.232506	-0.299281		5.90227	3.82487	0	0.175234	-0.218303	4.61685	0	0.489948	-0.106264		2.81385	1.95203	0	0.514669	0.173966
NCU01145	hypothetical protein	44.9448	32.0838	0	0.000481053	-0.330995	14.9095	0	0.00735424	-0.683372		31.8138	18.8164	0	1.02586e-05	-0.355353	15.0029	-0.296962	1.64736e-14	-0.830046		14.8237	6.46302	0	0.00302856	-0.488383
NCU01146	signal sequence receptor alpha chain	102.351	114.543	0	0.000535535	0.310533	73.1912	0	0.00256157	0.380809		53.4183	53.1666	0	4.15285e-07	0.387625	66.7174	0	2.89389e-18	0.563268		32.691	21.1456	0	0.625133	0.0711992
NCU01147	tyrosine decarboxylase	1.40604	3.26306	0.257465	2.20435e-05	1.23734	2.50818	0.102371	6.33978e-07	1.59478		0.879123	1.19417	0	0.0230307	0.709527	2.33574	0.819681	1.87615e-09	1.56646		1.44856	0.701973	0	0.291027	-0.334625
NCU01148	methyltransferase	8.57527	7.61401	0	0.922927	-0.0257299	2.58411	0	0.000621296	-0.82514		5.6653	2.41585	-0.117065	0.00106249	-0.768744	3.39934	0	0.0351907	-0.4757		5.99727	0.999153	-0.571323	6.79094e-06	-1.68466
NCU01149	cupin domain-containing protein	3.62997	3.30306	0	0.946	0.0160908	2.63506	0	0.220297	0.385508		2.72975	2.55559	0	0.270075	0.278829	2.04554	0	0.556427	-0.157506		1.61257	1.36348	0	0.298151	0.380636
NCU01150	UBA domain-containing protein 3	8.76031	8.6101	0	0.518081	0.112687	6.09853	0	0.405806	0.299037		6.78672	7.05891	0	0.00101362	0.438594	9.28254	0.0862981	7.18211e-07	0.681292		4.98894	4.27362	0	0.0213308	0.445354
NCU01151	calpain-B	0.317144	0.111073	0	0.0773326	-0.836258	0.0256624	0	0.00567822	-1.64371		0.737496	0.187264	-0.392225	0.000208206	-1.26489	0.192052	-0.461239	0.000210735	-1.46845		1.05296	0.446239	0	0.0834013	-0.515392
NCU01153	hypothetical protein	0.0918728	0.45764	0	0.193884	0.544159	0.0916015	0	0.778111	0.111578		0.436261	0.174223	0	0.578679	-0.205579	1.43267	0	0.076663	1.04422		0.0875184	0.176676	0	0.589628	0.252456
NCU01154	submerged protoperithecia-1	15.1623	9.45364	0	0.00189989	-0.518405	6.08199	0	0.331444	-0.405174		16.7297	19.2444	0	8.10778e-10	0.595544	10.8082	0	0.0778262	-0.372003		11.9368	4.8412	0	0.00113689	-0.622672
NCU01156	hypothetical protein	4.43929	1.89424	0	3.09905e-07	-1.02919	2.70861	0	0.615041	0.15145		7.05431	4.48606	0	0.139454	-0.23918	4.21787	0	0.00503635	-0.479389		2.02358	13.5071	2.38826	5.74382e-49	3.33082
NCU01157	glutamate-cysteine ligase catalytic subunit	6.62033	9.34155	0	1.62282e-05	0.633945	3.3708	0	0.709353	-0.0995103		4.95645	3.1622	0	0.206984	-0.232004	5.99443	0	0.0015231	0.515348		3.20394	1.54173	0	0.106028	-0.349587
NCU01158	hypothetical protein	3.36462	4.75675	0	0.124249	0.535576	3.22913	0	3.06313e-05	0.788647		2.14468	3.9299	0.633035	2.26526e-14	1.22208	2.07092	0	0.288612	0.18583		2.1688	1.18637	0	0.48771	-0.16594
NCU01159	hypothetical protein	0	0.0825345	0	0.510179	0.128991	0.246082	0	0.280434	0.448151		0.153092	0	0	0.434915	-0.152416	0.241514	0	0.763409	0.130054		0	0.0733527	0	0.419962	0.282818
NCU01160	ATP-dependent RNA helicase dbp-5	39.1504	46.7516	0	0.000223736	0.404046	34.2781	0	0.000156548	0.665582		24.5435	22.6807	0	9.11447e-05	0.281808	18.8312	0	0.0749755	-0.137042		13.2077	6.93856	0	0.0764918	-0.249488
NCU01161	actin polymerization protein Bzz1	19.8826	34.1136	0	4.81444e-09	0.915839	31.282	0.137709	1.14425e-12	1.4863		10.1759	17.4145	0.556755	1.94817e-36	1.158	11.6598	0	1.43026e-05	0.435991		8.87099	4.61013	0	0.239768	-0.22977
NCU01162	glycolipid-anchored surface protein 5	4.94126	13.6263	0.604803	5.06551e-18	1.55792	17.85	1.36402	9.34624e-15	2.50996		5.14307	9.14716	0.621663	2.29605e-14	1.18652	20.5705	1.52389	1.34101e-62	2.21559		1.95745	4.85294	0.9898	1.60609e-25	1.958
NCU01163	GAF domain nucleotide-binding protein	10.8031	15.6254	0	0.000501301	0.660988	6.75198	0	0.459896	0.191933		6.06787	6.65181	0	0.0228534	0.501009	7.62921	0	0.0135106	0.560977		4.43388	5.16147	0	0.000830013	0.870127
NCU01164	transcription elongation complex subunit	32.8079	27.92	0	0.426817	-0.0774372	13.6651	0	0.0294129	-0.384005		30.7696	18.7988	0	8.91504e-06	-0.310033	20.7457	0	5.84102e-06	-0.321633		20.6133	7.84162	0	1.04997e-10	-0.701859
NCU01165	LEM3/CDC50 family protein	78.231	80.6076	0	0.152272	0.183966	64.1427	0	0.0399567	0.544969		65.3004	69.0647	0	2.29584e-11	0.472649	94.1771	0.111264	7.43214e-21	0.765673		74.6096	51.1782	0	0.166682	0.134768
NCU01166	microcycle blastoconidiation	28.406	23.0341	0	0.365519	-0.158482	17.5128	0	0.424215	0.157173		24.2891	30.9338	0.0674614	1.11174e-13	0.734328	28.5422	0	3.68205e-07	0.471049		34.8631	19.7077	0	0.163072	-0.132541
NCU01167	hypothetical protein	6.86243	4.60419	0	0.0966528	-0.393617	1.04876	-0.421944	1.78567e-07	-1.69442		3.05266	1.18044	-0.172191	0.00533573	-0.829924	1.81749	0	0.11783	-0.459697		1.35551	0.531735	0	0.222425	-0.554101
NCU01169	NADH:ubiquinone oxidoreductase 24	108.703	112.169	0	0.0306238	0.197522	61.5855	0	0.821252	0.0560952		66.6363	53.2355	0	0.289888	0.0726463	34.5478	-0.12902	4.04621e-16	-0.699328		57.1504	18.3672	-0.0567762	2.79491e-14	-0.944427
NCU01170	hypothetical protein	30.4986	22.817	0	0.018376	-0.262333	16.6101	0	0.976283	-0.00443166		26.7937	20.6632	0	0.819184	0.0196334	17.6452	0	8.68505e-05	-0.358414		16.2449	10.2832	0	0.795584	0.0500107
NCU01171	DNA replication licensing factor mcm5	8.9673	5.75845	0	0.0463709	-0.45013	1.82079	-0.0181961	1.22477e-09	-1.37453		9.38377	3.25361	-0.451439	1.71921e-16	-1.10248	2.92594	-0.776922	5.69488e-19	-1.40889		4.13787	1.34137	0	0.000111439	-0.910685
NCU01172	GARP complex component	5.39576	3.84983	0	0.0443926	-0.32407	2.0369	0	0.0144403	-0.513558		3.75222	2.97488	0	0.704885	0.066712	3.93351	0	0.0467008	0.312708		2.35093	1.42445	0	0.934887	-0.0185151
NCU01173	hypothetical protein	0.0543722	0.108218	0	0.536548	0.243976	0	0	0.530433	-0.198597		0.0252289	0.0773317	0	0.350337	0.303086	0.158456	0	0.155179	0.78301		0.104216	0.0784205	0	0.9303	0.0524248
NCU01174	anaphase-promoting complex subunit CDC23	8.28775	5.4341	0	0.00747246	-0.436599	2.50347	0	9.51402e-05	-0.823227		5.63734	2.81215	0	2.94286e-05	-0.588374	3.21194	0	0.000133564	-0.55672		2.07104	1.10947	0	0.424662	-0.195526
NCU01175	farnesyl-pyrophosphate synthetase	109.281	90.7406	0	0.544507	-0.100685	43.6092	0	0.17535	-0.408813		48.9582	42.2595	0	0.141481	0.176505	26.9446	-0.0512168	4.44282e-08	-0.615229		17.998	16.4057	0	2.35084e-06	0.547005
NCU01176	hypothetical protein	9.09555	5.87814	0	0.0190768	-0.468392	7.63452	0	0.0275595	0.577119		11.4734	7.75093	0	0.158487	-0.171679	16.8889	0.229683	4.86645e-11	0.787603		6.41034	2.56174	0	4.65296e-05	-0.627105
NCU01177	NAD dependent epimerase/dehydratase	13.3386	8.83602	0	0.0162904	-0.432436	3.12072	0	9.41665e-09	-1.19119		10.109	5.5446	0	0.00184741	-0.452682	5.37535	0	1.7577e-05	-0.652305		5.83992	2.34859	0	0.0155952	-0.583448
NCU01178	6-phosphofructo-2-kinase/fructose-2,6-bisphosphatase	29.346	25.8258	0	0.842908	-0.0453844	35.1049	0	2.56353e-05	1.06514		23.602	29.236	0.137591	6.84439e-11	0.694772	31.231	0.0359282	4.12291e-07	0.638264		25.1467	17.6185	0	0.117224	0.16903
NCU01179	translocase of outer mitochondrial membrane 40	37.6681	44.6986	0	0.00422326	0.391425	20.6346	0	0.963139	0.00702492		20.8925	18.606	0	0.0222138	0.226316	17.8932	0	0.817311	0.0200658		13.6749	4.52876	0	2.7243e-06	-0.874986
NCU01180	ubiquitin C-terminal hydrolase	20.6865	21.3094	0	0.434644	0.166764	17.9709	0	0.0445945	0.61565		15.3718	18.287	0.0597454	2.70576e-07	0.628814	21.0034	0.0477741	6.58177e-10	0.682504		15.5372	11.784	0	0.073906	0.268063
NCU01181	acyl-CoA dehydrogenase-3	69.4858	48.8101	0	0.000118455	-0.355464	160.544	0.64317	4.08165e-51	2.05429		45.3958	102.128	0.943066	6.41068e-18	1.50027	203.035	1.73528	1.34436e-78	2.37368		44.2554	79.8176	0.62505	2.07033e-22	1.50486
NCU01182	hypothetical protein	8.39042	4.43717	0	0.00686277	-0.712634	3.26424	0	0.0830407	-0.475742		8.95252	5.57528	0	0.0978803	-0.273316	9.22289	0	0.324174	0.27677		8.42779	4.57969	0	0.319478	-0.197371
NCU01183	GTP-binding protein 1	23.486	21.5486	0	0.851082	0.0389486	10.162	0	0.24483	-0.305672		12.7786	11.9702	0	0.0126662	0.297169	9.66824	0	0.413986	-0.151925		8.90121	6.98267	0	0.048836	0.328511
NCU01184	pre-mRNA splicing factor cwc2	9.12297	7.33663	0	0.287313	-0.163232	2.42065	0	1.38678e-06	-1.01653		6.83198	2.84966	-0.176014	5.95964e-08	-0.837745	3.31435	-0.0932053	3.39113e-07	-0.787858		4.47795	1.65126	0	0.000688193	-0.730164
NCU01185	urease accessory protein UreF	1.61521	2.40482	0	0.0632851	0.634526	0.463886	0	0.129645	-0.735698		0.722527	0.675626	0	0.605989	0.206607	0.373722	0	0.262756	-0.550263		0.210117	0.225286	0	0.390783	0.52397
NCU01186	hypothetical protein	10.6048	8.57641	0	0.266511	-0.155197	6.21758	0	0.568947	0.0956034		8.5323	7.06287	0	0.30097	0.119994	7.26202	0	0.93868	0.00948068		4.89951	2.9584	0	0.893368	-0.0260995
NCU01187	cross pathway control-3	4.62034	3.95229	0	0.77562	-0.0581262	5.62148	0	0.000976188	1.07325		2.51349	3.95323	0.369378	2.42735e-06	0.986324	4.22609	0.278935	2.83543e-10	0.97505		1.93396	2.30785	0	1.70899e-06	0.934542
NCU01188	ubiquitin conjugating enzyme	15.4842	14.3699	0	0.897729	0.0288989	10.0531	0	0.430748	0.217036		14.1742	8.41074	0	0.00259349	-0.350032	11.261	0	0.627937	-0.0846333		18.236	6.106	0	2.88325e-05	-0.880717
NCU01189	hypothetical protein	5.44499	4.0559	0	0.278109	-0.243025	1.39989	0	0.00396646	-0.987742		4.2194	2.0151	-0.0472808	0.000298684	-0.633208	1.95207	-0.123778	0.000392215	-0.827165		1.72585	1.46206	0	0.0319257	0.432464
NCU01190	DUF410 domain-containing protein	36.4026	37.6441	0	0.163952	0.203392	10.7044	0	2.61085e-05	-0.860097		20.451	12.8728	0	0.00883259	-0.265931	9.68629	-0.17263	1.57529e-13	-0.825543		7.68546	5.5864	0	0.190071	0.222158
NCU01191	hypothetical protein	3.6778	2.6161	0	0.245826	-0.304302	1.16845	0	0.0517601	-0.704051		3.16635	1.13476	-0.0823356	0.000708387	-0.952739	1.9704	0	0.102168	-0.419238		1.12343	0.651103	0	0.974719	-0.0162166
NCU01192	DNA polymerase Delta-1	9.70725	8.06634	0	0.594615	-0.0987908	2.24551	0	6.0234e-07	-1.18414		7.26913	2.60514	-0.476028	7.0144e-17	-1.05985	2.79572	-0.485182	2.03291e-18	-1.12131		3.47237	0.870584	-0.174283	1.1198e-08	-1.25865
NCU01193	hypothetical protein	48.5164	18.8475	-0.399871	9.13466e-06	-1.13774	28.5339	0	0.605253	0.0951517		38.1075	26.4124	0	0.343699	-0.134205	29.3333	0	0.212321	-0.136827		187.241	12.7826	-2.27905	2.66485e-12	-2.76118
NCU01195	amination-deficient	501.232	702.848	0	8.78058e-05	0.627742	256.403	0	0.712338	-0.088173		212.5	167.739	0	0.621762	0.0520856	354.193	0.371967	6.80372e-57	0.976314		85.0709	50.526	0	0.836016	-0.0454709
NCU01196	hypothetical protein	9.64217	19.3607	0.165354	3.69064e-16	1.13554	14.6465	0.0798756	4.68614e-11	1.4309		6.57746	6.37629	0	0.00756873	0.343884	13.798	0.64797	8.75987e-19	1.29395		4.47624	3.08146	0	0.532212	0.137099
NCU01197	gulliver-1	92.1643	74.9929	0	0.370036	-0.131957	33.4417	0	0.0226873	-0.554597		51.007	32.3122	0	7.95343e-05	-0.259709	27.868	-0.0343559	5.76089e-19	-0.625042		37.1182	17.0879	0	0.0351641	-0.397373
NCU01198		5.62012	3.55604	0	0.031785	-0.490321	1.64227	0	0.00444143	-0.855068		4.601	2.05975	0	0.000131833	-0.725107	2.09915	-0.156903	1.18897e-05	-0.863138		2.15895	0.83089	0	0.0486952	-0.663211
NCU01199	SNARE domain-containing protein	19.8519	22.1422	0	0.0348507	0.304023	13.5964	0	0.0641223	0.321435		18.6097	12.8726	0	0.251567	-0.13175	12.5995	0	0.0079154	-0.314797		16.7777	5.10828	-0.0415688	2.26548e-08	-1.01232
NCU01200	peptidyl-prolyl cis-trans isomerase B	252.228	218.288	0	0.557953	-0.0530726	147.193	0	0.71961	0.0976275		132.156	123.087	0	1.29641e-07	0.292584	114.55	0	0.51667	0.0368364		107.282	62.3664	0	0.473912	-0.0845254
NCU01201	trm-112	27.8795	30.0265	0	0.0457831	0.253656	13.5179	0	0.402936	-0.166786		19.9443	14.1315	0	0.588026	-0.0963841	16.0728	0	0.610369	-0.0662005		15.5228	7.98899	0	0.134521	-0.277753
NCU01202	hypothetical protein	70.3948	53.3711	0	0.104656	-0.236801	26.3595	0	0.00450954	-0.528299		46.2645	27.3757	0	3.67446e-05	-0.355755	29.9299	0	0.000721437	-0.379144		32.0549	11.2673	0	3.86885e-09	-0.806588
NCU01203	hypothetical protein	6.85721	5.11166	0	0.481079	-0.242352	2.32272	0	0.0625141	-0.637858		5.27205	2.37052	0	0.00580912	-0.690555	2.88806	0	0.0178905	-0.597775		3.41691	1.82846	0	0.501448	-0.203677
NCU01204	tropomyosin	422.661	357.032	0	0.454508	-0.0864493	185.566	0	0.193501	-0.29607		246.945	186.8	0	0.917622	-0.00536416	174.077	0	0.000663957	-0.258358		154.886	107.281	0	0.134086	0.163997
NCU01205	hypothetical protein	3.34728	2.79872	0	0.793886	-0.0768984	1.52397	0	0.559169	-0.2238		3.47897	2.06445	0	0.132526	-0.330084	3.72487	0	0.0651521	0.335281		1.76078	1.47807	0	0.19474	0.38755
NCU01206	set-domain histone methyltransferase-1	7.17634	5.18849	0	0.0101665	-0.311085	2.6464	0	0.00121859	-0.557509		6.65016	4.08366	0	0.00277468	-0.301971	4.55039	0	0.00317923	-0.301117		4.64441	2.75032	0	0.626069	-0.0768001
NCU01207	vacuolar membrane ATPase-1	150.552	108.329	0	0.00242018	-0.31674	48.9048	0	4.62901e-06	-0.735162		92.141	56.2711	0	8.12745e-09	-0.31254	56.8279	0	5.54488e-07	-0.44881		43.2276	25.273	0	0.532677	-0.0784822
NCU01208	hypothetical protein	13.9389	18.9696	0	0.0211832	0.549097	10.3565	0	0.00972653	0.434788		11.3368	9.40928	0	0.222861	0.126488	9.50182	0	0.915984	-0.0112394		6.44504	5.77564	0	0.000189651	0.52142
NCU01209	hypothetical protein	2.90315	1.66466	0	0.0717205	-0.561721	0.734824	0	0.130813	-0.806951		2.28672	0.904891	-0.0496685	0.00749312	-0.810547	1.03408	0	0.00578996	-0.840945		2.20238	0.52657	0	0.000700359	-1.2556
NCU01210	para-aminobenzoic acid synthetase	2.02327	1.30577	0	0.211728	-0.41696	1.19112	0	0.769673	0.0912031		1.64572	1.00075	0	0.315277	-0.279234	3.91707	0.67924	2.91759e-13	1.45424		0.917093	1.05639	0	0.00681474	0.840289
NCU01211	hypothetical protein	8.85735	18.0717	0.120022	1.08133e-15	1.14835	4.49648	0	0.577139	-0.10936		7.9664	4.66282	0	0.00509749	-0.367466	9.81139	0	0.0160413	0.527886		5.4584	2.46521	0	0.0575505	-0.427037
NCU01212	hypothetical protein	0.0419568	10.578	3.40217	0.170668	0.457851	0.584683	0.70539	0.00117448	2.00022		0.159159	0.15913	0	0.765318	0.115179	90.3154	7.16843	5.87571e-82	7.59599		0.200807	6.39474	3.46302	2.25782e-13	4.01437
NCU01213	superoxide dismutase-2	30.8583	71.7891	0.0236731	0.0441561	0.924522	29.6358	0	0.000101239	0.800643		15.5046	15.7367	0	1.36157e-06	0.413332	355.215	3.99217	0	4.71506		9.27982	46.8944	1.96381	1.47965e-15	2.82346
NCU01214	hypothetical protein	0.792475	1.05196	0	0.424022	0.369572	2.00612	0.505614	3.78626e-10	2.03651		1.02476	1.72227	0.395914	0.00105297	0.996088	31.7209	4.48951	5.61497e-112	5.01059		0.775561	3.6832	1.58998	1.51376e-14	2.71451
NCU01215	thioesterase	6.9376	14.3429	0.275644	2.04897e-11	1.15238	4.95173	0	0.131318	0.364372		6.60775	6.72858	0	0.0183867	0.404388	5.6567	0	0.896218	0.0187707		3.75393	2.91044	0	0.136309	0.306488
NCU01216	hpth ortholog	22.9986	21.6644	0	0.722721	0.053964	14.6371	0	0.37185	0.199782		20.1174	17.7826	0	0.00808068	0.218633	15.8401	0	0.39215	-0.0993091		26.4198	14.7086	0	0.093529	-0.160981
NCU01218	hypothetical protein	38.6238	31.1924	0	0.289972	-0.154847	12.0602	0	5.01974e-05	-0.784201		23.6128	12.6151	0	2.44813e-05	-0.496774	9.23155	-0.456908	1.0785e-15	-1.09546		10.6455	4.0672	0	0.000102034	-0.692885
NCU01219	glutaredoxin	117.186	171.561	0	3.03727e-11	0.694977	54.6688	0	0.290683	-0.218533		81.1877	51.3932	0	0.000415161	-0.26053	56.2871	0	0.000250198	-0.282673		62.8768	28.0594	0	0.0034955	-0.454017
NCU01220	BAG domain-containing protein	3.7115	4.04769	0	0.154086	0.259129	4.7094	0	5.27978e-07	1.15982		3.61066	4.83506	0.205161	7.66793e-10	0.802722	4.39208	0	0.0469309	0.502211		2.92349	2.94462	0	0.0190535	0.642148
NCU01221	60S ribosomal protein L16	369.322	510.832	0	4.57555e-12	0.61521	214.925	0	0.577745	0.0926544		175.465	172.437	0	2.56846e-10	0.369715	181.499	0	5.68918e-09	0.291805		72.0752	58.445	0	0.14942	0.334722
NCU01223	hypothetical protein	5.25693	5.11055	0	0.752578	0.101237	4.61332	0	0.0733634	0.625441		4.82343	3.66031	0	0.988191	-0.0044185	2.93566	0	0.221357	-0.431072		3.02898	1.76134	0	0.839535	-0.0860682
NCU01224	regulatory particle, ATPase-like-2	80.2662	55.5512	0	0.0125285	-0.370581	22.4929	0	1.79313e-11	-0.949387		43.6941	26.7967	0	0.0002599	-0.306567	21.6083	-0.177431	2.36258e-18	-0.768326		33.3198	12.3365	0	1.5821e-06	-0.721407
NCU01225	ubiquitin conjugating enzyme	32.6984	21.3044	0	0.000137651	-0.459528	7.37916	0	1.9807e-14	-1.25363		26.225	10.815	-0.274982	4.5683e-16	-0.864423	11.7203	-0.322085	4.44655e-13	-0.903484		21.2639	8.10113	0	3.59651e-06	-0.686985
NCU01227	tricarboxylic acid-8	118.311	111.964	0	0.526926	0.0777	62.4148	0	0.844827	-0.0405395		63.9322	50.3156	0	0.464925	0.0503611	63.2367	0	0.00812049	0.227095		43.0703	24.1682	0	0.246904	-0.140867
NCU01229	elp3 ortholog	7.82614	6.9009	0	0.861723	-0.0264971	1.80615	0	2.52698e-07	-1.19701		5.74656	2.87592	0	0.000519229	-0.57616	3.75763	0	0.0313194	-0.358186		2.68602	1.63708	0	0.879673	-0.042255
NCU01230	serum paraoxonase/arylesterase	12.8092	8.16586	0	0.051474	-0.459378	5.97262	0	0.234495	-0.222914		5.29413	4.13091	0	0.819042	0.0413525	8.83801	0.219273	3.66166e-06	0.959091		1.37799	3.23799	0.662128	5.75623e-06	1.76396
NCU01231	carboxylic acid transporter	259.552	151.4	0	6.43096e-13	-0.620074	183.318	0	0.117497	0.362319		257.06	173.931	0	0.235761	-0.167776	128.585	-0.284199	1.1074e-13	-0.756009		328.625	157.835	0	0.034685	-0.374358
NCU01233	aldose reductase	55.8288	19.3871	-0.429164	6.67914e-06	-1.2712	119.732	0.240844	0.000117148	1.65863		45.3974	25.8154	0	1.95789e-05	-0.408615	58.8074	0	5.15717e-05	0.608633		27.9278	10.2068	0	4.1694e-10	-0.761776
NCU01234	eukaryotic initiation factor 4A-12	32.5575	30.4799	0	0.630333	0.053086	25.5299	0	0.000202333	0.512089		22.9778	21.4126	0	0.00199409	0.289761	17.2372	0	0.133572	-0.172267		17.8066	15.0931	0	0.00204054	0.431634
NCU01235	splicing factor 3a subunit 3	25.871	25.907	0	0.453018	0.137069	19.2108	0	0.0275848	0.42575		17.9687	16.2056	0	0.00985954	0.246571	17.4909	0	0.0381926	0.205532		15.741	7.62288	0	0.0585569	-0.372595
NCU01236	GIY-YIG catalytic domain-containing protein	5.2613	3.98476	0	0.395359	-0.242264	3.06825	0	0.820727	0.0712155		5.49994	2.5876	0	0.0013587	-0.64907	6.61715	0	0.00283745	0.501957		3.13111	4.46343	0.0632479	2.16639e-06	1.14973
NCU01238	PHD transcription factor	7.97815	5.76924	0	0.00843731	-0.31437	9.22431	0	6.56884e-09	1.0507		8.19325	11.9332	0.325308	1.78827e-11	0.915666	14.082	0.324845	7.81529e-13	1.00791		7.00538	13.5991	0.716135	8.55005e-45	1.6351
NCU01240	hypothetical protein	43.9754	47.1502	0	0.251131	0.254731	13.922	0	0.00483486	-0.735452		23.2924	13.1303	0	0.0016829	-0.413788	16.2352	0	0.012978	-0.26878		6.04508	5.88082	0	0.00012438	0.649027
NCU01241	mitochondrial carrier protein	15.6202	24.1412	0	7.94029e-06	0.766354	7.41974	0	0.381212	-0.186459		6.78217	6.27967	0	0.00590826	0.28168	5.71956	0	0.979942	-0.00362309		5.58381	2.59631	0	0.0206057	-0.425723
NCU01242	G2/mitotic-specific cyclin	7.35477	4.52286	0	0.00157897	-0.539597	2.69669	0	0.00904139	-0.566519		10.7754	5.55321	0	5.12421e-05	-0.549221	10.743	0	0.262075	0.230788		3.7448	3.44643	0	0.022476	0.521039
NCU01243	C6 finger domain-containing protein	24.9354	18.1694	0	0.109259	-0.300804	15.1801	0	0.488735	0.139117		25.9173	15.2154	0	7.0327e-05	-0.365382	15.8916	0	3.09906e-08	-0.457303		14.5756	11.0357	0	0.0175413	0.288377
NCU01245	hypothetical protein	5.77118	4.78257	0	0.574253	-0.109188	1.34223	0	0.000371068	-1.1404		3.46907	1.69355	0	0.0123549	-0.582246	2.82897	0	0.833012	-0.0436631		2.38199	0.965566	0	0.0520845	-0.594428
NCU01246	urease accessory protein UreD	3.29245	5.14185	0	0.00327891	0.735693	1.18922	0	0.104775	-0.549263		1.41944	0.906109	0	0.526314	-0.205692	1.25508	0	0.85158	0.0628095		1.55528	0.532337	0	0.0706978	-0.748812
NCU01247	hypothetical protein	12.2963	11.1602	0	0.920088	0.011097	6.35182	0	0.640865	-0.0835196		9.27915	7.21746	0	0.71944	0.0373794	6.55618	0	0.0204194	-0.251487		5.08027	2.32906	0	0.0112475	-0.421995
NCU01248	hypothetical protein	1.85934	1.42618	0	0.425829	-0.210122	0.66411	0	0.0971254	-0.559333		1.99413	1.01439	0	0.0629808	-0.504936	1.04072	0	0.0370091	-0.635691		1.03875	0.416459	0	0.127877	-0.589108
NCU01249	importin alpha subunit	62.0615	59.3833	0	0.304593	0.0872841	32.0595	0	0.648989	-0.0827097		54.0512	38.1596	0	0.167776	-0.101349	37.7224	0	0.01111	-0.268177		33.1809	20.3516	0	0.921785	-0.0110734
NCU01250	cystinosin	14.9496	11.9848	0	0.319674	-0.170592	8.26687	0	0.963369	0.0122236		9.70474	7.70505	0	0.625004	0.0630972	7.37774	0	0.370627	-0.149436		7.04733	4.2035	0	0.76083	-0.0643093
NCU01252	MYND domain-containing protein	5.95586	5.0124	0	0.662988	-0.104965	4.3161	0	0.179839	0.366974		5.93142	6.04118	0	0.000123915	0.418884	6.42352	0	0.0159004	0.354403		4.86313	5.00319	0	7.82189e-08	0.718887
NCU01253	hypothetical protein	12.1972	9.6508	0	0.205348	-0.184475	9.0973	0	0.0118029	0.434145		10.5305	11.2122	0	4.15328e-05	0.480924	12.7814	0	1.72642e-06	0.520812		5.49895	5.16041	0	0.000214398	0.587079
NCU01254	cation efflux family protein family	24.2931	15.8771	0	0.00821193	-0.448537	14.2835	0	0.515178	0.0986869		20.1557	14.3557	0	0.323028	-0.0922232	14.9361	0	0.0446698	-0.187719		12.2196	6.4316	0	0.136261	-0.225556
NCU01255	mitochondrial dynamin GTPase	29.6068	20.4979	0	0.00195417	-0.377737	23.8458	0	0.00672567	0.535718		23.1485	26.543	0	9.8854e-06	0.585527	25.2216	0	0.00211261	0.367438		12.8023	18.03	0.124896	4.37882e-09	1.12666
NCU01256	glutamine amidotransferase	31.9164	13.657	-0.1464	9.69308e-06	-1.02498	21.1576	0	0.336586	0.246907		25.0699	24.0179	0	0.00119246	0.335317	14.9735	0	1.05511e-05	-0.490092		10.4834	11.2667	0	2.6146e-05	0.754588
NCU01257	hypothetical protein	14.9044	21.8716	0	0.00553794	0.644781	3.76045	0	0.0105876	-1.007		8.30732	5.39306	0	0.210628	-0.213436	8.63321	0	0.039558	0.298706		4.66182	1.81734	0	0.0920507	-0.654416
NCU01258	cyanase	72.9591	45.8837	0	0.00393771	-0.504196	48.5871	0	0.277563	0.269875		43.4224	32.1442	0	0.691086	-0.0352437	59.0813	0.0720863	4.16278e-18	0.686593		9.13496	28.5492	1.19041	9.72869e-59	2.30269
NCU01259	hypothetical protein	9.7671	10.4951	0	0.606114	0.189025	2.79735	0	0.0988708	-0.784201		6.09447	2.6387	-0.0787041	0.000456498	-0.755598	6.75395	0	0.122204	0.374333		3.36828	1.57706	0	0.210035	-0.401462
NCU01260	hypothetical protein	0.677783	0.389606	0	0.0801306	-0.566462	0.281498	0	0.308979	-0.360767		0.813949	0.52732	0	0.451165	-0.197941	0.981546	0	0.0155367	0.503947		0.627809	0.70363	0	0.00148766	0.799294
NCU01261	hypothetical protein	0.330613	0.110494	0	0.411812	-0.346029	0.21963	0	0.900821	0.0717046		0.571112	0.575873	0	0.619933	0.21493	0.322724	0	0.541646	-0.352912		0.422043	0.678195	0	0.208554	0.776876
NCU01262	hypothetical protein	0	0	0	NA	NA	0	0	NA	NA		0	0	0	NA	NA	0.113064	0	0.46591	0.220532		0.224635	0.103601	0	0.923202	-0.0436868
NCU01266	phosphoinositide-specific phospholipase C	0.633802	0.467352	0	0.415867	-0.249558	0.358799	0	0.947463	0.0341176		1.91852	1.14874	0	0.146057	-0.314676	0.702019	-0.50509	8.08747e-07	-1.15079		2.99374	1.62662	0	0.363415	-0.186927
NCU01267	palmitoyltransferase PFA3	7.21133	7.88976	0	0.0551673	0.278177	3.10697	0	0.106519	-0.333699		5.99753	3.50425	0	0.00841644	-0.371262	3.77159	0	0.0265141	-0.419765		4.57281	2.642	0	0.544936	-0.103467
NCU01268	ubiquitin-conjugating enzyme E2 6	8.12937	11.177	0	0.000518995	0.58699	4.47808	0	0.984782	-0.00868082		9.41558	3.18188	-0.508466	7.35648e-11	-1.11948	8.33092	0	0.613489	0.0667962		8.38412	3.38186	0	0.000972492	-0.60739
NCU01269	cell cycle regulatory protein	5.53011	4.13946	0	0.179223	-0.251897	2.32648	0	0.0751762	-0.368261		6.36686	3.43148	0	0.00253494	-0.474979	4.92471	0	0.581844	-0.122333		3.65742	2.68115	0	0.189918	0.237323
NCU01270	ribose phosphate diphosphokinase	8.64702	4.12002	0	0.000173154	-0.875327	2.64155	0	0.00280914	-0.810064		13.5264	7.48371	0	0.000348154	-0.44362	8.9288	0	0.0228339	-0.34359		5.74459	4.56257	0	0.0369227	0.351014
NCU01271	spermidine-1	47.4777	63.6437	0	2.1442e-05	0.563992	12.6621	0	1.00043e-11	-1.01638		24.9425	17.722	0	0.49816	-0.0987017	15.6854	0	0.0166557	-0.423043		31.043	9.89467	-0.0507175	2.1732e-07	-0.963557
NCU01272	mitochondrial presequence protease	9.86187	12.936	0	0.000602016	0.536089	7.20625	0	0.0333132	0.415011		6.13325	7.25312	0	2.92187e-05	0.613699	7.67785	0	4.40885e-05	0.553402		5.26416	3.72445	0	0.161769	0.186367
NCU01273	beta-taxilin	13.8987	13.6434	0	0.424498	0.117069	6.90725	0	0.511085	-0.139499		11.2634	7.36666	0	0.057567	-0.212499	10.0711	0	0.477263	0.0806993		7.72002	4.83723	0	0.991427	-0.00188374
NCU01274	hypothetical protein	5.65445	4.35173	0	0.180021	-0.217239	3.42267	0	0.496183	0.143358		5.30199	3.76708	0	0.53549	-0.0930381	5.03407	0	0.354329	0.163897		2.37239	2.69252	0	0.000430621	0.825039
NCU01275	oxidoreductase	100.017	67.9149	0	0.00204627	-0.395955	50.4991	0	0.69851	-0.0994164		46.7629	31.0336	0	0.135819	-0.184232	43.0388	0	0.292666	0.129814		20.797	20.5309	0	6.1851e-05	0.668023
NCU01276	N-acetyltransferase 5	10.2847	11.1288	0	0.1457	0.262046	4.08616	0	0.0728342	-0.435602		5.74053	3.64945	0	0.220235	-0.242503	2.92705	-0.00208025	0.000665849	-0.704657		2.05284	1.73023	0	0.190548	0.407034
NCU01277	hypothetical protein	15.351	11.3658	0	0.0264022	-0.275338	3.6384	0	3.35577e-07	-1.15854		11.0379	5.47719	0	5.2784e-05	-0.591969	3.63741	-0.67852	1.60193e-12	-1.31656		8.22905	1.79741	-0.533933	4.66409e-12	-1.44883
NCU01278	hypothetical protein	12.5677	10.7747	0	0.803447	-0.0528974	3.54336	0	3.52346e-05	-0.915599		7.97272	4.45498	0	0.00111608	-0.428667	4.00566	-0.11171	4.63308e-06	-0.732192		4.41151	2.24446	0	0.150469	-0.275764
NCU01279	ER membrane protein	5.37304	6.02385	0	0.0533175	0.305415	6.91442	0	0.000173334	1.14641		5.22312	4.79706	0	0.0433384	0.265134	5.16599	0	0.0924833	0.222565		3.82347	1.95769	0	0.147045	-0.275926
NCU01281	hypothetical protein	2.062	1.15329	0	0.167607	-0.538687	1.4384	0	0.550503	0.285749		2.37222	1.52695	0	0.55717	-0.196672	2.53242	0	0.335111	0.309967		1.30424	1.05802	0	0.48266	0.356796
NCU01282	vacuolar-sorting protein snf-7	60.7007	58.9023	0	0.291343	0.108896	53.0563	0	3.12317e-07	0.668791		45.603	42.0806	0	0.000473759	0.28063	63.0727	0.138022	3.72173e-17	0.710787		43.4376	30.617	0	0.194915	0.195035
NCU01283	hypothetical protein	35.9901	29.8568	0	0.752072	-0.0835068	17.7403	0	0.734675	-0.123602		11.598	10.6294	0	0.00595575	0.26417	9.27535	0	0.440043	-0.0822335		4.20282	3.38807	0	0.109405	0.394559
NCU01284	hypothetical protein	12.3404	9.36971	0	0.353543	-0.244727	5.9519	0	0.524736	-0.186968		12.9525	6.02969	-0.134962	1.75566e-06	-0.687227	7.38872	0	0.000103018	-0.557756		10.1241	3.21861	0	1.25227e-05	-0.951905
NCU01285	hypothetical protein	17.9111	14.7237	0	0.257152	-0.13068	29.44	0.119826	1.40053e-27	1.5635		18.445	38.1736	0.939396	6.33655e-14	1.38351	52.3935	1.0575	3.622e-82	1.74366		8.11756	16.8903	0.613255	3.43738e-13	1.69946
NCU01288	hypothetical protein	3.99822	2.63595	0	0.00410841	-0.437699	1.18474	0	0.00029347	-0.854153		2.76654	1.73422	0	0.0573982	-0.270647	2.01364	0	0.141167	-0.212944		1.77504	0.907446	0	0.190354	-0.266275
NCU01289	hypothetical protein	4.25415	17.1189	1.01445	5.4623e-17	2.01443	6.33099	0.0633138	9.65687e-06	1.35873		3.12136	11.0338	1.61409	2.66045e-39	2.146	5.1373	0.327762	4.96132e-05	0.933986		2.07241	5.78181	1.05856	3.14927e-06	1.96087
NCU01290	centromere/microtubule-binding protein CBF5	32.9225	42.9775	0	0.0133353	0.50157	11.8307	0	0.000668838	-0.598908		20.5971	17.9589	0	0.0670794	0.195316	20.9119	0	0.00207068	0.263699		15.114	5.45469	0	0.00187075	-0.78527
NCU01291	hypothetical protein	58.2577	76.1456	0	1.94232e-06	0.526176	14.1572	-0.0420907	1.15935e-07	-1.13463		65.6345	51.7862	0	0.449391	0.0526521	22.7049	-0.751675	1.50452e-23	-1.27276		32.8997	20.1787	0	0.859554	-0.0274355
NCU01292	hypothetical protein	13.1652	18.6655	0	0.0072161	0.61059	3.488	0	0.000111883	-0.996087		17.0931	21.2415	0.0948807	1.4871e-05	0.68557	11.8372	0	0.091545	-0.279066		33.9927	12.7211	0	0.000135641	-0.721516
NCU01294	hydrolase	18.5485	28.6409	0	0.00415347	0.703958	9.4831	0	0.688678	-0.112101		19.8169	21.4709	0	0.00434731	0.48488	12.1927	0	0.000671886	-0.458231		18.8576	7.99765	0	0.00011527	-0.536317
NCU01296	hypothetical protein	9.45288	9.53215	0	0.547904	0.13648	7.63724	0	0.0738064	0.511332		6.23051	5.02253	0	0.457437	0.0847753	6.49158	0	0.0408146	0.300104		3.58979	2.25229	0	0.972305	-0.0075123
NCU01297	hypothetical protein	0.183292	0.122182	0	0.644694	-0.223328	0.106662	0	0.95428	0.0348222		0.116118	0.145121	0	0.510831	0.275373	0.0893755	0	0.921542	-0.0580028		0.0737798	0.143847	0	0.312237	0.624527
NCU01298	hypothetical protein	5.95988	166.791	3.82609	8.85081e-31	4.12777	5.87536	0	0.00786073	0.811566		4.33701	25.851	2.29758	1.04579e-30	2.72944	49.3199	2.95492	1.2193e-30	3.48829		3.1248	49.8336	3.47632	1.44964e-21	4.00449
NCU01299	hypothetical protein	6.02219	10.306	0.00494101	0.0712844	0.744753	2.3582	0	0.49579	-0.342266		2.87162	2.78923	0	0.238834	0.315212	2.72276	0	0.587583	0.15432		1.44521	1.5987	0	0.0563585	0.743054
NCU01300	imidazoleglycerol-phosphate dehydratase	18.9645	23.8449	0	0.0583015	0.45947	5.31569	0	0.027707	-0.839371		10.4954	7.88292	0	0.965506	-0.00812757	7.37931	0	0.180348	-0.250724		6.21745	3.25953	0	0.344971	-0.260708
NCU01301	60S ribosomal subunit assembly/export protein loc-1	6.94919	8.45743	0	0.179861	0.391442	1.34217	-0.0750007	0.00600676	-1.25457		4.79757	3.0226	0	0.296636	-0.245613	3.84659	0	0.779103	-0.0698594		3.11593	1.60176	0	0.430672	-0.268559
NCU01302	hydrolase	8.50086	11.134	0	0.00031976	0.528382	6.61151	0	0.125156	0.469139		4.91512	6.04921	0	5.32574e-05	0.667619	6.09776	0	0.00637309	0.534414		8.52569	2.72703	0	0.000319713	-0.910453
NCU01303	hypothetical protein	5.01815	4.0161	0	0.404253	-0.155349	2.42918	0	0.757451	-0.149192		3.76446	2.44963	0	0.175503	-0.217641	3.02825	0	0.680074	-0.0723247		2.30036	1.54565	0	0.66177	0.0968733
NCU01304	mitochondrial mRNA processing protein PET127	6.55143	4.6221	0	0.173356	-0.317622	4.79609	0	0.557386	0.310616		4.37058	2.4552	0	0.0319738	-0.409049	6.91143	0.269747	9.0298e-06	0.881236		2.07471	1.37121	0	0.747998	0.0801706
NCU01305	rhomboid family membrane protein	26.6264	18.0649	0	0.0343114	-0.389899	8.44699	0	1.43136e-07	-0.776657		24.0994	8.92015	-0.483827	2.09888e-20	-1.01971	10.8152	-0.273144	1.93543e-18	-0.903692		9.10761	3.83992	0	0.00109797	-0.540068
NCU01306	hypothetical protein	8.34079	7.78676	0	0.761989	0.0481565	1.63606	-0.169979	6.50398e-06	-1.38023		5.73832	1.80604	-0.544895	6.12313e-08	-1.19046	2.14323	-0.457515	3.25144e-07	-1.14026		1.87447	0.86694	0	0.365896	-0.342288
NCU01307	hypothetical protein	21.455	24.4133	0	0.0366516	0.32944	8.24367	0	0.0202651	-0.488566		12.4766	6.83465	0	0.00265573	-0.454141	7.07101	-0.0364262	0.000450821	-0.561531		4.61419	3.75561	0	0.1385	0.360154
NCU01308	hypothetical protein	0.101805	0.304861	0	0.417503	0.304014	0	0	0.635111	-0.121189		0.191713	0.482646	0	0.277842	0.407219	0	0	0.286339	-0.456394		0.196303	0.0905345	0	0.923202	-0.0436868
NCU01309	hypothetical protein	5.0139	4.33194	0	0.834321	-0.047394	1.82949	0	0.00945533	-0.563478		4.28619	2.21745	0	0.000310987	-0.535689	2.55582	0	0.000827313	-0.492808		2.10908	1.55323	0	0.340213	0.230083
NCU01310	hypothetical protein	18.552	14.0993	0	0.0738446	-0.235559	4.99488	0	4.99359e-08	-0.995652		13.3007	6.64365	-0.0217157	0.00301061	-0.577944	8.26595	0	0.00421333	-0.440463		9.47421	4.59634	0	0.0269777	-0.348337
NCU01311	hypothetical protein	2.96632	1.48098	0	0.00136965	-0.795601	0.649797	0	0.000247175	-1.2196		4.67268	2.00079	-0.155324	1.30706e-05	-0.786601	1.02708	-1.2587	1.06655e-16	-1.86506		2.2329	1.39782	0	0.908218	0.0352431
NCU01312	regulator of conidiation in Aspergillus-1	50.8774	2.20075	-3.27102	6.57715e-66	-4.0756	6.91714	-0.707777	0.000144447	-1.69557		28.8977	17.9354	0	0.03999	-0.276213	8.70047	-0.925264	1.69052e-09	-1.42143		19.2285	5.48675	-0.0677702	3.53829e-08	-1.08363
NCU01313	hypothetical protein	0.840789	0.12029	0	0.164238	-0.59771	0.119861	0	0.335979	-0.556695		0.567592	0.113987	0	0.314129	-0.35796	0.468007	0	0.983096	-0.0125186		0.803015	0.453682	0	0.901426	-0.0772181
NCU01314	hypothetical protein	1.00135	0.545799	0	0.491473	-0.332854	0.454314	0	0.888546	-0.0834164		0.775971	0.691273	0	0.808626	0.10365	0.621613	0	0.957793	-0.0310014		0.436161	0.249712	0	0.962277	-0.0296219
NCU01315	UDP-N-acetylglucosaminyltransferase	24.7765	13.1561	0	1.30851e-14	-0.755039	6.14228	0	1.08066e-16	-1.12901		20.8446	10.8765	-0.00201458	5.84697e-13	-0.536257	14.4269	0	0.00673658	-0.28213		18.9694	7.81464	0	1.25895e-05	-0.594112
NCU01317	60S ribosomal protein L12	453.058	707.764	0	3.08402e-13	0.787206	313.785	0	0.0164925	0.341302		236.212	251.404	0	7.38829e-28	0.485969	257.275	0	1.08759e-15	0.366944		127.074	111.976	0	0.00284795	0.476818
NCU01318	protein transporter sec-23	54.4146	47.856	0	0.863766	-0.0240712	16.3238	0	4.22042e-06	-0.839792		33.1795	18.8883	0	3.69297e-09	-0.413569	24.7639	0	0.00981819	-0.177891		18.8947	10.8511	0	0.290842	-0.113176
NCU01319	hypothetical protein	28.2867	24.3049	0	0.730637	-0.0594161	10.8399	0	0.0480859	-0.479889		17.8512	15.6421	0	0.0891975	0.198332	6.03589	-0.667821	8.15532e-29	-1.31098		10.4513	4.09829	0	0.0168699	-0.601305
NCU01320	glutathione S-transferase-3	133.082	131.912	0	0.659372	0.107636	71.1934	0	0.856283	-0.0518989		43.1022	72.9656	0.628747	1.55118e-26	1.13725	19.8652	-0.23237	7.14232e-14	-0.86725		165.529	31.6564	-0.752324	9.68919e-13	-1.6493
NCU01321	high-affinity nickel transporter	2.0814	2.02681	0	0.673165	0.103221	0.625067	0	0.0114734	-0.802818		1.36314	0.738126	0	0.139511	-0.420541	1.19771	0	0.820038	0.0625695		1.17852	0.46659	0	0.0790221	-0.597255
NCU01322	transcription factor TFIIE complex alpha subunit	6.8554	5.74592	0	0.569276	-0.107185	2.77094	0	0.0722391	-0.427483		4.82891	3.01578	0	0.19917	-0.263851	3.92856	0	0.751841	-0.0511423		3.76915	1.99803	0	0.445224	-0.211173
NCU01323	cohesin complex subunit	11.1781	8.1798	0	0.0852895	-0.283902	5.62167	0	0.591415	-0.111283		7.54109	6.02658	0	0.559348	0.0750362	5.6151	0	0.0986666	-0.177525		4.58317	2.43406	0	0.151831	-0.230278
NCU01324	hypothetical protein	4.38118	8.14797	0.0577945	8.7261e-09	1.00468	16.9236	1.32617	4.00394e-25	2.67921		5.90153	14.2592	1.04309	2.407e-44	1.63892	11.0559	0.528339	4.06031e-21	1.13706		4.50358	5.60219	0	0.000679573	0.935803
NCU01325	hypothetical protein	0.936725	0.553144	0	0.390743	-0.395906	0.382432	0	0.650426	-0.267762		0.365409	0.363897	0	0.700535	0.160398	0.2904	0	0.977334	-0.016792		0.820287	0.344378	0	0.752515	-0.197904
NCU01326	hypothetical protein	0.194034	0.155321	0	0.897772	-0.0586874	0.0387625	0	0.477546	-0.400596		0.146423	0.14745	0	0.767733	0.116227	0.227239	0	0.467704	0.429511		0.186516	0	0	0.128091	-0.856282
NCU01327	hypothetical protein	26.8161	23.0165	0	0.735147	-0.063214	6.26901	0	1.63254e-08	-1.18454		19.2195	8.59065	-0.164326	2.57376e-09	-0.744169	8.19045	-0.274871	1.76242e-15	-0.972014		10.1716	3.92677	0	0.000164436	-0.661847
NCU01328	transketolase	289.675	184.284	0	0.0430425	-0.455585	81.9908	0	0.00111449	-0.881971		110.209	87.6314	0	0.470471	0.0643437	173.885	0.214885	2.49228e-41	0.898753		37.0502	64.1607	0.463878	6.28267e-17	1.42928
NCU01329	hypothetical protein	1.9277	2.46387	0	0.0998748	0.457665	0.585726	0	0.14389	-0.699075		1.37498	1.00451	0	0.885203	-0.0476553	0.8703	0	0.293004	-0.375518		0.382065	0.611719	0	0.0951662	0.96394
NCU01330	SacI domain-containing protein	8.13577	12.0109	0	0.000657316	0.68145	8.93108	0	0.048671	0.853556		5.6166	4.96941	0	0.140523	0.208454	7.41863	0	4.68496e-06	0.631036		3.30503	2.15309	0	0.70444	0.080161
NCU01331	snRNP and snoRNP protein	26.6667	39.0092	0	0.00973559	0.63698	19.7673	0	0.225972	0.391757		19.8327	14.8264	0	0.919783	-0.015815	25.7002	0	4.35205e-05	0.614282		12.1425	5.48363	0	0.112548	-0.466495
NCU01332	vacuolar membrane ATPase-3	186.956	158.591	0	0.381224	-0.086465	83.7308	0	0.0195145	-0.288161		134.911	84.2067	0	8.7691e-06	-0.279863	84.0183	0	1.79447e-07	-0.434447		92.7613	35.3839	0	1.56907e-12	-0.705165
NCU01333	Delta(24(24(1)))-sterol reductase	56.8669	48.8089	0	0.76354	-0.0579769	35.9918	0	0.390377	0.209782		33.6693	36.2249	0	3.55483e-06	0.494901	23.0176	0	0.0128519	-0.30029		11.2098	12.1438	0	3.09977e-05	0.799453
NCU01334	hypothetical protein	1.06632	0.56129	0	0.179553	-0.571431	0.679545	0	0.714237	0.182467		0.866934	0.534331	0	0.585478	-0.21367	1.52903	0	0.0193635	0.925743		0.597771	0.41064	0	0.817654	0.123656
NCU01335	cell division cycle 15-like	8.59939	4.84759	0	2.36464e-06	-0.655082	2.09843	0	1.76179e-09	-1.13135		7.14049	3.00503	-0.272594	1.00897e-07	-0.818329	2.9086	-0.364645	7.0182e-15	-1.03253		3.60414	1.61239	0	0.0208347	-0.457669
NCU01336	hypothetical protein	15.2388	10.8707	0	0.0279827	-0.32706	5.54307	0	0.00324513	-0.572657		15.182	8.4145	0	0.000214638	-0.449386	6.86069	-0.187918	7.39128e-09	-0.889402		13.2008	4.7371	0	2.52804e-07	-0.774656
NCU01337	dihydrofolate synthetase Fol3	9.39055	6.57045	0	0.0545571	-0.346292	3.87897	0	0.180518	-0.373941		4.93551	4.63261	0	0.192498	0.290378	3.50097	0	0.42278	-0.226601		2.42873	1.47741	0	0.921542	-0.0285725
NCU01338	DUF218 domain-containing protein	16.4057	10.8741	0	0.00851746	-0.428552	6.97189	0	0.0937703	-0.354205		9.3182	7.5333	0	0.692662	0.0957779	6.5198	0	0.325242	-0.244891		3.28933	3.5905	0	0.0178531	0.734693
NCU01339	hypothetical protein	5.53929	6.55771	0	0.0298635	0.381689	1.54939	0	0.0197401	-0.863861		6.12976	1.9546	-0.515627	2.01158e-09	-1.18163	1.84312	-0.654074	1.07704e-08	-1.417		2.26122	1.6054	0	0.529165	0.212293
NCU01340	hypothetical protein	12.1274	14.9551	0	0.0152265	0.436224	1.97263	-0.203303	6.59669e-09	-1.64979		6.01891	2.74826	0	0.00908487	-0.66239	2.03447	-0.440516	6.32284e-06	-1.24265		6.07853	1.47985	-0.318475	0.000296533	-1.26438
NCU01341	U1 small nuclear ribonucleoprotein C	11.7211	9.67975	0	0.452211	-0.123133	2.749	0	0.00111851	-1.12409		8.457	3.07694	-0.356392	1.74751e-07	-1.00654	4.23269	-0.10018	1.57264e-05	-0.739161		6.01973	2.16692	0	0.0010418	-0.769043
NCU01342	endoplasmic reticulum vesicle protein 25	47.1226	47.8246	0	0.177545	0.169608	21.4483	0	0.238621	-0.251238		26.5198	22.8791	0	0.216502	0.179422	19.0206	0	0.021218	-0.233321		15.5023	9.49566	0	0.887148	-0.0206179
NCU01343	TPR repeat protein	15.8747	18.9958	0	0.0104688	0.40101	7.17193	0	0.215401	-0.261811		8.39152	5.75572	0	0.42393	-0.138084	8.43362	0	0.17089	0.247164		7.12178	2.55714	0	0.000588497	-0.765339
NCU01344	hypothetical protein	9.82358	8.17904	0	0.512123	-0.104418	3.52249	0	0.00657284	-0.582389		6.26732	3.52863	0	0.00370885	-0.421188	4.09493	0	0.0118967	-0.366468		4.30841	1.68981	0	0.00196355	-0.651148
NCU01345	ascospore lethal-1	19.1072	25.6235	0	0.0153118	0.526552	60.1566	1.06075	8.39241e-13	2.3155		22.3674	32.8085	0.404396	6.06989e-32	0.939232	40.4823	0.54228	7.81804e-47	1.09288		20.5324	27.9672	0	1.14713e-06	1.07051
NCU01346	hypothetical protein	0	0	0	NA	NA	0	0	NA	NA		0	0.223224	0	0.207073	0.331063	0.229774	0	0.349231	0.341554		0	0	0	NA	NA
NCU01347	hypothetical protein	5.57233	8.08099	0	0.000418099	0.666693	2.75724	0	0.636909	-0.131908		3.58445	2.14678	0	0.150522	-0.315306	2.59806	0	0.419496	-0.203625		2.11043	1.52771	0	0.513065	0.194621
NCU01348	agmatinase	1.25329	0.72377	0	0.118362	-0.544024	0.591771	0	0.641926	-0.187157		0.991046	0.657602	0	0.660952	-0.165358	2.11988	0.408679	0.00855815	1.11153		1.09166	1.09428	0	0.0747325	0.658543
NCU01349	hypothetical protein	1.73155	1.08514	0	0.0236159	-0.500528	1.58296	0	0.236217	0.578298		2.73972	1.01378	-0.320772	4.08478e-09	-0.996401	1.45898	0	8.35319e-05	-0.652572		1.09994	0.633716	0	0.723128	-0.0932957
NCU01350	hypothetical protein	0	0	0	NA	NA	0	0	NA	NA		0.113614	0	0	0.5562	-0.0910392	0	0	0.537437	-0.174175		0	0.114375	0	0.442933	0.25866
NCU01351	hypothetical protein	0.73198	3.77524	1.29513	1.50404e-10	2.15135	2.52256	0.881472	0.000217478	1.97014		8.583	20.8213	1.05042	8.45491e-13	1.55035	140.646	3.61478	1.18306e-42	3.98829		6.39759	26.193	1.54049	6.37785e-10	2.39608
NCU01353	glycosylhydrolase family 16-1	114.333	271.879	0.475024	1.34743e-40	1.38787	71.4467	0	0.639063	0.184591		77.8456	96.3907	0.111207	6.55959e-17	0.694178	61.275	0	0.266474	-0.105912		84.2751	60.1112	0	0.0708178	0.2068
NCU01355	hypothetical protein	2.832	6.73577	0.531644	0.000602895	1.20758	0.541803	0	0.0163808	-1.18424		1.36402	1.24707	0	0.496086	0.215859	1.01559	0	0.646036	-0.170798		1.58709	0.733651	0	0.325944	-0.371128
NCU01356	hypothetical protein	12.5579	8.12861	0	0.01142	-0.452426	3.57343	0	0.00649217	-0.86139		6.13969	3.46483	0	0.0172715	-0.407867	2.89355	-0.155751	3.37471e-06	-0.818921		1.47936	1.30834	0	0.101662	0.488644
NCU01357	hypothetical protein	3.07968	10.4813	0.781684	5.68812e-12	1.76795	6.79342	0.36888	0.000167554	1.67966		5.81321	7.17625	0.12486	0.000756596	0.66341	23.0782	1.57161	7.96037e-27	2.16815		6.7077	53.5988	2.62772	1.25658e-106	3.62641
NCU01358	hypothetical protein	1.99132	0.883474	0	0.00435006	-0.89882	0.621554	0	0.08387	-0.71099		1.27211	0.840371	0	0.610692	-0.165583	2.05787	0.0871537	0.0020175	0.880096		0.714148	0.961591	0	0.0169406	0.961824
NCU01360	NADH:ubiquinone oxidoreductase 11.5	89.083	86.1165	0	0.366464	0.105236	41.5206	0	0.495696	-0.206146		54.8728	32.7732	0	8.35897e-05	-0.343249	30.585	0	1.54437e-08	-0.59404		34.0872	16.7287	0	0.0917889	-0.312617
NCU01361	hypothetical protein	5.89754	5.84594	0	0.365995	0.141872	1.4165	0	3.28495e-07	-1.14005		2.99527	1.78013	0	0.0483397	-0.335362	2.32616	0	0.479956	-0.114397		1.35476	1.07588	0	0.204191	0.363324
NCU01362	INO80 chromatin remodeling complex	10.8262	8.72959	0	0.336133	-0.162567	5.85922	0	0.906873	-0.021422		8.73564	6.82695	0	0.764912	0.0386595	8.12173	0	0.252241	0.134624		6.64808	4.02556	0	0.769438	-0.0620326
NCU01364	oxidoreductase	29.731	24.3188	0	0.34011	-0.130071	7.90938	0	6.72507e-08	-1.01095		18.9646	8.04185	-0.247068	2.14474e-10	-0.819231	10.9191	0	1.42265e-05	-0.543438		9.52929	4.94857	0	0.175814	-0.250814
NCU01365	ATP dependent DNA ligase domain-containing protein	2.92844	1.73375	0	0.00324132	-0.574993	1.14566	0	0.0852248	-0.458678		2.60211	1.92364	0	0.827221	-0.0375992	2.82823	0	0.0371965	0.354901		1.59258	1.18819	0	0.245272	0.255225
NCU01366	hypothetical protein	3.24403	2.04172	0	0.0029171	-0.501519	2.01873	0	0.568409	0.16746		3.21734	2.49209	0	0.855529	0.0264547	3.83642	0	0.000147592	0.490125		1.90474	1.43668	0	0.201446	0.291085
NCU01367	small nucleolar ribonucleoprotein complex subunit	9.50649	15.6416	0	2.68759e-06	0.833998	4.82365	0	0.614093	-0.108949		5.87462	5.21185	0	0.30665	0.200738	8.2301	0	0.000462293	0.69675		4.39808	2.04965	0	0.206308	-0.430234
NCU01368	proteosome catalytic beta-4	91.7971	84.8488	0	0.766259	0.047692	34.9513	0	0.0536335	-0.486997		52.9909	35.917	0	0.0574286	-0.162608	26.5611	-0.0817117	7.31666e-15	-0.74802		31.0605	14.4304	0	0.0285419	-0.391575
NCU01369	ATP-dependent RNA helicase ded-1	158.496	197.398	0	0.00287775	0.448195	150.643	0	2.10249e-05	0.769514		101.35	184.199	0.636196	2.96804e-57	1.24513	101.615	0	0.00218171	0.242592		119.225	143.739	0	0.00117217	0.867783
NCU01370	hypothetical protein	2.83427	1.89119	0	0.0833103	-0.404583	0.843066	0	0.00805166	-0.818515		2.83643	1.45705	0	0.0178798	-0.525175	1.89212	0	0.124668	-0.329319		1.26195	0.659216	0	0.477901	-0.245588
NCU01371	UPF0660 protein	5.06134	5.78889	0	0.197522	0.319913	1.53885	0	0.0200327	-0.774851		3.63764	2.05113	0	0.179053	-0.380805	1.26408	-0.464823	0.000488412	-1.16854		1.50991	0.517002	0	0.0931617	-0.737191
NCU01373	hypothetical protein	1.58698	0.527459	-0.194424	0.00538259	-1.11695	0.100598	-0.309464	0.000891484	-1.93604		1.1641	0.45442	0	0.0628341	-0.708541	0.416995	0	0.0186939	-1.03269		0.50634	0.257679	0	0.733299	-0.195843
NCU01374	CutC family protein	3.61459	3.07722	0	0.786049	-0.0731216	1.15377	0	0.124335	-0.656297		2.63541	1.92179	0	0.834135	-0.0558468	1.57228	0	0.150965	-0.466006		0.994476	1.50041	0.209252	0.00075465	1.17507
NCU01375	hypothetical protein	1.86557	0.372435	0	0.0214975	-1.10954	0.278864	0	0.0868674	-1.04076		1.32028	0.442758	0	0.228983	-0.520509	0.908938	0	0.697654	-0.208448		0.717094	1.28626	0	0.0714627	1.05853
NCU01376	phosphorus-2	17.1726	27.9916	0.0651723	3.39116e-06	0.838275	16.0061	0	0.0023764	0.744464		5.23794	20.9725	1.82133	1.71949e-94	2.35854	9.84732	0.51446	7.11897e-10	1.12817		1.81172	5.93784	1.12555	2.23101e-13	2.21323
NCU01377	anaphase-promoting complex subunit Cut9	4.62099	3.80637	0	0.525639	-0.119431	0.999093	0	3.57298e-05	-1.24989		2.66574	1.08754	-0.0401832	0.000420614	-0.824348	1.4462	0	0.00404424	-0.615407		1.62279	0.679219	0	0.077524	-0.537698
NCU01378	acetoacetyl-CoA synthase	61.1887	32.9889	0	1.30746e-09	-0.722227	29.6946	0	0.368753	-0.160801		32.5695	24.8427	0	0.958879	0.00519388	17.8619	0	2.89974e-07	-0.616084		19.6462	8.30356	0	5.61356e-05	-0.560822
NCU01379	serine/threonine protein kinase-18	15.7043	11.5001	0	0.00118261	-0.297056	15.3668	0	2.01386e-05	0.813607		13.0554	10.492	0	0.321113	0.0801411	14.6349	0	6.61394e-06	0.406359		15.8464	9.75499	0	0.870057	-0.0336091
NCU01380	hypothetical protein	2.33862	1.00864	0	0.0048547	-0.931657	4.43944	0.241648	0.000151279	1.54728		8.61646	2.91412	-0.463422	2.78239e-11	-1.12182	2.38783	-0.843568	3.55294e-11	-1.54478		4.73795	4.62484	0	0.00333816	0.624997
NCU01381	hypothetical protein	38.6098	38.9425	0	0.221579	0.157325	40.3805	0	3.9534e-07	0.909591		35.3897	32.3856	0	0.121643	0.256632	32.7406	0	0.269558	0.127364		30.6867	27.7636	0	0.0136161	0.504234
NCU01382	hypothetical protein	2.77666	5.30888	0	0.0222383	0.869368	3.4657	0	0.000666603	1.11089		1.62589	4.23193	1.09267	8.2236e-09	1.58147	0.696242	-0.178516	9.68091e-05	-0.932484		1.06726	0.85179	0	0.290542	0.373828
NCU01383	hypothetical protein	8.08252	15.635	0	0.00345199	0.951371	15.2894	0.18938	0.00145238	1.47909		3.4846	7.51631	0.400451	0.0024216	1.12736	0.822145	-0.243476	0.0464404	-1.13667		2.42167	0.762133	0	0.400039	-0.520554
NCU01385	hypothetical protein	1.07492	1.39681	0	0.549325	0.289501	1.17812	0	0.304494	0.616478		1.62426	1.22454	0	0.992938	-0.00377818	5.34049	0.59695	0.000100071	1.65543		1.13269	1.09166	0	0.43617	0.454363
NCU01386	hypothetical protein	76.6867	65.7374	0	0.779804	-0.0934429	96.4568	0	0.0119706	1.02605		97.7494	131.907	0.245848	1.67981e-07	0.792206	48.1113	-0.223641	5.49037e-05	-0.767152		191.551	33.358	-1.03984	4.08459e-08	-1.76239
NCU01387	hypothetical protein	3.76613	1.9365	0	7.44804e-05	-0.771992	0.747067	-0.0677962	4.91947e-07	-1.38324		3.33068	1.52975	0	0.000118547	-0.693067	1.62963	-0.0402538	8.37745e-05	-0.766594		1.8628	0.915897	0	0.278045	-0.319143
NCU01388	alpha-1,2-mannosyltransferase	35.7031	29.5685	0	0.279651	-0.115722	15.9744	0	0.253417	-0.270573		24.8482	17.7505	0	0.423351	-0.0901072	12.4053	-0.0789055	1.4005e-13	-0.75559		17.7076	6.80224	0	0.000144204	-0.669095
NCU01389	mitogen-activated protein kinase organizer 1	11.0257	11.1307	0	0.437668	0.153922	5.20681	0	0.310797	-0.204724		7.18476	4.63008	0	0.169587	-0.229291	6.89869	0	0.279781	0.181047		4.67955	1.86452	0	0.0445055	-0.634143
NCU01390	cell cycle control protein cwf16	7.27729	6.75276	0	0.793479	0.0459372	4.82262	0	0.176834	0.276782		5.09509	4.29713	0	0.287233	0.145474	4.58395	0	0.523574	0.0886087		4.8304	2.78664	0	0.561599	-0.103882
NCU01391	hypothetical protein	42.5584	109.461	0.451447	7.31731e-05	1.29476	49.6207	0	0.00657533	0.968645		47.8008	21.1096	-0.223846	3.6849e-06	-0.762983	14.4635	-0.839017	4.19447e-17	-1.45786		77.9035	7.647	-1.87428	2.93093e-18	-2.55484
NCU01392	hypothetical protein	0.0889792	1.95485	0.910452	0.00241835	1.44663	0.797527	0	0.0105805	1.57123		0.24772	0.590576	0	0.57471	0.146923	1.90519	0.439829	0.0018256	1.79491		0.51062	0.335796	0	0.976594	0.01846
NCU01393	class III chitinase	19.8353	51.6786	0.480814	6.09079e-07	1.39051	37.0192	0.281009	1.68341e-08	1.65889		12.6446	14.5631	0	0.0013642	0.576162	32.6435	0.95204	4.89716e-45	1.59933		13.6625	8.16164	0	0.739264	-0.0832581
NCU01394	hypothetical protein	0.401623	0.950323	0.213257	8.61561e-05	1.2263	0.444001	0	0.0217034	0.895603		2.02751	1.70795	0	0.435395	0.143944	4.92116	0.719083	1.13662e-09	1.46243		1.22228	1.94609	0.321868	2.79715e-05	1.25072
NCU01395	WSC domain-containing protein	2.79206	3.27651	0	0.0758418	0.359939	3.08375	0	2.10672e-05	0.971471		6.07098	3.85561	0	0.102745	-0.255501	5.94402	0	0.352768	0.20173		3.61628	2.50862	0	0.494486	0.150619
NCU01396	hypothetical protein	2.07835	1.3814	0	0.550077	-0.281208	1.38213	0	0.702068	0.205996		1.1227	0.375956	0	0.252892	-0.492412	0.7718	0	0.73261	-0.191396		0.377711	0.183464	0	0.878711	-0.0852715
NCU01397	hypothetical protein	0.125533	0.188172	0	0.43037	0.381887	0.0938566	0	0.672313	0.259056		0.222513	0.104268	0	0.419571	-0.350556	0.0611575	0	0.0960031	-0.959243		0.135407	0.0872263	0	0.948561	0.0395632
NCU01398	thiol methyltransferase	0.33931	0.363122	0	0.655197	0.184585	0.289946	0	0.342853	0.487296		0.444236	0.184142	0	0.147645	-0.592856	0.53163	0	0.310012	0.417125		0.29102	0.123996	0	0.431453	-0.418041
NCU01399	short chain dehydrogenase/reductase family	21.5069	20.8493	0	0.321061	0.105407	10.9233	0	0.612279	-0.1007		13.9069	11.0291	0	0.520751	0.0631872	13.7018	0	0.0435345	0.222923		9.19857	6.55217	0	0.163718	0.198878
NCU01400	hypothetical protein	6.76356	8.46895	0	0.224641	0.394536	3.70522	0	0.946695	-0.0271485		5.06721	1.66955	-0.451572	0.000343996	-1.05807	3.75178	0	0.498169	-0.195487		3.50082	1.28365	0	0.0127523	-0.716723
NCU01401	topogenesis of outer membrane beta barrel proteins 38	6.05712	13.5541	0.27414	1.77008e-17	1.28124	7.09624	0	0.000254865	1.03359		5.36878	4.32644	0	0.618554	0.0813753	5.86812	0	0.0224875	0.364801		5.23131	3.17099	0	0.814135	-0.0606516
NCU01402	indoleamine 2,3-dioxygenase	0.632878	0.565941	0	0.968453	-0.0171398	0.304367	0	0.853575	-0.113744		0.825588	0.331597	0	0.104936	-0.640426	0.893947	0	0.431793	0.319648		0.83714	0.514364	0	0.91649	-0.0506078
NCU01403	GPI anchored protein	10.2983	4.74743	0	1.65652e-07	-0.933399	4.07002	0	0.0770382	-0.454578		9.0414	4.72193	0	0.000247914	-0.522658	3.75062	-0.385884	7.64816e-09	-0.99912		5.12426	1.59416	0	4.1367e-05	-0.960176
NCU01404	RNA methyltransferase	2.38785	2.68121	0	0.235051	0.299363	0.774727	0	0.0305959	-0.699084		1.16077	0.415889	-0.134455	0.00479624	-0.902983	0.770768	0	0.32092	-0.317343		1.04403	0.442118	0	0.249872	-0.45829
NCU01407	hypothetical protein	0.2382	0.327167	0	0.401081	0.394901	0.653039	0.356015	0.000271998	1.83682		0.254981	0.296716	0	0.449167	0.328817	0.797628	0.719793	0.00675632	1.41252		0.272283	0.227099	0	0.80966	0.151414
NCU01408	COP9 signalosome-3	8.78614	8.2506	0	0.726519	0.0696307	2.05712	0	2.15998e-05	-1.14867		5.05361	2.59437	0	0.000804771	-0.544224	2.27735	-0.197186	1.52041e-06	-0.882649		2.05805	1.32952	0	0.903	0.0334405
NCU01409	ran-binding protein	23.0522	16.6464	0	0.00532311	-0.317617	26.1974	0	9.78296e-08	1.02876		19.9112	23.5909	0.0140889	1.04922e-09	0.630177	18.0367	0	0.240168	0.0986759		16.2359	11.3315	0	0.129479	0.162916
NCU01410	DUF1711 domain-containing protein	18.214	18.2862	0	0.213508	0.153827	10.4916	0	0.684072	0.0703159		17.362	10.4448	0	0.00123071	-0.331954	12.3974	0	0.0348994	-0.240973		12.4518	6.95378	0	0.392227	-0.172077
NCU01411	MFS multidrug resistance transporter	1.07038	1.50429	0	0.0402382	0.585586	1.02512	0	0.0285673	0.747099		1.21193	0.869124	0	0.8318	-0.0626282	1.88042	0	0.00194917	0.838348		0.823343	0.845708	0	0.077933	0.677798
NCU01412	proline-3	12.4922	10.0167	0	0.276704	-0.157004	6.92209	0	0.881996	0.0234097		5.58082	5.35243	0	0.000901916	0.334176	6.03495	0	0.000516054	0.356056		1.95336	1.45978	0	0.273437	0.281899
NCU01413	myosin chain-like-1	1.03171	1.36268	0	0.0704179	0.496346	0.509307	0	0.698203	-0.139696		1.03289	0.890695	0	0.514919	0.166384	0.59966	0	0.11631	-0.496106		0.659229	0.290523	0	0.310708	-0.424686
NCU01414	Ascospore maturation-1	48.2743	24.7886	0	1.80019e-11	-0.795852	12.6608	0	1.05724e-16	-1.04919		43.5785	22.2816	-0.0347541	1.86299e-13	-0.563306	14.9087	-0.663059	1.3821e-13	-1.26939		18.8604	11.5364	0	0.806998	-0.0272083
NCU01415	hypothetical protein	0	0.0648849	0	0.518031	0.124561	0	0	NA	NA		0.183624	0.12387	0	0.9173	-0.0339529	0.063394	0	0.533421	-0.322722		0.186672	0.0628069	0	0.736193	-0.156695
NCU01416	hypothetical protein	0.822287	0.723021	0	0.963235	-0.0219794	0.434083	0	0.959539	-0.0291052		1.95753	1.33169	0	0.724646	-0.129809	0.613684	0	0.0442178	-1.04959		1.53304	0.627448	0	0.34502	-0.474605
NCU01417	propionate-CoA ligase	72.9153	61.5423	0	0.657775	-0.0770033	13.7001	-0.387345	0.000199267	-1.36883		38.3084	25.1336	0	0.05367	-0.207343	16.6038	-0.329549	6.04897e-17	-0.951788		11.9814	11.6993	0	2.69718e-05	0.657158
NCU01418	clock-controlled gene-6	2870.89	2878.36	0	0.157365	0.157319	1814.3	0	0.368289	0.207767		1916.34	2084.34	0	1.12351e-05	0.501771	1263.69	0	0.00492004	-0.358893		2613.83	1833.75	0	0.00752154	0.174263
NCU01419	quinone oxidoreductase	23.7232	21.6243	0	0.875023	0.0263145	8.02192	0	0.00245066	-0.666375		11.4308	6.09859	0	0.0237318	-0.473732	11.5457	0	0.0797364	0.257774		4.93883	1.94618	0	0.0521321	-0.584938
NCU01420	hypothetical protein	73.3146	72.8705	0	0.355966	0.150008	23.9775	0	0.00326585	-0.700486		48.866	26.5226	0	1.63356e-07	-0.479377	26.8906	0	6.96409e-16	-0.61503		32.644	12.5565	0	2.5962e-08	-0.68023
NCU01421	hypothetical protein	7.84474	4.91938	0	0.00732111	-0.504374	1.02678	-0.466848	6.06522e-10	-1.92823		5.72161	2.03754	-0.364529	4.35749e-08	-1.03528	0.936585	-1.45621	2.98894e-20	-2.25662		3.03008	0.786367	-0.0578395	6.40776e-05	-1.19557
NCU01422	multiprotein-bridging factor 1	289.355	451.428	0	0.000350011	0.738182	225.434	0	0.0461444	0.476929		215.049	252.205	0	2.68497e-22	0.620798	152.601	0	0.00211823	-0.251833		484.921	186.925	0	0.00175832	-0.700414
NCU01423	hypothetical protein	1.66425	5.97926	0.832253	1.75723e-14	1.85816	2.49954	0.236506	4.99142e-05	1.34548		1.3485	1.93349	0.163915	0.00159316	0.82409	0.572489	-0.00334107	0.0122123	-0.891956		3.08666	1.22916	0	0.152607	-0.596295
NCU01424	DUF636 domain-containing protein	542.071	381.005	0	0.0176657	-0.341701	245.61	0	0.334382	-0.246022		183.06	195.302	0	9.99883e-08	0.490609	145.788	0	0.533654	-0.0763777		44.5385	77.9422	0.583029	5.66065e-46	1.48278
NCU01425	hypothetical protein	132.035	198.441	0	2.88491e-10	0.72325	197.973	0.0620568	6.06933e-18	1.42156		101.934	192.038	0.612648	2.41539e-19	1.27154	142.088	0.0232516	2.87811e-10	0.711134		160.463	186.252	0	2.66451e-07	0.863226
NCU01426	hypothetical protein	8.10155	17.7357	0.370215	3.58081e-12	1.23016	17.9956	0.561458	5.428e-26	1.96878		9.01518	26.6701	1.32965	3.556e-32	1.89666	28.3749	1.24129	2.19481e-60	1.88263		22.4085	24.0179	0	0.00570292	0.714588
NCU01427	albino-3	42.4661	13.1861	-0.554279	9.23723e-08	-1.42138	24.6224	0	0.939578	0.0382962		24.63	10.4606	-0.307224	3.98142e-07	-0.800683	14.7174	0	0.00796794	-0.479275		8.20105	5.71879	0	0.299808	0.160768
NCU01428	hydroxyisourate hydrolase	90.3417	215.174	0.4051	1.69097e-12	1.33365	80.2508	0	0.0308187	0.652027		95.318	69.0319	0	0.276898	-0.0690479	81.6865	0	0.880829	0.022205		96.1312	33.3957	0	1.13477e-05	-0.829372
NCU01429	serine-7	15.6049	37.167	0.435642	3.41409e-40	1.38568	25.8123	0.249725	8.54459e-14	1.55169		8.77179	13.971	0.460615	3.05391e-09	1.02747	21.6233	0.849741	1.48496e-36	1.53038		8.58901	6.82769	0	0.0577614	0.353171
NCU01430	hypothetical protein	5.64499	4.88138	0	0.813974	-0.0467122	6.85995	0	3.65005e-07	1.12234		2.96501	5.6704	0.611209	2.75189e-06	1.21121	15.9573	1.95657	4.64619e-37	2.59559		0.61702	1.82806	1.03573	9.33197e-10	2.09577
NCU01431	bni1-like	15.8662	10.0997	0	0.00217707	-0.47687	5.73259	0	0.00113703	-0.577178		10.9023	7.22038	0	0.138928	-0.19254	8.08915	0	0.0194959	-0.186055		7.58494	4.27575	0	0.251384	-0.13527
NCU01432	hypothetical protein	33.3232	27.9969	0	0.409722	-0.0994197	18.6199	0	0.873102	0.0327579		31.7817	24.0088	0	0.930459	-0.00819611	20.4816	0	0.000103488	-0.387711		45.7338	10.1641	-0.684735	7.12258e-28	-1.46952
NCU01433	phosphoprotein phosphatase-1	18.3953	23.8647	0	0.000141949	0.518191	12.1858	0	0.128609	0.275978		13.9918	11.9532	0	0.276482	0.162768	10.4733	0	0.17446	-0.173144		13.8465	6.83515	0	0.0282247	-0.335784
NCU01434	hypothetical protein	6.19809	7.40082	0	0.224824	0.369894	1.7009	0	0.0155468	-0.881437		4.23613	2.37505	0	0.0835361	-0.404806	1.88382	-0.0383197	0.000632799	-0.880295		2.50836	1.28763	0	0.497336	-0.232961
NCU01435	serine/threonine protein kinase-1	10.3349	9.60651	0	0.740315	0.0479025	2.63706	0	2.47629e-07	-1.06464		6.84778	4.37328	0	0.113521	-0.237987	3.6455	0	0.000115966	-0.648034		4.95205	2.49121	0	0.103969	-0.306862
NCU01436	questionable protein	187.471	199.793	0	0.0299807	0.245362	106.131	0	0.795499	0.0561619		122.794	70.3775	0	3.50091e-06	-0.398008	73.5207	0	4.7748e-08	-0.488972		62.3521	36.6513	0	0.555974	-0.0725528
NCU01438	nucleosome assembly factor-1	263.165	208.357	0	0.0256221	-0.182736	114.049	0	0.00649663	-0.331115		167.589	125.511	0	0.733976	-0.0206167	111.787	0	7.52465e-12	-0.340079		91.5666	55.2145	0	0.695823	-0.0641752
NCU01439	D-3-phosphoglycerate dehydrogenase 1	30.1922	62.8153	0.264366	2.04708e-17	1.18805	60.8242	0.455057	1.46761e-05	1.67102		16.8115	58.5935	1.66639	7.0087e-30	2.09112	73.0816	1.67912	3.92411e-27	2.278		31.3483	51.4243	0.396492	6.291e-06	1.27871
NCU01440	myosin-2	30.8781	20.78	0	0.025927	-0.392054	5.12006	-0.468866	1.86166e-12	-1.64321		20.8949	8.54967	-0.275036	5.21503e-40	-0.886147	7.85435	-0.537034	2.43754e-52	-1.16165		13.4351	4.61285	0	4.98869e-09	-0.832291
NCU01441	inosine triphosphate pyrophosphatase	13.1597	13.7995	0	0.306799	0.206166	8.64879	0	0.255423	0.258041		6.75115	9.2204	0.050833	0.000196356	0.785661	6.49051	0	0.563675	0.16407		13.589	3.70042	-0.197712	1.84223e-06	-1.16562
NCU01442	DUF1671 domain-containing protein	5.54096	4.96794	0	0.966964	-0.007713	1.69302	0	0.000528724	-0.812568		5.59953	2.48705	-0.0845224	3.18648e-06	-0.747992	5.36282	0	0.224958	0.177904		10.44	3.07447	-0.107611	7.30707e-09	-1.05291
NCU01443	seryl-tRNA synthetase	50.7591	53.0455	0	0.132662	0.214722	28.7924	0	0.759032	0.060381		36.1714	31.9949	0	0.00330594	0.219014	32.0922	0	0.365757	0.0720926		23.8589	21.3977	0	0.00451319	0.541229
NCU01444	rheb small monomeric GTPase RhbA	22.7662	22.5152	0	0.49281	0.123394	13.8547	0	0.757561	0.12305		19.7642	11.2542	0	2.99701e-05	-0.408239	14.3801	0	0.242601	-0.210088		29.9626	5.15799	-0.671891	7.34138e-43	-1.83573
NCU01445	hypothetical protein	6.73329	5.91947	0	0.864721	-0.0275813	3.90314	0	0.779663	0.0809288		6.22547	4.40679	0	0.401993	-0.100289	6.39395	0	0.0132866	0.279175		5.35304	3.47256	0	0.69348	0.0719606
NCU01446	uracil phosphoribosyltransferase	6.49919	6.57093	0	0.365577	0.162039	3.09805	0	0.673274	-0.16684		3.70762	3.3394	0	0.244762	0.23298	2.96692	0	0.722156	-0.0738299		2.54613	2.03372	0	0.196662	0.337059
NCU01447	hypothetical protein	17.2902	18.7316	0	0.0409332	0.263747	17.0865	0	1.32304e-08	0.843977		13.6531	12.2725	0	0.0322411	0.238039	17.5181	0	6.5993e-08	0.597732		13.6869	6.29547	0	0.00107405	-0.431426
NCU01448	hypothetical protein	0.17639	0.0588918	0	0.527068	-0.235101	0.175894	0	0.58693	0.322064		0.110834	0.0558059	0	0.796319	-0.0754922	0.0574435	0	0.757825	-0.151283		0.338431	0.209361	0	0.921418	0.0596824
NCU01449	riboflavin-3	54.6933	53.0752	0	0.373306	0.113701	21.4351	0	0.0248698	-0.458078		34.9274	18.4377	-0.0343782	2.12342e-10	-0.522237	23.5676	0	9.04629e-05	-0.323872		19.1446	16.5246	0	0.000218533	0.478871
NCU01450	hypothetical protein	0.407623	0.679179	0	0.538137	0.279306	1.35536	0.164215	0.0312057	1.3253		0.13004	0.38728	0	0.335485	0.312684	0.39715	0	0.36023	0.480971		0.392222	0.503974	0	0.460926	0.460415
NCU01451	hypothetical protein	43.2563	61.7512	0	6.02159e-08	0.652078	34.7813	0	0.10307	0.509963		38.3592	32.1442	0	0.341608	0.144031	17.342	-0.349652	4.11075e-06	-0.87307		19.569	15.333	0	0.145552	0.302893
NCU01452	40S ribosomal protein S1	397.135	521.548	0	8.71563e-05	0.538967	208.536	0	0.82367	-0.0464765		182.087	155.055	0	0.00358352	0.165913	189.275	0	3.02472e-08	0.300746		66.6418	61.8129	0	0.000226481	0.551814
NCU01453	Rab18/RabC-family small GTPase	29.5506	20.9142	0	0.0323595	-0.334715	7.50476	0	6.64222e-07	-1.06862		21.1975	10.2242	-0.01082	8.29842e-09	-0.641563	11.6501	0	6.15116e-05	-0.604958		15.1627	7.12272	0	0.0494206	-0.374884
NCU01454	mitochondrial hydrolase	9.87243	15.9299	0	5.85189e-08	0.817087	18.8805	0.363332	1.14917e-15	1.7412		7.91695	9.87965	0.123395	4.80383e-07	0.700834	15.5073	0.576512	1.8442e-12	1.1909		7.63416	7.30264	0	0.000697513	0.601288
NCU01455	signal recognition particle protein	18.2489	15.9634	0	0.859479	-0.0298648	4.87131	0	1.14068e-05	-0.988625		8.95548	5.38751	0	0.0136293	-0.331516	4.52309	-0.0384986	8.57416e-06	-0.729789		3.18438	1.52396	0	0.122633	-0.371587
NCU01456	DUF250 domain membrane protein	27.5672	16.534	0	9.88366e-05	-0.579853	14.2016	0	0.584385	-0.0886335		25.9412	18.5291	0	0.206971	-0.0878068	20.0308	0	0.469637	-0.123503		25.059	9.38863	0	8.81871e-09	-0.731415
NCU01457	ubiquitin C-terminal hydrolase	7.54956	4.60573	0	0.0130069	-0.520628	1.76216	0	0.00890726	-1.07132		4.38603	2.69034	0	0.118057	-0.292086	2.52951	0	0.000747888	-0.538453		3.65478	1.92358	0	0.342834	-0.261119
NCU01458	hypothetical protein	8.04634	12.9562	0	0.00264177	0.770715	1.7972	0	0.000254819	-1.19455		5.60879	3.17004	0	0.108943	-0.38921	6.18386	0	0.0821534	0.373637		4.93121	1.45777	0	0.00121716	-0.997235
NCU01459	tan spore	16.1832	4.91723	-0.706644	8.36539e-12	-1.48563	25.2771	0	0.00538392	1.2548		12.7553	9.78634	0	0.873	0.0150675	12.8674	0	0.0293104	0.253671		5.34009	2.12259	0	0.0033231	-0.612082
NCU01460	replication protein A-3	43.6211	25.912	0	0.000121473	-0.578479	9.85319	0	2.57232e-09	-1.2334		26.0906	11.3805	-0.114795	9.4851e-09	-0.781898	16.1318	0	0.00159183	-0.444757		18.6227	8.54903	0	0.0138648	-0.435846
NCU01461	hypothetical protein	6.96379	3.74614	0	0.00149575	-0.694594	2.09209	0	2.60401e-06	-0.84371		7.44097	3.45536	-0.157741	1.35339e-09	-0.694171	5.46373	0	0.0573276	-0.197294		3.94528	2.58033	0	0.64552	0.0928038
NCU01462	hypothetical protein	0.089347	0.207723	0	0.389512	0.381055	0.0594315	0	0.884983	0.083227		0.140899	0.169776	0	0.560162	0.243112	0	0	0.0877335	-0.90822		0.114743	0.141316	0	0.520864	0.401284
NCU01463	hypothetical protein	1.25617	0.812293	0	0.282375	-0.385998	0.405856	0	0.26309	-0.571138		1.01659	0.487033	0	0.118049	-0.538792	0.292811	-0.320693	0.002409	-1.30857		0.662111	0.460227	0	0.73376	0.143422
NCU01464	zinc carboxypeptidase	18.7894	13.6911	0	0.135494	-0.294575	9.35723	0	0.559735	-0.131676		18.543	14.9662	0	0.469407	0.0846375	13.4438	0	0.2044	-0.21457		18.086	8.73897	0	0.0652297	-0.375682
NCU01465	hypothetical protein	9.72997	6.66773	0	0.0312741	-0.376499	6.45008	0	0.246552	0.263467		7.40939	6.84936	0	0.0019228	0.281342	7.39248	0	0.184643	0.233407		6.36227	4.14608	0	0.623624	0.0867855
NCU01466	hypothetical protein	3.21531	2.30134	0	0.154769	-0.305707	0.878483	0	0.000926932	-0.935953		2.34302	1.53068	0	0.255024	-0.208246	1.5708	0	0.0885949	-0.325558		1.14283	0.755775	0	0.87368	0.0524204
NCU01467	NADH:ubiquinone oxidoreductase 10.4	230.815	213.164	0	0.749007	0.035995	128.721	0	0.876595	0.0332007		133.982	95.5605	0	0.287431	-0.0911228	93.9232	0	0.0134031	-0.26635		81.2111	44.4601	0	0.0958251	-0.187266
NCU01468	translation initiation factor eIF-2B subunit delta	19.4321	21.0965	0	0.0686146	0.261174	20.6828	0	0.000675917	0.907592		10.9058	10.9576	0	0.00116058	0.396628	20.7033	0.48763	9.43097e-17	1.1517		6.8212	6.80203	0	7.05605e-06	0.67351
NCU01469	hypothetical protein	14.9882	14.9893	0	0.347139	0.152995	9.89821	0	0.246045	0.270624		7.38954	6.00702	0	0.721461	0.0813324	5.9185	0	0.694719	-0.082725		4.42287	2.57797	0	0.707973	-0.105313
NCU01470	vacuolar protein 8	41.9218	35.5616	0	0.567963	-0.0889072	42.3989	0	2.58163e-06	0.857971		35.6206	41.1884	0	4.47124e-11	0.597039	37.0122	0	0.000180295	0.294957		25.5205	24.7949	0	2.79199e-07	0.649019
NCU01471	nuclear protein SNF4	18.3202	15.1484	0	0.410477	-0.121858	15.1604	0	0.0366704	0.558377		16.2515	14.6681	0	0.00518148	0.245211	15.3231	0	0.110798	0.156089		10.8302	8.65539	0	0.00664977	0.36595
NCU01472	hypothetical protein	0.685375	0.300887	0	0.00956463	-0.88948	0.585534	0	0.335737	0.485999		0.591481	0.47923	0	0.793918	0.0879564	1.15216	0.496936	0.00022991	1.12769		0.56338	0.318399	0	0.862744	-0.0730151
NCU01473	mitochondrial large ribosomal subunit YmL35	23.1994	33.2479	0	5.03814e-09	0.663632	12.1061	0	0.701987	-0.0634626		11.3862	10.1691	0	0.125983	0.234521	12.3502	0	0.0203786	0.363132		7.52915	3.7173	0	0.225748	-0.349678
NCU01474	60S ribosomal protein L4	23.3593	24.2126	0	0.181449	0.206747	13.8682	0	0.536323	0.124475		11.289	8.0858	0	0.514898	-0.0828206	11.7708	0	0.00959918	0.30109		6.49133	4.18304	0	0.786727	0.0504368
NCU01475	hypothetical protein	2.57849	3.41476	0	0.154741	0.467534	2.89905	0	0.00597062	0.940253		2.80226	3.86329	0.0804237	1.49728e-05	0.8226	2.82099	0	0.244031	0.252092		2.8908	4.34919	0.234085	5.43495e-05	1.20391
NCU01476	hypothetical protein	7.64377	6.36679	0	0.425347	-0.110075	2.78611	0	0.00477383	-0.567159		6.3074	4.56486	0	0.662643	-0.0675376	2.35305	-0.543977	2.61784e-15	-1.15994		4.14844	2.1406	0	0.142631	-0.26646
NCU01477	hypothetical protein	49.8372	60.2745	0	3.39164e-05	0.421369	52.4048	0	1.70415e-05	0.917236		37.9143	48.2536	0.164423	3.25864e-24	0.742959	32.7057	0	0.669346	0.0341191		33.7806	20.5262	0	0.782806	-0.0363233
NCU01478	fungal specific transcription factor domain-containing protein	14.7588	14.8356	0	0.223974	0.151925	13.6001	0	6.65849e-07	0.736977		12.037	17.8932	0.289908	5.35986e-27	0.956896	24.2501	0.563242	2.57453e-16	1.22979		12.6322	12.7018	0	5.68487e-10	0.682308
NCU01479	matrix mitochondrial AAA protease-1	19.5981	26.0205	0	8.34366e-05	0.556618	19.0856	0	3.24111e-06	0.822303		9.22757	15.5264	0.572933	1.51927e-23	1.13018	15.9225	0.417175	1.62456e-10	1.01211		4.84682	4.87463	0	1.21801e-05	0.692351
NCU01480	anion exchange family protein	5.70767	5.9365	0	0.190881	0.203367	2.2918	0	0.0628053	-0.426364		4.0187	2.21808	0	0.0157658	-0.435701	3.48244	0	0.808623	0.0400204		1.72023	1.15528	0	0.657167	0.130282
NCU01481	amino acid transporter	17.1127	12.6763	0	0.0282078	-0.275901	6.54568	0	0.00139486	-0.506834		13.7911	8.13575	0	0.000314366	-0.360023	6.90309	-0.120141	5.37639e-05	-0.73431		8.72364	4.80802	0	0.555952	-0.13847
NCU01483	hypothetical protein	34.3656	23.7633	0	0.0237477	-0.377822	41.745	0	6.36878e-08	1.10869		63.5014	59.6824	0	0.00253002	0.306639	108.494	0.403842	1.26361e-13	1.00831		54.0988	242.529	1.7781	5.73612e-17	2.70037
NCU01484	rho-type GTPase-1	503.996	380.077	0	0.0536801	-0.258001	365.904	0	0.0130513	0.395381		471.686	408.276	0	0.00425244	0.18453	333.442	0	0.000138825	-0.25842		361.893	293.157	0	0.00856455	0.39492
NCU01485	hypothetical protein	18.2285	17.1663	0	0.686326	0.0695566	9.30757	0	0.642936	-0.0909637		10.1092	6.57571	0	0.152534	-0.220149	7.51973	0	0.188317	-0.184483		6.45783	3.6352	0	0.445765	-0.142878
NCU01486	IKI3 family protein	8.98737	6.32632	0	0.00719958	-0.347836	3.85938	0	0.0325769	-0.342509		6.58077	5.63272	0	0.171185	0.174509	6.31442	0	0.19067	0.186784		2.5821	2.91128	0	0.00108193	0.799213
NCU01487	hypothetical protein	503.256	390.298	0	0.561996	-0.212442	563.821	0	0.0370861	0.86601		699.347	881.042	0.0686562	4.50237e-32	0.723599	1074.16	0.173695	1.09916e-28	0.857168		470.279	948.048	0.507227	1.60612e-39	1.66603
NCU01488	hypothetical protein	7.09548	9.031	0	0.0495042	0.47582	9.51466	0	1.19994e-06	1.24325		7.58549	17.0963	0.858017	2.87321e-14	1.481	21.0676	1.01603	2.80237e-22	1.67622		10.2357	23.8001	0.729304	4.7903e-26	1.86039
NCU01489	histidine phosphotransferase-1	56.9346	71.5741	0	2.87103e-05	0.475136	41.8249	0	0.00136874	0.423279		44.308	60.0888	0.259156	1.70869e-27	0.830286	63.2095	0.10589	7.63175e-27	0.754212		49.6331	66.23	0.0640836	2.88547e-08	1.05826
NCU01490	hypothetical protein	3.09759	4.78668	0	0.000519409	0.739435	1.98552	0	0.430604	0.214518		1.72595	2.24099	0.102357	0.0104774	0.697029	7.29697	1.58554	1.39273e-24	2.24797		1.32665	4.45246	1.33654	6.89387e-16	2.3222
NCU01491	hypothetical protein	1.9965	2.60471	0	0.0480605	0.486562	1.77153	0	0.0228562	0.648061		1.2534	2.16556	0.463651	1.81676e-07	1.11062	4.42677	1.34589	1.18648e-27	2.01216		1.425	3.16796	0.683328	8.19053e-10	1.7625
NCU01493	hypothetical protein	1.85208	1.53581	0	0.763609	-0.116609	1.2232	0	0.62806	0.211716		1.51511	1.18799	0	0.959915	0.0188118	4.38354	0.907103	1.95185e-06	1.59885		2.58733	2.76835	0	0.00607009	0.753003
NCU01494	MFS sugar transporter	11.9156	18.0337	0	0.175503	0.565728	181.071	2.96353	4.39572e-22	4.10138		17.977	11.6368	0	0.0209111	-0.229042	77.4962	1.69361	2.00231e-106	2.33204		6.5555	11.416	0.5093	1.90985e-10	1.45425
NCU01495	hypothetical protein	0.174897	0.199895	0	0.684652	0.194566	1.84285	2.10988	5.36918e-07	2.84388		0.412576	0.189851	0	0.209278	-0.501702	1.52255	1.18593	2.87719e-10	1.96476		0.851152	0.163035	-0.176524	0.000958544	-1.45189
NCU01496	hypothetical protein	1.72268	1.22384	0	0.361816	-0.287053	2.11705	0	0.000945992	1.09051		1.53484	0.829231	0	0.0864722	-0.440679	1.04005	0	0.243525	-0.299175		0.46619	0.264236	0	0.7676	-0.160399
NCU01498	protein kinase-8	52.8744	47.5431	0	0.960509	-0.00981946	57.1458	0	2.00737e-06	0.946555		38.4119	48.0562	0.121444	1.09154e-14	0.712156	32.153	0	0.907882	-0.0145157		15.0778	19.3457	0.135133	7.22154e-29	1.03964
NCU01499	hypothetical protein	10.4996	15.9591	0	3.40052e-07	0.741234	5.46728	0	0.779189	-0.0602868		5.91541	5.5092	0	0.0106197	0.289904	5.35221	0	0.395314	0.0994523		6.83429	2.23437	0	2.55887e-05	-0.908245
NCU01500	nicotinamide riboside kinase 1	19.7474	16.2336	0	0.525911	-0.128923	25.4345	0	0.0354198	0.994595		15.7054	9.60887	0	0.00938275	-0.304658	13.9926	0	0.517599	0.0774507		10.1541	4.94666	0	0.10893	-0.331635
NCU01501	mitochondrial peptidyl-tRNA hydrolase Pth2	49.5679	74.9742	0	0.000343207	0.702057	37.4161	0	0.0650413	0.432269		38.1896	29.1079	0	0.945037	0.00651357	18.4192	-0.0878122	2.49095e-10	-0.795996		50.1418	15.6838	-0.0598868	4.22357e-06	-0.990335
NCU01502	small nucleolar ribonucleoprotein complex subunit	3.19096	4.41459	0	0.0090391	0.579476	1.3802	0	0.32932	-0.320197		2.43695	1.87575	0	0.94002	0.0167992	2.23784	0	0.598521	0.115552		1.19891	0.680763	0	0.70178	-0.141332
NCU01503	pre-rRNA processing protein Tsr1	7.27007	10.179	0	6.56052e-06	0.626944	4.54568	0	0.32508	0.189527		5.15022	5.98733	0	4.67645e-06	0.602327	6.25462	0	0.000532293	0.517336		3.91806	4.50465	0	0.00113394	0.818547
NCU01504	calcineurin binding protein	279.593	289.893	0	0.174331	0.193185	43.0182	-0.488022	1.57806e-09	-1.73321		136.416	25.1451	-1.42877	3.81611e-69	-2.00883	24.1039	-1.66287	5.5317e-172	-2.24825		123.643	9.2953	-2.10931	1.52085e-52	-2.9841
NCU01505	hypothetical protein	1.52829	0.585203	0	0.010453	-0.986873	0.609477	0	0.362969	-0.39403		1.32481	0.580482	0	0.106407	-0.596128	1.04341	0	0.851856	-0.0754175		1.19744	0.823446	0	0.708298	0.151079
NCU01506	hypothetical protein	2.00483	3.25855	0	0.0223388	0.743427	2.96166	0	0.000138886	1.32047		1.749	1.26885	0	0.862886	-0.0584703	1.37361	0	0.788417	-0.1017		1.80582	0.838119	0	0.327873	-0.406143
NCU01509	hypothetical protein	45.0697	59.6067	0	0.0245337	0.504877	115.779	0.671662	1.62807e-17	2.12742		60.5364	93.4957	0.348372	8.18939e-43	1.01345	63.2691	0	0.000940671	0.301658		181.944	53.4144	-0.17438	2.35094e-07	-1.07964
NCU01510	meiotically up-regulated 190 protein	26.3549	15.7302	0	0.0102777	-0.576864	101.657	1.33393	2.18298e-17	2.60831		44.7804	74.622	0.542199	9.50566e-12	1.09359	90.618	0.59034	3.45193e-70	1.25489		59.9532	72.3938	0	9.89803e-06	0.910517
NCU01511	urease accessory protein ureG	34.4184	33.0106	0	0.472265	0.095663	17.2288	0	0.666977	-0.11093		18.2894	15.8695	0	0.141079	0.192636	12.1543	0	0.0550435	-0.330747		5.88443	6.52927	0	5.48755e-06	0.814578
NCU01512	phenylalanyl-tRNA synthetase	8.79652	9.39181	0	0.129374	0.24392	7.05431	0	0.00370875	0.543472		4.25013	4.01245	0	0.0724756	0.298913	4.56263	0	0.136274	0.331865		1.98181	1.24396	0	0.900401	0.0378806
NCU01514	mitochondrial dicarboxylate carrier	4.67794	13.4632	0.755466	1.02563e-14	1.60692	6.79788	0.0335945	1.66247e-06	1.33924		3.42231	3.87162	0	0.00540262	0.538698	7.23039	0.656861	9.54499e-13	1.28619		3.80077	2.70524	0	0.461896	0.190646
NCU01515	DNA-directed RNA polymerase II polypeptide	25.7473	21.6145	0	0.483051	-0.106758	13.9735	0	0.918351	-0.0181552		20.6821	14.2664	0	0.215622	-0.135328	8.56469	-0.337048	4.48981e-20	-1.01769		14.8145	4.83528	0	0.000329094	-0.924316
NCU01516	mitochondrial co-chaperone GrpE	13.9785	19.3697	0	0.00228891	0.607315	6.87814	0	0.618459	-0.130715		8.07046	6.37731	0	0.709114	0.0576592	6.67594	0	0.878895	-0.0275788		3.71291	1.87252	0	0.290743	-0.288147
NCU01517	glucoamylase precursor	54.7114	1577.8	4.03477	2.5569e-75	4.64008	2567.04	4.83964	0	6.37314		30.0033	201.515	2.49204	0	3.12137	3347.98	6.38476	0	7.01356		14.8095	923.298	5.51776	0	6.5995
NCU01519	hypothetical protein	1.10587	7.61599	0.760916	8.56567e-07	2.09413	5.84639	1.11872	7.71991e-08	2.60013		0.622881	1.3656	0	0.0981919	0.718254	13.9073	2.46909	3.64085e-18	3.79419		1.38091	6.58555	1.33602	8.70343e-09	2.50924
NCU01520	hypothetical protein	7.66997	6.18067	0	0.726045	-0.115818	5.09745	0	0.436199	0.275243		2.54158	1.703	0	0.66738	-0.14352	8.52261	1.2066	3.10194e-13	1.89181		5.42103	3.4797	0	0.921211	0.0283513
NCU01521	ThiJ/PfpI family protein	5.06455	5.82997	0	0.18846	0.326677	2.96803	0	0.76512	0.0896693		4.64175	4.56486	0	0.274241	0.320133	5.60324	0	0.0474057	0.487331		3.54758	3.1417	0	0.177302	0.463976
NCU01522	chromodomain protein-3	0.795079	0.543698	0	0.269135	-0.342624	0.517725	0	0.471443	0.241866		0.641223	0.377379	0	0.22791	-0.327303	1.20563	0.342369	5.6435e-07	1.1123		0.387399	0.305985	0	0.409539	0.297158
NCU01523	GTP-binding protein ypt3	172.066	135.981	0	0.0576957	-0.186779	61.3002	0	0.0126317	-0.588961		123.005	69.5566	0	1.15523e-08	-0.421935	65.3649	-0.0361347	7.915e-10	-0.66055		107.174	34.6863	0	2.36321e-14	-0.925362
NCU01524	ribosome biogenesis protein BRX1	11.7965	11.7076	0	0.641872	0.119126	3.28787	0	0.00334791	-0.914634		8.44925	5.07237	0	0.0465868	-0.331578	3.86402	-0.185546	2.61148e-05	-0.864506		4.21352	1.49972	0	0.00825842	-0.784765
NCU01525	histone deacetylase-1	14.1477	13.348	0	0.686493	0.0674826	3.8438	0	1.51195e-07	-0.980769		12.4305	7.54246	0	0.00230175	-0.320381	9.02783	0	0.0322903	-0.21722		11.9549	6.66124	0	0.378881	-0.144363
NCU01526	hypothetical protein	0.929048	0.862065	0	0.94481	0.0313297	0.671044	0	0.576806	0.307781		0.694139	0.456162	0	0.733158	-0.140606	0.998359	0	0.153038	0.632808		0.552903	0.265967	0	0.660585	-0.247699
NCU01527	hypothetical protein	12.3767	7.98105	0	0.00415113	-0.462204	1.6324	-0.621679	2.08548e-19	-1.98186		8.04193	3.79463	-0.0725036	5.67056e-07	-0.669306	2.97648	-0.485213	2.0979e-10	-1.16157		6.40924	2.36116	0	0.000276487	-0.7504
NCU01528	glyceraldehyde-3-phosphate dehydrogenase-1	5417.33	5403.81	0	0.678427	0.115898	12344.9	0.561963	6.40575e-10	1.90263		4771.38	12096.4	1.09318	1.66805e-55	1.70536	11481.5	0.860073	3.99519e-41	1.49017		6917.05	14330.8	0.611992	1.3195e-50	1.71777
NCU01529	hypothetical protein	3.02233	14.4594	1.06126	3.31833e-10	2.08543	7.35472	0.622685	9.52901e-06	1.87412		2.25603	6.66507	0.796411	2.49419e-06	1.58213	17.4077	2.21814	2.58008e-20	2.92546		3.50186	8.14024	0.372718	2.54756e-05	1.66676
NCU01530	hypothetical protein	0.296928	3.31445	1.51868	2.15901e-06	2.19393	1.97513	0.937397	3.78704e-05	2.36442		0.465325	1.22186	0	0.0121927	1.06262	4.53433	2.13613	2.06261e-12	2.94963		0.521064	2.31478	0.869127	5.96439e-06	2.2483
NCU01531	hypothetical protein	0.0578212	0.0115011	0	0.262908	-0.464075	0	0	0.175022	-0.71363		0.0543515	0.0329346	0	0.8366	-0.0741566	0.0113004	0	0.274344	-0.609392		0.0111627	0	0	0.575772	-0.168961
NCU01532	hypothetical protein	0.0201792	0	0	0.554103	-0.109012	0	0	0.635111	-0.121189		0.0385476	0	0	0.444288	-0.14709	0	0	0.422975	-0.274499		0	0	0	NA	NA
NCU01534	hypothetical protein	23.624	16.7767	0	0.00673607	-0.34176	8.10209	0	3.33929e-05	-0.666799		19.7627	12.4212	0	0.00116133	-0.271038	11.2951	0	7.12331e-11	-0.560564		14.675	8.55279	0	0.444733	-0.101596
NCU01535	PEX33	56.3226	45.5257	0	0.379757	-0.161094	28.1186	0	0.498118	-0.139645		38.7617	36.6283	0	0.0035664	0.307898	25.3487	0	0.00602038	-0.368691		30.4614	22.8364	0	0.0278212	0.263917
NCU01536	hypothetical protein	1.55259	1.3448	0	0.939577	-0.0358919	2.06519	0	0.0785281	0.948231		1.96074	0.786403	0	0.29918	-0.451066	1.10962	0	0.441009	-0.406929		0.198712	0.775009	0	0.0447294	1.26298
NCU01539	vacuolar morphogenesis protein AvaB	9.07928	7.80752	0	0.599451	-0.0645207	5.31793	0	0.551181	0.0995915		6.50026	6.05174	0	0.0317597	0.283256	8.95873	0.0424853	2.42879e-09	0.696576		4.73491	4.36223	0	0.00889037	0.529847
NCU01540	SPX domain-containing protein	24.6818	19.355	0	0.076381	-0.196653	12.9755	0	0.661767	-0.0571436		19.9373	17.8877	0	0.00605909	0.235107	15.9395	0	0.449013	-0.082515		15.0673	9.91102	0	0.572798	0.0987366
NCU01541	hypothetical protein	10.9035	9.92978	0	0.981531	0.00524716	6.97771	0	0.438639	0.204352		10.1939	7.15065	0	0.607183	-0.10628	10.8394	0	0.0848979	0.327057		8.32738	5.30054	0	0.95465	0.017348
NCU01542	hypothetical protein	8.09409	5.69555	0	0.0366308	-0.338614	4.13434	0	0.577098	-0.0931484		5.9006	4.95669	0	0.174658	0.144498	4.9619	0	0.965742	-0.00532872		4.252	2.17774	0	0.101249	-0.286891
NCU01543	female fertility-1	16.6848	12.6219	0	0.0100544	-0.248232	10.6746	0	0.331039	0.214986		14.5594	12.8836	0	0.0108024	0.220345	14.2849	0	0.0960595	0.214158		8.11183	12.6154	0.275977	4.48137e-39	1.31643
NCU01545	autophagy protein 8	380.927	324.354	0	0.577472	-0.0899732	291.481	0	0.0149263	0.461478		373.261	382.858	0	2.96785e-20	0.431446	387.495	0	2.1372e-08	0.296728		609.07	370.736	0	0.714655	-0.0277771
NCU01546	coproporphyrinogen III oxidase	607.875	544.973	0	0.907427	-0.0435787	1101.05	0	0.000670839	1.44888		689.458	1783.36	1.17348	3.08294e-58	1.73691	1428.51	0.584663	1.30993e-34	1.27973		1543.24	1731.2	0	2.4237e-05	0.805098
NCU01547	regulatory particle, non-ATPase-like-8	69.056	53.0856	0	0.0180728	-0.223893	24.0755	0	0.00930107	-0.617866		42.1654	28.3466	0	0.0969234	-0.176718	19.5119	-0.244186	5.40006e-15	-0.862661		31.0978	10.8835	0	3.51454e-05	-0.787364
NCU01548	hypothetical protein	156.823	146.193	0	0.649098	0.0468929	120.331	0	0.00023056	0.479595		131.652	131.635	0	9.08621e-09	0.394415	132.561	0	5.72735e-05	0.253233		126.124	116.085	0	1.72328e-09	0.565594
NCU01549	hypothetical protein	18.7528	14.6105	0	0.0735237	-0.208461	6.86873	0	6.33933e-05	-0.571797		14.322	10.9041	0	0.978632	0.00227007	9.42421	0	0.000260993	-0.359253		9.69714	5.43313	0	0.264388	-0.143125
NCU01550	adenylate kinase cytosolic	58.8366	77.0066	0	4.86388e-07	0.5347	34.8269	0	0.559433	0.117363		43.0083	34.6988	0	0.403261	0.0815021	31.9563	0	0.128473	-0.186201		22.0924	17.2728	0	0.0135136	0.319028
NCU01551	hypothetical protein	19.2957	20.8387	0	0.0859275	0.262163	29.6942	0.0190303	1.20833e-17	1.46745		14.8411	22.8151	0.421202	1.55869e-16	0.996873	25.8705	0.319847	9.39805e-20	1.03476		10.2894	9.83297	0	0.00327939	0.609479
NCU01552	ribosomal protein S28	423.895	618.587	0	4.40409e-06	0.681347	271.921	0	0.154518	0.232838		216.511	229.221	0	4.07946e-28	0.478271	232.789	0	3.83131e-10	0.348358		117.704	119.423	0	4.80458e-05	0.672981
NCU01553	para-hydroxybenzoate-polyprenyltransferase Coq2	3.73259	4.73809	0	0.0277967	0.468949	2.93024	0	0.0485563	0.496307		1.70824	2.05497	0	0.0553666	0.579158	1.85688	0	0.265114	0.344287		1.22046	0.719763	0	0.860146	-0.0671899
NCU01554	DNA methylation modulator-1	9.29942	5.79887	0	0.0448337	-0.476232	1.96348	0	0.000186624	-1.25123		4.6384	2.47656	0	0.00251543	-0.487847	2.9344	0	0.00354054	-0.4098		2.21133	1.74107	0	0.0948861	0.329526
NCU01555	hypothetical protein	87.3615	219.251	0.515358	5.5022e-10	1.40786	169.515	0.284339	3.79845e-10	1.73247		72.0033	78.433	0	4.87027e-11	0.514196	92.7317	0	2.83743e-12	0.604165		77.7072	61.5115	0	0.0148283	0.343875
NCU01559	hypothetical protein	107.124	128.136	0	0.189482	0.351003	64.7211	0	0.704954	0.112677		84.378	64.1909	0	0.977736	-0.00396103	64.2007	0	0.210768	-0.15619		102.389	99.2655	0	5.04272e-08	0.633865
NCU01560	hypothetical protein	89.442	136.862	0	0.0185775	0.665653	60.1551	0	0.3891	0.258988		91.4847	66.9879	0	0.622864	-0.0544555	68.0943	0	0.0692601	-0.184666		111.474	93.415	0	0.000948724	0.41865
NCU01561	hypothetical protein	0.0155438	0.0311065	0	0.68556	0.115556	0.0154979	0	0.778111	0.111578		0.0441176	0.132645	0	0.0851954	0.727811	0.0151708	0	0.545977	-0.313247		0.252794	0.331403	0	0.0905992	0.862463
NCU01562	2,4-dichlorophenoxyacetate alpha-ketoglutarate dioxygenase	0.316345	0.346791	0	0.757733	0.149172	0.125995	0	0.757529	-0.189464		0.476866	0.570252	0	0.314715	0.418626	0.307898	0	0.604376	-0.277809		0.425062	1.20671	0.693797	9.20998e-05	1.8202
NCU01563	RNA polymerase II holoenzyme cyclin-like subunit	6.89946	6.17611	0	0.958846	-0.0109609	4.09463	0	0.642314	0.109143		5.56573	4.99877	0	0.122794	0.236592	3.75202	0	0.0675666	-0.315695		3.59584	3.02899	0	0.0632882	0.442028
NCU01564	calcium dependent mitochondrial carrier protein	15.3723	12.7499	0	0.369927	-0.116082	5.61071	0	0.00026794	-0.574351		11.1203	6.61374	0	0.000336915	-0.348986	6.45115	0	1.53238e-07	-0.538132		7.33694	4.23841	0	0.520095	-0.0986769
NCU01565	hypothetical protein	47.3946	16.4385	-0.334066	1.57133e-19	-1.34419	23.0168	0	0.471897	-0.15926		41.449	41.8306	0	7.35441e-08	0.4044	49.8275	0	1.69384e-06	0.501361		101.39	61.8247	0	0.999006	0.000244411
NCU01566	hypothetical protein	0.165045	0.0206588	0	0.134915	-0.647899	0	0	0.102126	-0.911152		0.0771993	0.117458	0	0.617013	0.164921	0.180677	0.0730453	0.215472	0.73213		0.0793835	0.0794075	0	0.774467	0.167512
NCU01567	hypothetical protein	0.829625	1.20495	0	0.161682	0.555558	1.67918	0.247308	4.85771e-05	1.65997		0.714331	0.954542	0	0.104791	0.617154	1.14994	0	0.148071	0.724119		0.435025	0.279487	0	0.944406	0.039583
NCU01568	hypothetical protein	3.69394	5.62602	0	0.0112019	0.681048	3.79843	0	0.0787623	0.761061		2.64597	2.08633	0	0.821359	0.0553272	2.46412	0	0.565419	0.141818		1.75596	0.826095	0	0.393996	-0.336347
NCU01569	WD repeat containing protein 48	6.56029	6.16739	0	0.886356	0.0378873	12.0587	0.407832	7.88786e-14	1.67568		5.48932	15.2953	1.24213	4.22794e-20	1.77599	15.7934	1.07899	6.69591e-30	1.73472		10.9668	14.5702	0	0.00889397	0.936972
NCU01570	hypothetical protein	2.50428	2.96942	0	0.0946696	0.372109	6.5831	0.756823	3.84302e-20	2.17183		1.98811	5.3371	1.02676	8.07363e-15	1.69934	7.40451	1.40668	1.37166e-31	2.09129		2.00762	2.57961	0	0.00520661	0.926876
NCU01571	hypothetical protein	17.8791	19.3697	0	0.156161	0.255451	24.4518	0	4.80191e-15	1.2934		11.6051	17.1305	0.377866	1.53101e-10	0.932641	21.0497	0.489355	3.1316e-14	1.08651		9.42148	10.0651	0	3.64522e-05	0.756573
NCU01572	WD domain-containing protein	1.47696	0.369299	-0.649324	0.00263488	-1.30772	0.436999	0	0.0700663	-0.768648		1.3683	0.624478	0	0.0534439	-0.623856	1.67473	0	0.122895	0.480149		0.641726	0.669884	0	0.0746536	0.702215
NCU01573	hypothetical protein	0.449183	0.199401	0	0.223729	-0.58382	0.77099	0	0.145537	0.890997		0.56496	0.284462	0	0.36677	-0.377392	1.09502	0.0326532	0.0100772	1.03547		0.430699	0.469943	0	0.270931	0.589651
NCU01575	SNARE complex subunit	29.9742	22.4973	0	0.0143656	-0.260236	21.5111	0	0.0243235	0.38153		23.1585	20.5772	0	0.0185567	0.224347	25.4928	0	6.98766e-06	0.38066		19.4407	21.199	0	1.0487e-10	0.811744
NCU01577	hypothetical protein	9.22818	8.60353	0	0.76408	0.0553451	4.99341	0	0.958106	-0.0110515		8.58343	5.42913	0	0.097075	-0.251917	5.99832	0	0.284951	-0.253971		4.9184	2.29367	0	0.193	-0.362738
NCU01579	hypothetical protein	3.9979	6.44406	0	0.00465312	0.776651	3.78076	0	0.0254549	0.740162		2.73647	3.24361	0	0.059229	0.553389	3.86118	0	0.00994381	0.694724		2.09899	0.853511	0	0.191147	-0.527336
NCU01580	transcription factor TFIIH subunit Tfb4	5.64786	4.65123	0	0.486843	-0.123713	1.53693	0	0.00413142	-0.935591		4.88808	1.9573	-0.0135223	6.99167e-06	-0.872976	3.1846	0	0.0394554	-0.364507		4.22802	1.06943	-0.209502	3.28925e-05	-1.24496
NCU01581	hypothetical protein	4.42827	1.74331	-0.238746	1.28144e-06	-1.1139	1.67153	0	0.4284	-0.414607		3.6975	1.10977	-0.603468	3.31994e-08	-1.24249	3.19008	0	0.865315	0.0305913		2.40348	0.674863	0	0.0016016	-1.04769
NCU01584	hypothetical protein	9.17196	4.42716	0	2.40478e-12	-0.883794	10.8588	0	0.0527877	0.907155		8.8459	7.46739	0	0.129489	0.14934	10.5063	0	1.50417e-08	0.488259		7.55406	7.60066	0	0.00170358	0.648009
NCU01585	hypothetical protein	33.2578	32.0725	0	0.459798	0.100226	9.64624	0	0.000214381	-0.871876		21.4769	11.2434	0	3.44189e-06	-0.527243	8.455	-0.488216	1.83113e-18	-1.0885		7.74979	8.29156	0	7.05226e-06	0.764375
NCU01587	cofilin	294.495	241.19	0	0.171296	-0.131916	128.029	0	0.160955	-0.311853		187.394	137.907	0	0.604128	-0.0454123	96.2526	-0.197942	1.98801e-12	-0.710806		154.888	77.2099	0	0.0198667	-0.302472
NCU01589	heat shock protein 60	101.4	207.676	0.194001	5.54212e-12	1.14057	82.3793	0	0.00664271	0.543434		47.2863	58.7973	0.150531	2.11158e-18	0.701872	53.534	0	2.58451e-07	0.417665		75.998	33.0613	0	9.55069e-05	-0.511474
NCU01591	hypothetical protein	0.398361	0.495513	0	0.659002	0.211588	0.138892	0	0.574108	-0.343326		0.676641	0.472431	0	0.817627	-0.08766	0.776649	0	0.421066	0.368859		0.649405	0.36743	0	0.842401	-0.0928977
NCU01592	hypothetical protein	0.187405	0.0801838	0	0.469876	-0.316224	0.213822	0	0.434479	0.481743		0.254918	0.279957	0	0.565046	0.24793	0.234894	0	0.87841	0.0898395		1.13155	0.890347	0	0.434336	0.32378
NCU01593	hypothetical protein	0.107773	0.150868	0	0.634866	0.222623	0.257901	0	0.202485	0.766176		0.346146	0.553151	0.111039	0.0814029	0.71338	0.483252	0	0.262764	0.556795		0.60237	0.924459	0.0857742	0.0654079	0.982977
NCU01595	SOF1	6.42682	6.57896	0	0.296267	0.180469	1.66117	0	7.21992e-05	-1.02954		4.52503	2.46862	0	0.0305592	-0.449857	3.58709	0	0.626178	-0.0897487		2.28364	1.09252	0	0.208911	-0.362147
NCU01596	regulatory particle, non-ATPase-like-6	40.8914	40.2964	0	0.278109	0.133416	13.4004	0	0.000461896	-0.710047		25.0743	18.8918	0	0.889724	-0.0122556	13.0606	-0.0743117	7.79666e-12	-0.692601		15.7984	5.61073	0	7.58271e-08	-0.795317
NCU01597	hypothetical protein	5.40855	3.95381	0	0.162306	-0.273512	2.94362	0	0.975455	0.00716725		3.10037	1.45811	0	2.74877e-08	-0.679039	2.06362	0	0.0358161	-0.337211		1.54678	0.805701	0	0.191438	-0.247224
NCU01598	methyltransferase	0.933134	2.25335	0.136502	0.000978276	1.18355	2.0742	0.322976	1.99247e-06	1.79652		1.38116	2.97255	0.692218	3.48256e-06	1.32961	4.81121	1.24713	2.49093e-08	1.87555		0.747574	3.58804	1.80081	1.91177e-15	2.71865
NCU01599	hypothetical protein	8.7713	8.27044	0	0.743397	0.0561341	4.47926	0	0.705856	-0.106643		7.99458	6.62523	0	0.336049	0.128368	7.40196	0	0.324875	0.136172		5.14484	4.33676	0	0.0164543	0.419141
NCU01601	hypothetical protein	24.941	27.7168	0	0.162528	0.301404	6.03827	0	0.000187603	-1.08843		12.6702	7.78824	0	0.047942	-0.294153	7.70413	0	0.00297478	-0.463212		8.06537	5.80175	0	0.357729	0.205645
NCU01605	protein kinase regulator	30.2334	46.3856	0	1.50972e-06	0.743829	24.7519	0	0.0352853	0.544087		33.4663	16.0054	0	3.8868e-07	-0.652846	19.0032	-0.026622	0.00464474	-0.554071		28.0931	7.7642	-0.236211	2.56638e-06	-1.15045
NCU01606	ATP synthase subunit 5	165.819	173.593	0	0.0831354	0.219393	123.503	0	0.0507543	0.437838		85.201	82.9455	0	4.13093e-08	0.356432	78.8589	0	0.0326102	0.132034		41.5523	38.5572	0	2.40135e-08	0.572964
NCU01607	hypothetical protein	19.604	16.7161	0	0.612511	-0.0866533	26.9223	0	1.14177e-05	1.24053		17.7256	24.5801	0.274279	1.05681e-09	0.848899	25.7036	0.174106	4.42647e-20	0.778146		6.45508	25.0428	1.44287	6.68654e-16	2.43403
NCU01608	hypothetical protein	1.10652	0.30285	-0.360627	0.00456571	-1.23825	0.961205	0	0.235718	0.536318		0.974522	0.64424	0	0.626519	-0.169983	2.19198	0.414251	3.24688e-05	1.29535		0.462356	1.32115	0.951151	3.98849e-07	1.9806
NCU01610	hypothetical protein	1.94011	2.85477	0	0.096104	0.591842	1.01924	0	0.962265	-0.0283453		2.26213	1.11511	0	0.207034	-0.472228	1.641	0	0.634296	-0.194784		1.91202	0.88613	0	0.592235	-0.278806
NCU01611	carnitine acetyl transferase	52.2334	11.7136	-0.956699	2.5574e-05	-1.63457	6.30098	-0.647765	1.45059e-05	-1.8968		31.5908	6.54865	-1.27989	5.28816e-66	-1.84806	11.0016	-0.586067	1.28486e-18	-1.26467		34.5291	26.6876	0	0.221143	0.343593
NCU01612	pre-mRNA splicing factor ATP-dependent RNA helicase PRP43	8.77587	7.36773	0	0.485622	-0.0984205	3.25749	0	0.00479087	-0.544747		4.97262	3.54687	0	0.625808	-0.0911592	5.16264	0	0.0546665	0.289719		3.24065	1.30499	0	0.0179398	-0.618994
NCU01613	protoperithecia-2	7.55204	8.26	0	0.205511	0.281092	1.93179	0	0.00057969	-1.0128		4.25578	3.01387	0	0.657432	-0.0889433	2.36415	0	0.0367304	-0.566542		1.99039	1.97158	0	0.0415347	0.643002
NCU01614	hypothetical protein	38.1595	37.0489	0	0.391589	0.105286	13.8928	0	0.000188528	-0.577094		30.0007	17.8814	0	0.00132266	-0.345266	14.8592	-0.172679	3.16817e-10	-0.761749		17.1708	6.34686	0	8.56054e-06	-0.745093
NCU01615	hypothetical protein	3.28258	4.25141	0	0.0062101	0.50436	1.89786	0	0.75818	0.0762763		2.34961	2.00291	0	0.400718	0.158507	5.21363	0.73329	1.60339e-16	1.36489		1.28401	1.32881	0	0.00417967	0.71034
NCU01620	hypothetical protein	0.989096	2.30489	0	0.00325801	1.11808	0.328782	0	0.342825	-0.516684		1.36757	2.56653	0.39925	0.000711172	1.08797	2.41034	0.146299	0.00489614	0.962268		2.27888	1.87175	0	0.267513	0.368986
NCU01623	hypothetical protein	1.30151	0.796642	0	0.207708	-0.47673	0.869507	0	0.583579	0.227216		1.26595	1.13135	0	0.424223	0.217624	1.31697	0	0.279845	0.293005		0.64816	0.712873	0	0.0404541	0.73152
NCU01625	DNA repair helicase RAD3	4.16891	2.78565	0	0.0749492	-0.39489	0.810601	-0.216576	0.0013399	-1.30311		3.11308	1.32996	-0.205049	4.49916e-05	-0.785848	1.97005	0	0.034532	-0.404603		1.76774	0.663973	0	0.0190931	-0.693966
NCU01629	hypothetical protein	3.25847	4.58562	0	0.148043	0.523844	0.632138	-0.131931	0.0166275	-1.1953		3.17331	1.84815	0	0.219449	-0.352462	1.36254	-0.267294	0.00478026	-0.915058		11.4579	1.79459	-0.909078	6.12341e-24	-1.93679
NCU01631	hypothetical protein	0.687805	0.245808	0	0.20761	-0.609382	0.293839	0	0.710779	-0.222894		0.369292	0.373227	0	0.749236	0.130973	0.862244	0	0.0637735	1.0063		0.14118	0.178579	0	0.464217	0.453485
NCU01632	aromatic-1 gene cluster	8.68155	13.0801	0	0.000941845	0.71954	6.72781	0	0.252155	0.451203		5.01295	5.50233	0	0.000774197	0.519677	10.6155	0.632989	8.97207e-20	1.31016		4.81674	3.76573	0	0.314399	0.277262
NCU01633	hexose transporter HXT13	13.5578	776.035	4.80777	5.3849e-55	5.15492	5505.8	7.74533	1.01937e-203	8.93087		17.6287	1125.64	5.76727	2.83129e-162	5.95175	3840.25	7.3729	0	7.94781		10.8465	1949.19	7.02635	3.17204e-190	7.75639
NCU01634	histone H4-1	1419.94	1368.36	0	0.605971	0.0846827	1038.9	0	0.0794271	0.39814		967.124	890.835	0	1.35503e-11	0.27786	810.311	0	0.908472	-0.0100269		883.92	500.77	0	0.253511	-0.147192
NCU01635	histone H3	2439.36	2337.23	0	0.600241	0.077208	2115.07	0	0.00152389	0.64086		1662.06	1699.9	0	4.36995e-13	0.425133	1360.34	0	0.664331	-0.0456204		1495.35	913.735	0	0.758998	-0.0388508
NCU01636	2-hydroxychromene-2-carboxylate isomerase	55.1163	42.5381	0	0.0436266	-0.220801	44.9246	0	0.114108	0.535986		38.1556	32.059	0	0.165131	0.140336	22.5938	0	0.000750959	-0.506069		24.3256	19.9644	0	0.0127423	0.387468
NCU01637	U4/U6 small nuclear ribonucleoprotein	7.4949	8.76455	0	0.072293	0.350424	5.54491	0	0.112536	0.403674		5.7264	4.50593	0	0.785648	0.0550639	5.90681	0	0.0859457	0.289829		3.98822	2.62614	0	0.667286	0.0855766
NCU01638	DNA-directed RNA polymerase I subunit RPA1	7.17335	7.82554	0	0.148753	0.271583	1.97249	0	2.58326e-05	-0.950683		4.06694	2.96244	0	0.71989	-0.0577497	3.85634	0	0.14053	0.166555		2.62041	1.02954	0	0.00497294	-0.660594
NCU01640	regulatory particle, non-ATPase-like-4	1044.51	664.172	0	0.172214	-0.455987	399.679	0	0.154562	-0.499129		729.989	317.026	-0.214194	5.6578e-12	-0.799668	249.68	-0.707546	3.66463e-26	-1.2973		1152.94	383.833	-0.158114	8.2132e-09	-0.902372
NCU01642	hypothetical protein	15.8176	11.5531	0	0.00158788	-0.297846	9.33023	0	0.426745	0.107025		11.9453	9.32941	0	0.587178	0.0416509	11.8484	0	0.000629951	0.233158		9.01963	4.86809	0	0.124372	-0.208262
NCU01643	5'-3' exoribonuclease 2	11.5506	12.3971	0	0.0651421	0.251346	11.4411	0	6.9342e-10	0.847046		7.91456	12.4822	0.539926	1.12439e-17	1.03552	11.8746	0.24092	9.90321e-11	0.820093		6.35358	7.94986	0	0.000526506	0.922191
NCU01644	intracellular protein transporter UsoA	20.3867	20.4484	0	0.147593	0.156042	7.54791	0	0.000285192	-0.550278		12.4738	9.88442	0	0.625684	0.0576663	9.82618	0	0.371552	-0.102977		8.6584	3.91167	0	0.000442182	-0.456653
NCU01645	hypothetical protein	148.089	101.424	0	0.00700105	-0.378912	43.4008	0	3.11497e-09	-0.881312		75.9682	40.4632	0	5.68508e-09	-0.507914	34.5401	-0.314358	2.18111e-13	-0.883264		79.6821	26.9156	0	3.12354e-15	-0.88001
NCU01646	hypothetical protein	12.1531	11.0375	0	0.977021	0.00463565	17.2404	0	1.39477e-05	1.27762		13.5841	18.364	0.213492	3.94036e-23	0.825644	13.6326	0	0.00477008	0.248849		8.9289	7.83504	0	0.000445198	0.49276
NCU01647	GTP-binding protein ypt4	0.64498	0.628453	0	0.799903	0.0952037	0.658584	0	0.0915173	0.755453		0.742068	0.881277	0	0.0820707	0.545302	1.2574	0	0.003093	0.928078		0.891375	0.728912	0	0.321852	0.368363
NCU01648	dolichyl-phosphate-mannose-protein mannosyltransferase 2	77.8872	86.2016	0	0.187042	0.274477	81.5699	0	0.000189503	0.891983		61.7128	86.9482	0.275414	1.37841e-22	0.876748	96.1286	0.285444	1.20214e-16	0.871878		51.5206	52.7122	0	3.6774e-13	0.7128
NCU01649	hypothetical protein	5.93559	5.94666	0	0.439376	0.152449	1.72903	0	0.00374526	-0.846831		5.14909	2.04727	-0.176078	0.000946323	-0.83575	3.2069	0	0.100604	-0.407473		2.13376	1.54091	0	0.490863	0.222742
NCU01650	hypothetical protein	20.2906	23.3118	0	0.0978763	0.347651	10.4342	0	0.823505	-0.0670371		10.8702	8.31873	0	0.962249	0.00843346	8.2506	0	0.451301	-0.150537		5.22295	2.73946	0	0.402806	-0.24079
NCU01651	hypothetical protein	1.01379	2.32675	0.375887	0.000216565	1.17094	1.27597	0	0.00438446	1.06146		0.716688	1.15783	0.143487	0.0190051	0.842497	1.3411	0.152616	0.000203183	1.06954		0.370777	0.478648	0	0.0989424	0.807896
NCU01652	O-acetylhomoserine	15.6519	27.9768	0.0506834	3.47467e-05	0.928015	38.7233	0.914721	9.27209e-27	2.11178		10.9124	44.5395	1.80372	1.34414e-66	2.36931	58.8142	1.9559	7.20971e-59	2.62633		6.68217	20.8684	1.43713	5.97731e-25	2.26054
NCU01653	hypothetical protein	2.16249	3.15559	0	0.258466	0.49221	1.45839	0	0.704346	0.209795		1.93352	1.49895	0	0.965897	0.0185286	2.84798	0	0.0635984	0.710236		1.34469	1.42146	0	0.200781	0.617469
NCU01654	long-chain-fatty-acid-CoA ligase 1	38.215	27.5222	0	0.115543	-0.294864	14.6836	0	0.153205	-0.454485		17.4813	12.8346	0	0.585392	-0.050667	14.5646	0	0.836728	-0.0212717		14.1252	10.3589	0	0.235932	0.244887
NCU01655	hypothetical protein	44.6745	33.1337	0	0.0876916	-0.275941	24.0898	0	0.935946	-0.0169285		32.4206	22.1781	0	0.132294	-0.148584	21.0656	0	0.000379677	-0.374341		25.0825	10.2859	0	4.28962e-05	-0.591254
NCU01656	defective in DNA methylation-9	8.90107	5.39846	0	0.0153153	-0.539915	4.30219	0	0.358029	-0.179956		6.9388	4.54701	0	0.143623	-0.204061	4.94338	0	0.099516	-0.23924		3.15254	2.14047	0	0.59202	0.119843
NCU01657	cytochrome-c oxidase assembly protein	19.4627	25.2927	0	0.00084329	0.518491	18.2436	0	0.000102334	0.760258		11.2805	10.6391	0	0.126878	0.288199	17.1336	0.168231	1.08473e-05	0.817493		7.00307	4.54091	0	0.761291	0.0647765
NCU01658	WD repeat protein	18.6948	11.8802	0	0.00399822	-0.478481	7.81594	0	0.0231246	-0.37627		11.775	8.33342	0	0.261176	-0.0989726	9.77246	0	0.834365	-0.0239514		8.6074	4.43889	0	0.114606	-0.250065
NCU01659	dDENN domain-containing protein	10.9017	8.34696	0	0.340542	-0.205301	3.02212	0	7.7717e-05	-0.929618		7.98636	5.78207	0	0.460072	-0.0695827	4.40534	-0.0142935	4.07655e-10	-0.611598		4.09301	3.24812	0	0.021002	0.353507
NCU01660	hypothetical protein	2.03532	2.65535	0	0.0931073	0.490699	2.07547	0	0.0158857	0.832877		2.04764	2.0639	0	0.174549	0.35981	1.93807	0	0.600526	0.148016		0.689157	0.836576	0	0.0748671	0.818214
NCU01664	DUF974 domain-containing protein	12.1557	11.97	0	0.563654	0.116352	5.13605	0	0.159685	-0.354689		9.79716	6.95573	0	0.487531	-0.0934185	7.19863	0	0.165573	-0.195986		7.31317	2.85011	0	0.0047973	-0.636357
NCU01665	KH domain-containing protein	23.9885	17.9379	0	0.0133504	-0.26359	6.20728	0	5.31506e-12	-1.06219		15.9344	8.98865	0	1.07403e-05	-0.424067	9.72785	0	2.30064e-06	-0.464962		12.8187	6.56665	0	0.0683734	-0.270909
NCU01666	isoleucine-valine-4	68.2445	84.9832	0	2.80756e-05	0.465878	35.1321	0	0.580913	-0.0812526		33.6161	34.3907	0	3.04963e-08	0.426147	38.7809	0	6.42162e-07	0.447738		22.8385	17.7997	0	0.158168	0.290233
NCU01667	arginine-12	20.6259	19.9713	0	0.517565	0.11029	28.955	0	1.09349e-05	1.27905		13.3522	17.1087	0.159256	7.76014e-06	0.728994	14.999	0	0.00786027	0.404433		11.3202	12.1817	0	0.000178717	0.748457
NCU01668	hypothetical protein	15.5765	9.97387	0	2.34604e-05	-0.486693	11.9119	0	0.115575	0.448383		12.3455	11.9451	0	0.000733791	0.345607	13.4454	0	1.89242e-05	0.366115		8.94725	8.89303	0	8.12925e-09	0.67061
NCU01669	putative arginine methyltransferase-3	18.4825	15.1498	0	0.354135	-0.131627	3.46877	0	5.42754e-12	-1.48887		8.28799	5.03775	0	0.0207393	-0.31356	2.54684	-0.772932	4.28927e-17	-1.4275		4.15606	1.48275	0	0.0061693	-0.77621
NCU01670	type 1 phosphatase regulator ypi-1	61.6303	62.2624	0	0.503046	0.145572	64.01	0	9.73355e-05	0.879355		39.9485	73.7788	0.620559	2.84506e-64	1.27168	58.2223	0.174558	2.45538e-27	0.783734		111.33	77.2785	0	0.374614	0.154194
NCU01672	DUF726 domain-containing protein	0.377341	0.363962	0	0.843225	0.0809784	0.0877622	0	0.126375	-0.857475		0.214117	0.202991	0	0.613241	0.210894	0.367695	0	0.0647861	0.843345		0.253808	0.128648	0	0.691936	-0.21914
NCU01673	hypothetical protein	4.26805	7.69734	0	6.90751e-05	0.931046	1.54232	0	0.0431626	-0.569265		3.87642	2.19376	0	0.0621059	-0.400296	2.42252	0	0.0774126	-0.421304		3.08102	1.56612	0	0.281844	-0.27607
NCU01674	alpha-soluble NSF attachment protein	137.68	113.546	0	0.309223	-0.125481	43.9535	0	8.06521e-08	-0.763107		97.3308	53.2021	0	3.43732e-09	-0.472665	57.3338	0	1.62925e-12	-0.519372		90.8453	28.0154	-0.0752333	1.0188e-21	-0.998843
NCU01675	ribosomal RNA-processing protein 12	7.46583	8.91535	0	0.0160976	0.396804	2.8292	0	0.0109049	-0.511932		3.81158	3.80655	0	0.0685214	0.368064	6.00351	0.270497	2.74941e-07	0.875127		2.35068	1.38713	0	0.7227	-0.111379
NCU01678	amine oxidase	6.46109	3.05358	0	9.45756e-08	-0.902961	4.43098	0	0.342879	0.294849		4.82334	5.54773	0	1.00836e-05	0.58638	5.09071	0	0.0222655	0.318653		2.40844	4.54861	0.637754	5.39361e-08	1.5506
NCU01679	hypothetical protein	2.44779	1.97762	0	0.545062	-0.143202	1.15538	0	0.472277	-0.196347		2.18902	2.00516	0	0.320343	0.251034	2.55416	0	0.013936	0.458656		1.33096	1.16025	0	0.131738	0.481205
NCU01680	plasma membrane ATPase-1	828.392	778.231	0	0.763826	0.0506262	446.595	0	0.86895	-0.0299499		515.725	388.45	0	0.838052	-0.0157414	322.101	0	2.26967e-08	-0.436945		324.434	184.218	0	0.070071	-0.13304
NCU01681	hypothetical protein	0.216657	0.107933	0	0.755695	-0.0878921	0	0	0.514181	-0.212136		0.204617	0.103026	0	0.79484	-0.0760399	0.106049	0	0.757825	-0.151283		0.103507	0.104477	0	0.851983	0.080105
NCU01684	hypothetical protein	0.20876	0.709503	0	0.0613268	0.906301	0.583348	0.0936428	0.030594	1.31494		0.15536	0.158737	0	0.899021	0.0324738	0.895687	0.91144	0.0156313	1.42111		0.28005	0.0804859	0	0.461226	-0.451297
NCU01686	hypothetical protein	0.0837064	0	0	0.554103	-0.109012	0.166918	0	0.537026	0.26861		0	0.158737	0	0.345273	0.19947	0.162477	0	0.351374	0.339009		0	0	0	NA	NA
NCU01688	hypothetical protein	0	0	0	NA	NA	0	0	NA	NA		0	0	0	NA	NA	0	0	NA	NA		0	0	0	NA	NA
NCU01689	mitochondrial DNA replication protein YHM2	55.4365	63.3216	0	0.0128894	0.343471	17.1663	0	1.74863e-06	-0.799039		34.0675	19.6836	0	1.67378e-06	-0.39198	18.274	0	8.06062e-06	-0.644222		17.6428	6.37162	0	1.08228e-05	-0.764145
NCU01692	citrate synthase	301.524	262.543	0	0.660588	-0.0433179	190.931	0	0.173115	0.214292		143.101	144.835	0	1.53172e-15	0.411798	119.507	0	0.763725	-0.0173814		72.006	82.5841	0	8.11261e-08	0.850497
NCU01695	RNA binding protein Nrd1	7.98176	7.30918	0	0.875241	0.0311003	1.31819	-0.415112	1.74955e-08	-1.62056		6.14767	2.86716	-0.135434	0.000161133	-0.666567	3.58221	0	0.000640297	-0.520912		4.05725	2.17036	0	0.241867	-0.207381
NCU01696	mRNA cleavage factor complex component Pcf11	6.73896	5.12518	0	0.144931	-0.232048	2.20038	0	0.00274255	-0.711925		4.09647	3.02795	0	0.894186	-0.0261124	4.17879	0	0.143015	0.275858		2.62023	1.90318	0	0.278143	0.216818
NCU01697	hypothetical protein	5.79751	3.7568	0	0.0824873	-0.451404	5.74733	0	0.00233672	0.810143		5.14399	6.04277	0	0.00877074	0.589568	2.5156	-0.0374095	0.000219891	-0.757515		1.5958	3.2637	0.471233	1.24428e-06	1.61879
NCU01698	4F5 family protein	89.8304	118.755	0	0.0339061	0.498689	74.032	0	0.0367635	0.545239		58.6739	68.3659	0.0140617	9.5167e-15	0.609396	51.8201	0	0.509571	0.0616991		139.784	51.373	0	1.68075e-05	-0.765932
NCU01699	hypothetical protein	2.42809	3.18589	0	0.0901692	0.487177	2.51263	0	0.0262107	0.82517		1.6949	2.13377	0	0.00533437	0.671888	2.06662	0	0.0459901	0.508606		1.82487	0.770834	0	0.24936	-0.525399
NCU01700	hypothetical protein	9.37404	11.3918	0	0.0306487	0.424955	4.477	0	0.579609	-0.168642		6.24531	5.16991	0	0.503596	0.125375	2.7966	0	0.00226705	-0.849838		3.52764	2.1565	0	0.890599	-0.0375771
NCU01701	ribitol kinase	33.6911	23.8458	0	0.101473	-0.329072	5.78509	-0.226048	1.23205e-11	-1.59714		18.402	11.0446	0	0.000558089	-0.335434	6.15417	-0.737802	5.54479e-32	-1.32412		6.37673	3.41145	0	0.397821	-0.18685
NCU01702	nuclear pore protein	24.1796	15.3984	0	1.50959e-06	-0.492117	8.5431	0	2.79051e-05	-0.619758		16.3646	8.60522	0	3.86304e-10	-0.526253	10.9148	0	0.000172489	-0.339856		8.12895	3.3735	0	0.00118204	-0.563576
NCU01703	aldo-keto reductase	35.4279	50.6436	0	1.00698e-06	0.647309	44.5198	0	3.75657e-10	1.16417		29.5969	38.843	0.180797	2.96696e-14	0.782853	37.1147	0	8.44467e-09	0.571103		15.7456	14.6192	0	0.00169081	0.586919
NCU01704	NADP:D-xylose dehydrogenase	119.78	133.971	0	0.101052	0.315988	63.2307	0	0.928989	-0.027719		58.7162	60.9182	0	1.53244e-09	0.450269	34.637	0	3.18219e-09	-0.510836		17.6986	22.7695	0.0409257	1.03848e-16	1.03185
NCU01705	tRNA methyltransferase	5.47525	4.43045	0	0.594021	-0.136516	1.55221	0	0.00126443	-0.888124		3.36819	2.24149	0	0.366174	-0.183705	1.81484	0	0.0091235	-0.627028		2.75446	0.771872	-0.025204	2.78371e-05	-1.09675
NCU01706	MYB DNA-binding domain-containing protein	0.322664	0.0495942	0	0.0573253	-0.898615	0.296944	0	0.55036	0.367796		0.540326	0.306584	0	0.54795	-0.253365	0.266757	0	0.398077	-0.47996		0.382245	0.110594	0	0.548525	-0.370831
NCU01713	alf1-like	9.09576	7.32026	0	0.444918	-0.144609	2.09464	0	3.38257e-06	-1.1839		5.25728	2.99888	0	0.0124656	-0.396968	2.15737	-0.446107	9.46643e-09	-1.0155		4.33076	1.67454	0	0.00359662	-0.653978
NCU01715	hypothetical protein	0.866779	1.14321	0	0.186129	0.476065	0.540211	0	0.730524	0.1728		0.837233	0.998997	0	0.211875	0.490342	0.979716	0	0.384779	0.405957		0.847368	0.742238	0	0.277358	0.457547
NCU01717	hypothetical protein	0.053987	0.0805628	0	0.742287	0.121106	0.188472	0	0.0575068	1.16875		0.152728	0.0512667	0	0.411544	-0.323177	0	0	0.057465	-1.04425		0.0781925	0.148154	0	0.317798	0.609661
NCU01720	hypothetical protein	119.133	88.0111	0	0.0257831	-0.275011	34.1938	0	0.0105928	-0.843767		67.6479	59.2764	0	0.000926514	0.204448	17.6622	-1.11043	2.14421e-89	-1.68541		89.0262	18.7162	-0.700811	2.14541e-43	-1.55384
NCU01722	hypothetical protein	11.6399	8.3397	0	0.0036184	-0.323226	5.91008	0	0.62627	-0.106276		10.6377	7.22316	0	0.197038	-0.163746	6.96189	0	0.0021554	-0.369986		6.97887	6.06744	0	0.000882027	0.474175
NCU01724	Na/H antiporter	16.0995	12.4567	0	0.0916162	-0.215771	5.18177	0	5.56456e-06	-0.748716		11.6473	7.62945	0	0.0291105	-0.211832	6.88316	0	6.05563e-07	-0.51237		10.4442	3.78971	0	5.78514e-07	-0.776445
NCU01725	hypothetical protein	4.48685	4.98684	0	0.0915285	0.294769	2.04573	0	0.391788	-0.248319		4.51079	2.58993	0	0.0229779	-0.386959	3.97664	0	0.757106	0.0630135		5.28118	1.84116	0	0.00377971	-0.820448
NCU01728	6-phosphofructo-2-kinase	2.69871	12.7453	1.3327	5.85099e-16	2.17293	2.21268	0	0.133578	0.512418		2.52366	2.57188	0	0.0970373	0.378892	1.79154	0	0.369515	-0.252237		2.39298	2.15086	0	0.157453	0.525686
NCU01729	hypothetical protein	19.5466	16.5505	0	0.635076	-0.0871871	18.1533	0	9.6021e-05	0.737399		19.5217	18.4653	0	0.000290527	0.311708	18.1021	0	0.101761	0.132338		7.47911	8.33725	0	5.11666e-12	0.836074
NCU01731	velvetA-like-1	42.5011	43.1725	0	0.24497	0.162073	27.5812	0	0.160346	0.234112		41.6702	37.2775	0	0.00958627	0.232653	29.7919	0	0.00209293	-0.239805		28.0758	20.8633	0	0.0219857	0.249765
NCU01734	hypothetical protein	0.449994	0.449775	0	0.910791	0.0525849	0.268989	0	0.961386	0.027823		0.25346	0.683919	0.198729	0.168609	0.56051	0.175502	0	0.854627	-0.102278		0.0869267	0	0	0.575772	-0.168961
NCU01735	hypothetical protein	446.237	209.275	-0.0107796	0.0330718	-0.801277	369.522	0	0.253453	0.481683		284.757	417.396	0.242459	6.30973e-11	0.918102	241.638	0	0.996888	-0.000531557		597.876	321.986	0	0.266854	-0.228447
NCU01737	hypothetical protein	8.28389	6.43357	0	0.179523	-0.201038	4.49569	0	0.97258	-0.0112652		5.80955	4.64364	0	0.581172	0.0707452	5.16737	0	0.539532	0.0722557		3.11913	1.97947	0	0.896985	0.0232981
NCU01738	phosphatase regulation	13.3769	9.89884	0	0.147982	-0.267607	6.92439	0	0.649102	-0.0779029		12.4669	7.36116	0	0.0024918	-0.35413	10.4026	0	0.897218	-0.0146043		7.21297	4.70338	0	0.704356	0.0650067
NCU01739	hypothetical protein	57.3497	51.813	0	0.974367	-0.0049618	39.6792	0	0.083577	0.325334		47.5022	36.8456	0	0.681548	0.0300613	35.4938	0	0.275286	-0.171259		28.141	19.323	0	0.30094	0.133448
NCU01740	histone H2A.Z-specific chaperone chz-1	190.44	112.199	0	0.000749574	-0.603012	118.665	0	0.444322	0.167955		229.822	134.419	0	9.67543e-07	-0.375541	143.004	0	0.00394143	-0.432802		97.9853	59.1782	0	0.666253	-0.0396551
NCU01741	SNARE complex subunit	38.2878	56.6598	0	1.64781e-08	0.700036	38.2309	0	5.07028e-07	0.846208		38.7682	40.6462	0	3.11078e-06	0.4556	44.0014	0	3.70433e-05	0.419972		37.6535	29.6902	0	0.020766	0.327262
NCU01742	hypothetical protein	19.4778	18.0106	0	0.759089	0.0409348	8.56672	0	0.0756178	-0.303125		14.0041	11.1818	0	0.573821	0.0691804	15.4988	0	0.0428634	0.381418		8.46855	2.75623	0	9.02425e-07	-0.924856
NCU01744	enhancer-2 of am	45.9436	47.6501	0	0.294412	0.212048	11.0858	0	1.38618e-06	-1.12219		19.221	13.9872	0	0.3289	-0.0608042	26.3197	0.0335303	1.06099e-25	0.69621		7.83079	7.50583	0	0.00753922	0.575405
NCU01745	SPX domain-containing protein	41.9623	38.1321	0	0.922997	0.0101634	25.0614	0	0.442849	0.123501		24.6584	18.451	0	0.821779	-0.020852	21.5496	0	0.544256	0.0498624		13.8558	8.04627	0	0.552144	-0.0858975
NCU01746	hypothetical protein	11.9923	9.87789	0	0.483837	-0.125665	6.0937	0	0.634562	-0.101442		10.5561	8.98948	0	0.306216	0.159241	12.3298	0	0.000910073	0.460716		11.9963	8.18393	0	0.470501	0.138832
NCU01747	glycerophosphocholine phosphodiesterase Gde1	24.7426	23.7113	0	0.478225	0.0901688	16.1815	0	0.0669816	0.258967		16.4987	18.5477	0	2.13458e-11	0.562906	23.3305	0.0996026	1.64422e-11	0.741		15.3069	15.6917	0	1.61266e-07	0.701166
NCU01748	hypothetical protein	58.9181	165.777	0.714307	3.74985e-14	1.55014	83.8063	0	1.4222e-08	1.31277		61.8342	91.8636	0.390212	6.43228e-18	0.945659	139.637	0.699044	4.51405e-34	1.39938		148.066	127.497	0	0.0832806	0.414992
NCU01750	hypothetical protein	47.2039	37.0963	0	0.515074	-0.199963	59.5645	0	0.00138735	1.08106		33.2421	31.8125	0	0.0020475	0.325478	37.086	0	0.00363378	0.39418		22.7328	21.667	0	0.008854	0.56975
NCU01751	ATP-binding cassette protein	20.6386	23.141	0	0.0150686	0.305742	14.9117	0	0.0150714	0.389468		14.5226	10.0763	0	0.154713	-0.129057	16.674	0	5.60237e-07	0.440349		11.1835	7.48224	0	0.405179	0.113042
NCU01752	non-anchored cell wall protein-2	88.0285	106.647	0	0.040333	0.421995	57.4607	0	0.59296	0.240428		20.3573	27.789	0.297561	1.58726e-23	0.837058	10.7422	-0.0560805	9.79108e-11	-0.674759		24.3763	12.2856	0	0.0736832	-0.315596
NCU01753	gamma-glutamyltranspeptidase	22.8691	28.3766	0	0.00342799	0.450199	29.5898	0	1.49517e-15	1.2209		20.0166	35.8747	0.6643	3.65989e-44	1.22282	37.6593	0.561992	3.98322e-24	1.14263		27.3502	38.7083	0.172369	3.48509e-16	1.15915
NCU01754	alcohol dehydrogenase-1	6984.11	6608.43	0	0.870984	0.047141	13917.8	0.356165	1.01983e-07	1.71083		6856.05	13624	0.764735	6.02816e-48	1.36719	11506.1	0.356178	5.31018e-28	0.980168		8942.96	14840.9	0.133069	5.3973e-39	1.40312
NCU01756	actin-related protein-3	142.75	92.3784	0	0.000284791	-0.473334	67.0436	0	0.429583	-0.20639		97.2124	71.854	0	0.598892	-0.0362327	56.3959	0	9.23046e-08	-0.533802		61.3855	40.5187	0	0.372513	0.0873188
NCU01757	asparaginase	1.84512	1.41751	0	0.384065	-0.219294	0.780437	0	0.298392	-0.350178		1.57169	1.10439	0	0.740272	-0.099708	2.20236	0	0.00176125	0.702646		1.14864	1.13334	0	0.0171967	0.637233
NCU01758	YdiU domain-containing protein	8.61538	7.84593	0	0.898347	0.0238213	3.86383	0	0.319193	-0.265859		6.19467	4.48615	0	0.686978	-0.0623453	5.89874	0	0.222802	0.174052		2.58845	2.62922	0	0.00102635	0.683339
NCU01759	menadione-induced gene-5	55.2807	49.1856	0	0.864161	-0.0256417	75.3109	0	3.92838e-13	1.28057		45.4503	57.361	0.0755898	1.48216e-07	0.71475	26.6975	0	3.95763e-08	-0.519828		15.2188	27.9053	0.61233	8.88398e-10	1.52841
NCU01760	pumilio-family RNA binding repeat protein	1.08556	0.449509	0	0.00559958	-0.954259	0.527868	0	0.710844	-0.155298		1.12747	0.930259	0	0.702423	0.114607	1.92296	0.238521	0.000897656	0.961941		1.11722	0.636084	0	0.799392	-0.0905992
NCU01761	hypothetical protein	27.5574	32.6807	0	0.000945812	0.394536	20.1937	0	0.0260467	0.416817		15.2951	12.917	0	0.212874	0.155421	14.0446	0	0.334204	0.124802		11.7366	6.67101	0	0.426297	-0.133352
NCU01762	nucleolar RNAse III	5.14518	5.41919	0	0.294618	0.211398	2.30994	0	0.282666	-0.273346		3.43935	2.16338	0	0.263798	-0.252952	2.31297	0	0.135781	-0.318008		2.84215	1.81987	0	0.869168	0.0408816
NCU01763	hypothetical protein	17.2559	14.6294	0	0.575556	-0.0805195	11.5224	0	0.105622	0.285626		14.5853	12.1104	0	0.303715	0.129615	14.2582	0	0.0947575	0.212013		7.20722	7.10242	0	0.0144112	0.663887
NCU01764	hypothetical protein	11.0933	8.23827	0	0.132554	-0.266763	1.95963	-0.219006	1.95648e-06	-1.50866		6.69467	4.07543	0	0.1629	-0.303404	3.85826	0	0.0156345	-0.536955		3.33927	2.00737	0	0.849745	-0.0671926
NCU01765	NADH:ubiquinone oxidoreductase 78	148.304	128.884	0	0.765514	-0.0408763	55.0219	0	0.0475276	-0.520863		73.0997	54.9024	0	0.776543	-0.0159322	42.7144	0	4.92457e-21	-0.529965		32.3469	19.8161	0	0.944877	-0.00901051
NCU01766	hypothetical protein	35.2393	19.1966	0	0.000662767	-0.688698	16.0475	0	0.257005	-0.253417		28.1448	17.1019	0	0.000374223	-0.316649	14.1221	-0.0573131	4.61551e-15	-0.7445		15.1975	7.84864	0	0.270377	-0.233207
NCU01767	phophatase 2C family protein	33.8154	28.8677	0	0.428404	-0.0755169	9.86965	0	8.85633e-05	-0.870958		25.4076	13.8633	0	4.47869e-07	-0.468941	8.04355	-0.849955	5.9522e-25	-1.39245		16.2162	5.21624	0	6.03052e-13	-0.941034
NCU01768	hypothetical protein	41.24	37.8947	0	0.82535	0.0443403	16.0579	0	0.0611549	-0.453854		20.7877	19.7903	0	7.25861e-06	0.32627	11.9603	0	2.20128e-10	-0.548254		10.5279	7.05583	0	0.439603	0.111301
NCU01769	hypothetical protein	93.7026	30.2967	-0.525493	8.19192e-07	-1.36042	18.4732	0	6.68238e-12	-1.43032		73.8961	47.4368	0	0.047575	-0.245528	13.6623	-1.55718	3.77549e-46	-2.16175		115.364	24.1045	-0.566197	6.7968e-35	-1.55433
NCU01771	DNA repair protein rhp57	9.384	5.29487	0	8.73139e-05	-0.655663	1.63087	-0.224032	2.47281e-11	-1.59292		7.0085	3.63956	0	0.00241373	-0.530057	2.31816	-0.558223	3.43039e-11	-1.31852		7.86068	1.06543	-1.09619	9.58889e-18	-2.11874
NCU01772	DNA-directed RNA polymerase III polypeptide	3.19162	3.2839	0	0.442371	0.174671	1.39198	0	0.297778	-0.312359		2.78068	1.79149	0	0.207327	-0.232442	2.04906	0	0.294218	-0.198386		2.40879	1.02214	0	0.0107577	-0.538767
NCU01776	60S ribosomal protein L15	506.954	650.748	0	5.25943e-05	0.509756	320.951	0	0.205284	0.213841		218.039	217.24	0	2.65466e-13	0.390927	281.774	0	1.09765e-30	0.613178		77.0942	91.5944	0	3.03093e-05	0.877181
NCU01777	PSP1 domain-containing protein	41.173	23.8604	0	2.83432e-10	-0.625427	15.8294	0	0.00210767	-0.494172		29.1325	18.1217	0	4.68028e-05	-0.28479	21.1229	0	0.0432047	-0.215478		15.495	11.9787	0	0.00577813	0.304881
NCU01779	HIRA-interacting protein 5	27.5114	38.3321	0	0.000718849	0.598158	29.1733	0	2.96527e-08	0.930339		19.3376	23.622	0.0544954	9.04284e-15	0.677829	24.8531	0	1.30146e-11	0.601688		35.203	18.3341	0	0.0952276	-0.259396
NCU01780	hypothetical protein	1.02277	2.68071	0.199067	6.31219e-07	1.39962	0.74582	0	0.315105	0.378723		1.28395	0.811576	0	0.488167	-0.216855	1.17565	0	0.711118	0.116688		1.19921	0.737719	0	0.99006	-0.00480549
NCU01781	hypothetical protein	21.5842	31.4363	0	0.0063191	0.64562	43.632	0.300226	8.43418e-12	1.78285		37.4545	56.449	0.299397	3.34202e-16	0.96655	160.091	1.72773	1.46393e-111	2.3189		13.0166	55.7475	1.71877	2.6116e-83	2.76263
NCU01782	Ras guanyl-nucleotide exchange factor RasGEF	21.3144	19.5503	0	0.784375	0.0286074	11.3548	0	0.79518	-0.0372194		21.7707	13.8137	0	0.000357005	-0.257156	16.9313	0	0.107736	-0.117744		9.62582	7.68364	0	0.00766849	0.356035
NCU01783	phosphatidylinositol N-acetylglucosaminyltransferase	14.904	9.82168	0	0.0109279	-0.442605	4.42293	0	0.000339871	-0.85737		11.7902	6.00949	0	4.62489e-05	-0.562342	6.47477	0	1.41261e-05	-0.614199		9.59252	4.01076	0	0.00167727	-0.554787
NCU01784	pseudouridylate synthase 3	4.02629	2.7186	0	0.123609	-0.377781	0.588543	-0.274752	7.26709e-07	-1.72358		1.79998	0.847791	0	0.0206844	-0.615328	0.722182	-0.254017	0.00252656	-0.984282		0.841673	0.696496	0	0.407389	0.334848
NCU01785	hypothetical protein	4.24357	5.09198	0	0.0496904	0.393433	1.20373	0	0.00508183	-0.881832		2.47826	1.60813	0	0.391097	-0.209857	1.49787	0	0.139557	-0.45292		1.23262	0.738955	0	0.92932	-0.032322
NCU01786	ribose-phosphate pyrophosphokinase II	8.9697	10.6814	0	0.0103301	0.389951	4.54528	0	0.5519	-0.10808		5.66529	4.45463	0	0.837212	0.0506508	4.70236	0	0.902111	-0.0192226		2.72765	1.83734	0	0.856015	0.0657535
NCU01788	hypothetical protein	8.22165	5.83834	0	0.0843055	-0.334972	5.69678	0	0.12117	0.322543		6.82579	4.38383	0	0.0816645	-0.237056	6.36288	0	0.273109	0.139217		5.15525	2.61472	0	0.225954	-0.312143
NCU01789	hyphal anastomosis-5	19.7054	12.3346	0	0.00816186	-0.494477	8.08134	0	0.0666624	-0.389803		11.451	9.49459	0	0.131162	0.127075	4.28705	-0.568689	3.73559e-13	-1.15247		10.7741	4.80777	0	0.0012334	-0.484577
NCU01790	hypothetical protein	6.22472	10.6891	0	0.00216364	0.847319	6.81223	0	0.0937427	0.799463		7.10262	4.01803	0	0.0719197	-0.395896	4.32248	0	0.0400228	-0.455414		10.1786	3.00683	0	0.002454	-1.00654
NCU01791	SNF7 family protein	21.082	30.0446	0	8.7342e-05	0.641181	11.2926	0	0.833926	-0.034593		15.4218	10.3743	0	0.139321	-0.174184	12.4298	0	0.513812	-0.0689398		17.4503	7.6386	0	0.00748416	-0.482062
NCU01792	heat shock protein 90a	156.879	195.126	0	0.0067395	0.443099	86.8261	0	0.932581	0.0117679		106.095	99.6961	0	0.000278948	0.301247	73.9365	0	0.00968974	-0.276577		177.449	69.4396	0	3.81652e-07	-0.657281
NCU01793	RNA binding domain-containing protein	64.3164	55.8293	0	0.546622	-0.0513564	26.7545	0	0.00372086	-0.389972		47.3964	35.0653	0	0.618156	-0.0379768	34.886	0	0.156396	-0.194203		44.1861	32.8877	0	0.406278	0.210296
NCU01794	hypothetical protein	62.5973	83.6006	0	4.68826e-06	0.56484	36.3499	0	0.627289	0.0914041		38.1627	30.4483	0	0.545051	0.0667644	41.6541	0	0.000915573	0.363503		31.3249	16.5317	0	0.457133	-0.191835
NCU01795	zinc finger containing protein	20.6277	23.7903	0	0.0083952	0.348392	8.62262	0	0.0341911	-0.377204		14.4024	14.3841	0	0.000216611	0.385986	12.9179	0	0.47144	0.0830501		16.304	12.5986	0	0.324518	0.259529
NCU01796	CDP-2- and HDA-1 associating protein	2.98957	3.14524	0	0.454632	0.218397	1.05176	0	0.0864153	-0.575975		2.06624	1.3659	0	0.486224	-0.180123	1.43266	0	0.290371	-0.271159		0.767535	0.650583	0	0.296008	0.414023
NCU01797	nonrepressor of conidiation-2	60.3468	77.2197	0	0.00381737	0.480456	25.4206	0	0.155679	-0.373816		48.227	31.2488	0	0.00033562	-0.227495	32.1537	0	1.91553e-06	-0.339784		44.7951	17.0428	0	4.36447e-10	-0.706929
NCU01798	hypothetical protein	0.259312	0.305525	0	0.54776	0.270416	0.505042	0.167893	0.00350434	1.45612		0.510119	0.380405	0	0.933914	-0.0296504	0.665703	0	0.162786	0.539223		0.271269	0.349431	0	0.0427774	0.906842
NCU01799	hypothetical protein	4.28505	6.50597	0	0.0659947	0.638015	1.00337	0	0.00364759	-1.08918		2.75879	1.51013	0	0.165116	-0.407116	1.51915	0	0.0921309	-0.558701		1.83728	1.44379	0	0.368724	0.320944
NCU01800	37S ribosomal protein S5	17.3204	23.8016	0	4.37148e-05	0.603084	9.49311	0	0.952475	0.0147355		7.17648	6.41426	0	0.216701	0.217654	7.28658	0	0.105933	0.254517		3.6236	1.93242	0	0.316626	-0.219983
NCU01801	hypothetical protein	79.8149	158.801	0.183521	3.19506e-21	1.12921	70.9679	0	0.000411731	0.688764		41.6572	50.2901	0.00797453	7.98058e-08	0.656147	48.4983	0	0.00839823	0.452775		23.1511	31.1708	0.154054	4.60942e-06	1.09463
NCU01802	hypothetical protein	0.820571	1.41804	0	0.0231393	0.801286	1.17714	0	0.00239243	1.23081		1.09908	0.550935	0	0.249788	-0.43363	0.877567	0	0.890412	-0.0542498		0.363565	0.42718	0	0.241024	0.668674
NCU01803	arginine-tRNA-protein transferase 1	6.55725	5.3726	0	0.568555	-0.127758	5.18131	0	0.125862	0.490976		5.18739	4.43535	0	0.37178	0.158597	4.46813	0	0.92424	0.0201327		4.28413	2.56606	0	0.805091	-0.0573311
NCU01804	nudix/MutT family protein	5.55949	7.76662	0	0.00408945	0.592942	4.33494	0	0.058933	0.476316		4.40538	4.45903	0	0.0238366	0.395558	5.01611	0	0.0053562	0.422051		4.95369	2.36389	0	0.0859917	-0.388186
NCU01805	hypothetical protein	6.49598	5.38106	0	0.526215	-0.113987	1.67305	0	0.000387209	-1.01969		4.00319	2.52477	0	0.407909	-0.223068	1.96506	0	0.0180269	-0.711765		2.37845	0.906357	0	0.0708219	-0.620575
NCU01806	3' exoribonuclease	12.2706	9.27873	0	0.107022	-0.243884	2.94934	0	2.98231e-08	-1.15108		8.36032	4.8923	0	0.0170939	-0.361526	5.59728	0	0.034325	-0.326626		4.25263	2.51811	0	0.818446	-0.0651324
NCU01807	hypothetical protein	29.8205	45.8343	0	1.01768e-11	0.763519	31.2521	0	0.000654369	0.900433		19.7092	23.7431	0.0231072	4.79012e-06	0.64814	27.4539	0.0146835	2.16338e-14	0.718423		15.8243	10.9979	0	0.583377	0.125943
NCU01808	cytochrome c-1	141.027	255.031	0.120905	1.61877e-16	0.985764	133.216	0	1.33435e-10	0.778621		106.075	101.961	0	0.000239774	0.337287	104.827	0	0.000473078	0.227693		121.883	37.2219	-0.121953	0.000105435	-1.01894
NCU01809	AAA family ATPase/60S ribosome export protein Rix7	5.46929	6.20674	0	0.0706991	0.324849	1.67427	0	0.000386996	-0.808778		4.62353	2.51352	0	0.00311668	-0.46415	2.43193	0	4.41757e-05	-0.667944		1.98996	0.772772	0	0.0390233	-0.64113
NCU01810	hypothetical protein	7.98418	4.78621	0	0.00666944	-0.570821	8.17466	0	0.00767664	0.826664		6.39061	7.85079	0.107	2.79762e-07	0.675934	16.3327	0.92322	2.08378e-27	1.56974		2.97404	9.29623	1.2459	7.76404e-30	2.28861
NCU01811	hypothetical protein	2.8431	2.66554	0	0.844144	0.0584979	2.40108	0	0.0661142	0.586294		1.28596	1.15686	0	0.573004	0.194504	3.39163	0.758564	5.29982e-07	1.5231		0.86321	0.666827	0	0.54084	0.292463
NCU01812	hypothetical protein	0.56976	0.9532	0	0.0807118	0.696074	2.25226	0.6542	0.000829484	1.9156		1.41949	6.77088	1.88774	2.42327e-31	2.47316	21.642	3.3027	9.29348e-78	4.02348		3.01135	5.68835	0.393749	0.0117227	1.2353
NCU01813	high affinity glucose transporter	22.9108	21.8431	0	0.506267	0.0776549	13.5347	0	0.468695	0.10788		20.1872	16.3278	0	0.300439	0.0927718	20.4925	0	0.00277839	0.267095		14.5498	11.0941	0	0.0400567	0.304577
NCU01814	hypothetical protein	28.6767	25.522	0	0.875759	-0.0327459	19.671	0	0.18377	0.30176		27.9543	24.1657	0	0.128361	0.180805	20.2903	0	0.0160446	-0.219303		19.6629	17.4623	0	0.00450327	0.516893
NCU01815	hypothetical protein	100.073	59.2334	0	1.3689e-09	-0.601283	19.1849	-0.268032	3.4261e-20	-1.4893		93.4905	36.0222	-0.452192	1.96249e-31	-0.96798	37.9632	-0.485466	8.37964e-14	-1.03756		38.1538	24.7657	0	0.628759	0.0803481
NCU01816	allantoicase-l	76.578	69.3714	0	0.913821	0.0165569	28.0215	0	0.0534351	-0.534514		31.0171	26.0739	0	0.0912593	0.143535	26.1128	0	0.972007	-0.00467701		11.9197	12.7932	0	0.000192042	0.766101
NCU01817	DIL and Ankyrin domain-containing protein	21.5136	17.3814	0	0.393289	-0.140435	8.82362	0	0.0498345	-0.393417		12.9812	10.8416	0	0.213477	0.133525	9.29664	0	0.0511466	-0.235943		8.92377	4.57951	0	0.0445199	-0.271805
NCU01818	hypothetical protein	6.14007	3.90883	0	0.0866475	-0.457655	2.00941	0	0.0267283	-0.680203		6.46829	3.58497	0	0.0114665	-0.434964	6.12242	0	0.238561	0.163462		5.18913	2.02762	0	0.00669754	-0.628621
NCU01819	hypothetical protein	2.15157	1.21372	0	0.00321611	-0.637486	0.788544	0	0.0377898	-0.547709		2.10306	1.34843	0	0.211189	-0.231088	1.68183	0	0.709753	-0.0756955		1.12663	1.04823	0	0.0417286	0.540417
NCU01820	exportin-1	30.8759	19.7995	0	0.00873251	-0.460085	7.09815	0	3.73275e-08	-1.19928		21.0384	11.0694	0	1.81566e-10	-0.525689	9.11515	-0.371233	8.79441e-29	-0.958439		10.913	5.01323	0	0.00145583	-0.425478
NCU01821	alanine-glyoxylate aminotransferase	59.8617	49.4089	0	0.30523	-0.126436	32.5082	0	0.975793	-0.00811557		43.7236	33.8241	0	0.689776	0.0268113	24.2508	-0.046954	6.07786e-11	-0.601596		17.8454	11.78	0	0.624524	0.0732768
NCU01822	retrograde transporter	34.5855	28.2982	0	0.339607	-0.1372	13.265	0	0.00585866	-0.498056		26.349	18.6929	0	0.395146	-0.0941662	12.0811	-0.267879	1.8716e-09	-0.863986		16.8304	6.98644	0	0.000236907	-0.570648
NCU01823	two-component sensor protein histidine protein kinase	4.54154	3.50203	0	0.10779	-0.221955	1.56618	0	0.0458419	-0.629599		5.06135	1.74165	-0.523166	6.65125e-14	-1.10027	2.28338	-0.306391	5.30265e-06	-0.869479		3.37783	1.21971	0	5.6356e-05	-0.759532
NCU01824	UDP-galactopyranose mutase	183.236	94.6538	0	6.88738e-22	-0.793694	69.4047	0	0.0276129	-0.504459		149.031	96.0534	0	0.00556478	-0.236324	44.7915	-0.920923	1.15794e-27	-1.47086		36.7232	29.0345	0	0.0237084	0.360241
NCU01826	DUF250 domain membrane protein	57.6256	36.2397	0	0.000555703	-0.497236	20.0634	0	0.0250284	-0.606489		46.2063	33.1265	0	0.381416	-0.0803938	18.6156	-0.441645	9.05348e-17	-1.05208		21.1682	12.147	0	0.332668	-0.117286
NCU01827	60S ribosomal protein L27	400.426	571.298	0	1.50139e-09	0.660421	259.615	0	0.150888	0.248212		189.253	189.443	0	1.35197e-13	0.396466	216.918	0	4.56138e-18	0.439538		73.8352	76.0841	0	0.000333321	0.68572
NCU01828	hypothetical protein	4.83426	3.54672	0	0.195858	-0.274605	1.61875	0	0.0219654	-0.6585		3.19957	1.6269	0	0.0276624	-0.530435	1.91569	0	0.0319597	-0.477965		1.49088	1.0697	0	0.633855	0.192098
NCU01829	hypothetical protein	0	0	0	NA	NA	0	0	NA	NA		0	0	0	NA	NA	0	0	NA	NA		0	0	0	NA	NA
NCU01830	4-hydroxyphenylpyruvate dioxygenase	1.38159	0.767539	0	0.295707	-0.480743	4.22716	0.34721	0.0335632	1.30351		5.18447	1.44038	-0.751841	7.58968e-06	-1.2712	2.82569	0	0.00126877	-0.612962		6.10276	1.53592	0	0.0122329	-1.1039
NCU01831	RNA polymerase TFIIH complex subunit Ssl1	8.13704	6.671	0	0.478607	-0.140504	2.98361	0	0.019052	-0.564345		7.55769	3.99645	0	0.000312117	-0.50982	4.15794	-0.0400191	0.000946648	-0.603484		6.43797	1.80679	0	7.8446e-08	-1.11053
NCU01833	nonidentical kinase-2	10.121	11.1653	0	0.297973	0.260249	19.6804	0.310542	2.40326e-11	1.73179		12.0873	18.8563	0.436537	4.788e-25	1.02096	20.2746	0.390135	9.9902e-17	0.977243		26.902	12.0569	0	3.29151e-05	-0.478813
NCU01834	hypothetical protein	0.273593	0.623447	0	0.170433	0.663844	0.389659	0	0.292632	0.645955		0.185675	0.259526	0	0.433791	0.32655	0.800353	0.430893	0.0317229	1.26424		0.712218	0.281006	0	0.628546	-0.301045
NCU01835	hypothetical protein	660.617	691.013	0	0.408315	0.185449	201.053	0	7.13076e-05	-0.833973		1048.98	525.086	-0.096922	4.73003e-11	-0.596428	441.614	-0.428422	7.11967e-65	-1.00248		2320.96	609.295	-0.433725	2.12728e-10	-1.24138
NCU01837	hypothetical protein	0.848623	1.86543	0	0.0989808	0.780888	2.03028	0.270352	0.00312368	1.58229		0.80231	1.61124	0.0623077	0.0456627	0.847783	5.7913	1.43462	5.09058e-08	2.49256		1.5476	1.03136	0	0.903897	0.0645846
NCU01838	nitrilase	72.654	73.6803	0	0.186535	0.166818	42.1111	0	0.659954	0.0859377		81.1532	67.4835	0	0.0315857	0.130315	53.2238	0	1.04851e-06	-0.362588		51.8506	36.0881	0	0.18035	0.153166
NCU01839	carboxylesterase	6.57377	6.81831	0	0.234101	0.200628	4.0726	0	0.452499	0.176834		6.30987	5.13845	0	0.424278	0.100237	5.15542	0	0.719416	-0.0452895		3.02588	3.12471	0	9.38993e-05	0.711896
NCU01840	hypothetical protein	3.40437	2.4114	0	0.207271	-0.325594	1.73858	0	0.693529	-0.105377		3.15858	2.58643	0	0.683311	0.105956	2.20172	0	0.188004	-0.262997		1.84063	1.90915	0	0.00108729	0.719486
NCU01841	hypothetical protein	7.78652	7.11787	0	0.94237	0.0201259	4.4748	0	0.837941	0.0645889		4.41153	3.6969	0	0.750327	0.107433	3.92277	0	0.855507	0.0595308		2.15253	2.50018	0	0.0512922	0.810946
NCU01842	hypothetical protein	7.69852	6.23799	0	0.505395	-0.138416	2.27326	0	0.000467381	-0.844106		5.39618	2.25778	-0.0996355	0.000119041	-0.800309	2.74694	-0.11721	0.00012583	-0.706238		1.92955	1.36951	0	0.489809	0.207966
NCU01843	T-complex protein 1 subunit gamma	43.49	50.228	0	0.0205929	0.360824	13.8116	0	0.00278443	-0.737713		21.2834	17.4171	0	0.196748	0.107414	10.0626	-0.181012	5.31877e-14	-0.827623		8.91566	5.85573	0	0.656744	0.0687526
NCU01844	hypothetical protein	0.773779	1.48808	0	0.019794	0.887903	0.202195	0	0.245366	-0.678949		1.07474	0.349774	-0.0464488	0.0126919	-0.928838	0.807656	0	0.656877	-0.16138		2.17368	0.727546	0	0.0213753	-0.84239
NCU01845	phosphoglycerate mutase family domain-containing protein	150.331	195.037	0	0.0336615	0.476977	157.168	0	0.00381731	0.865298		191.846	213.269	0	3.26246e-20	0.544617	161.254	0	0.882181	-0.00921292		268.801	193.471	0	0.294962	0.183589
NCU01846	hypothetical protein	38.7426	29.3969	0	0.233155	-0.251145	28.6188	0	0.234901	0.380732		35.3251	25.9128	0	0.510364	-0.0530107	26.7928	0	0.0637805	-0.157762		40.7327	14.2699	-0.00364517	1.19908e-17	-0.826935
NCU01848	hypothetical protein	0	0.689263	0	0.0359666	0.884832	0.429814	0	0.050372	1.08341		0.0823918	0	0	0.5562	-0.0910392	0	0	0.537437	-0.174175		0.495028	0	0	0.0993283	-0.949298
NCU01849	extracellular dioxygenase	2.7764	1.57375	0	0.212675	-0.524039	1.25331	0	0.524531	-0.259329		2.89313	3.71962	0	0.00322075	0.694555	3.93279	0	0.0109679	0.649596		9.92895	4.55223	0	0.107025	-0.449172
NCU01850	peroxin 16	22.6962	22.2001	0	0.696462	0.0944597	22.1725	0	0.00367591	0.778486		20.1734	20.1	0	0.00204094	0.390581	31.2889	0.307238	1.36311e-11	0.874298		18.2481	21.2128	0	3.71441e-16	0.894379
NCU01851	hypothetical protein	2.51456	2.70923	0	0.483391	0.232791	0.969567	0	0.379726	-0.403158		1.39423	1.49582	0	0.272432	0.395678	2.93918	0.467973	0.000228084	1.21293		0.932284	0.740633	0	0.499756	0.32299
NCU01852	arsenical-resistance protein	2.29868	2.53014	0	0.354124	0.263651	0.963575	0	0.357213	-0.345825		2.7107	1.66178	0	0.304574	-0.276683	3.20794	0	0.0528802	0.465403		1.75754	1.60145	0	0.216336	0.490816
NCU01853	choline dehydrogenase	0.207402	0.207287	0	0.849103	0.0915588	0.275754	0	0.0979181	0.920953		0.391059	0.32817	0	0.8065	0.0981028	0.52207	0	0.19546	0.555369		0.348577	0.6098	0	0.00436018	1.27452
NCU01854	hypothetical protein	38.5019	35.7322	0	0.749786	0.0390035	24.1856	0	0.150957	0.19481		27.6621	21.0875	0	0.92607	0.00751262	25.6608	0	0.112381	0.136671		33.5593	16.9874	0	0.00528232	-0.290452
NCU01855	hypothetical protein	4.93024	9.43416	0.0741273	0.000131028	0.994784	2.13943	0	0.401784	-0.30862		4.77073	2.46177	0	0.00997032	-0.526267	5.32273	0	0.0242927	0.391559		4.62932	1.95815	0	0.0227203	-0.536103
NCU01856	transcriptional activator hac1	239.441	231.172	0	0.65316	0.0860354	123.696	0	0.672971	-0.0902319		175.939	139.858	0	0.336851	0.0629981	151.023	0	0.741928	0.0212249		270.497	166.165	0	0.811797	-0.0363995
NCU01857	DEAD/DEAH box RNA helicase	6.1349	5.49182	0	0.991482	0.00205645	4.65932	0	0.155205	0.441454		4.38753	4.58127	0	0.0123631	0.43963	5.69867	0	1.15618e-05	0.610763		2.88555	2.82894	0	6.42055e-05	0.645772
NCU01858	chromosome segregation in meiosis protein 3	5.04533	3.47867	0	0.317343	-0.323675	0.724213	-0.249001	3.60714e-05	-1.67408		4.06737	2.04966	0	0.0274542	-0.546085	1.80129	-0.239776	0.00234142	-0.878076		1.51415	0.85385	0	0.68584	-0.14301
NCU01859	NADH:ubiquinone oxidoreductase 20.9	147.205	142.964	0	0.332267	0.112194	88.8777	0	0.53511	0.144599		95.6432	66.6904	0	0.0417155	-0.122432	64.3479	0	1.08108e-05	-0.32571		57.7389	28.5403	0	0.00241231	-0.3225
NCU01860	hypothetical protein	5.87001	2.64995	0	2.52999e-05	-0.944193	2.66704	0	0.540575	-0.247696		7.74466	7.30729	0	0.107725	0.306465	13.2258	0.351728	3.63437e-06	0.993165		5.95587	4.32299	0	0.372852	0.230272
NCU01861	short chain dehydrogenase/reductase family	60.2149	7.29333	-1.79915	3.28957e-26	-2.67437	26.7661	0	0.15762	-0.288469		26.676	20.0477	0	0.924362	-0.0104762	8.787	-0.65725	1.37008e-19	-1.33279		2.81607	8.15556	1.05298	2.50543e-19	2.15495
NCU01862	SWIRM domain-containing protein FUN19	4.81541	4.55517	0	0.724459	0.067552	7.50725	0	0.00347556	1.27444		6.19853	7.26784	0.0356979	0.00108679	0.595776	9.09693	0.108349	1.30356e-10	0.787339		9.29726	6.74682	0	0.116121	0.22295
NCU01863	hypothetical protein	0.231965	0.307537	0	0.779734	0.107694	0.462426	0	0.161771	0.861278		0.147854	0	0	0.444288	-0.14709	0.301744	0	0.466222	0.396594		0.074622	0.068831	0	0.82248	0.0975083
NCU01865	hypothetical protein	4.21804	4.70659	0	0.105216	0.297649	7.60698	0.427948	5.75999e-14	1.66057		3.49407	6.75868	0.558496	1.23683e-13	1.28871	7.38897	0.515624	3.96076e-13	1.28876		5.34645	8.1107	0.34039	2.84262e-07	1.21865
NCU01866	lactonohydrolase	3.06053	4.44858	0	0.013453	0.648223	5.13745	0	3.92519e-08	1.54056		2.44539	2.96065	0	0.0144064	0.606966	2.69947	0	0.12739	0.364881		1.30106	1.48851	0	0.0225777	0.782466
NCU01867	glycosylhydrolase family 61-10	0.490429	0.457177	0	0.964487	0.0209831	1.0107	0	0.0078098	1.41582		0.62037	0.527972	0	0.799293	0.109223	4.52803	1.83554	6.47583e-13	2.74261		0.503005	0.577101	0	0.19455	0.685024
NCU01868	MFS maltose permease MalP	2.77612	2.36503	0	0.770782	-0.0915996	7.18873	0.562405	0.00163066	1.66377		5.72129	8.69886	0.304364	6.30528e-12	0.971445	17.2673	1.1058	3.08267e-48	1.81397		19.881	10.1144	0	0.258214	-0.256625
NCU01869	hypothetical protein	6.27817	13.3565	0.179701	3.73693e-10	1.1894	11.6498	0.210098	7.23841e-08	1.64782		5.71362	18.395	1.41573	6.80056e-44	2.0246	8.07502	0.0136982	3.69996e-05	0.727515		18.0928	25.1221	0.123761	5.62266e-06	1.12032
NCU01870	Eno3 protein	2.01542	1.69701	0	0.776729	-0.101679	3.72709	0.311342	2.22756e-06	1.59658		4.12729	5.26431	0.0514428	0.000130086	0.717003	9.37667	0.799429	2.47157e-11	1.38998		8.3619	6.35517	0	0.0933236	0.293987
NCU01871	hypothetical protein	1260.58	1019.73	0	0.494238	-0.164082	482.24	0	0.121501	-0.492427		974.601	782.243	0	0.19521	0.0773011	503.881	-0.125181	7.66429e-17	-0.705028		1174.84	506.841	0	8.85577e-05	-0.537325
NCU01872	hypothetical protein	0.31864	0.254602	0	0.885985	-0.0665386	0.127145	0	0.76935	-0.175322		0.36068	0.423747	0	0.565559	0.243343	0.497792	0	0.515725	0.383172		0.733488	0.297714	0	0.530793	-0.383149
NCU01873	hypothetical protein	5.90387	18.5673	0.85942	5.40973e-07	1.56418	79.0769	3.09398	5.11417e-30	4.14235		8.4273	96.1955	3.29658	5.74274e-87	3.71427	162.61	3.90153	0	4.48143		10.9068	80.9606	2.48335	1.1923e-17	3.18368
NCU01874	hypothetical protein	5.38808	17.9467	0.883278	4.85664e-17	1.78841	9.5148	0.197407	3.67217e-10	1.61101		5.04096	6.83215	0	0.00326748	0.76761	7.44634	0.0664298	0.00604028	0.775377		16.9803	15.3056	0	0.00393853	0.515434
NCU01875	hypothetical protein	0	1.21352	0	0.213519	0.392791	0.405228	0	0.0674587	0.988545		0	0	0	NA	NA	0.595612	0	0.0552613	1.02154		0.19396	7.23637	1.94505	0.03175	1.26751
NCU01876	hypothetical protein	0.0620899	0.123353	0	0.701081	0.109428	0.0619065	0	0.778111	0.111578		0.059304	0	0	0.5562	-0.0910392	0.0605997	0	0.910024	0.0445967		0	0.179103	0	0.261424	0.497862
NCU01877	hypothetical protein	0.080308	0.200319	0	0.340102	0.424571	0.119976	0	0.511586	0.350716		0.111959	0.0381307	0	0.671295	-0.105776	0.0784992	0	0.902518	-0.0525393		0.0383088	0.226196	0	0.0639833	1.14438
NCU01878	vesicle-mediated transporter	22.6086	22.099	0	0.387069	0.12353	6.85539	0	0.000111936	-0.819418		12.5872	10.438	0	0.234026	0.126668	10.1269	0	0.459467	-0.0677017		8.83004	5.41639	0	0.933813	-0.0112162
NCU01879	hypothetical protein	46.8024	63.8072	0	0.00353358	0.571031	51.4914	0	3.00639e-10	0.985005		34.4232	35.9715	0	1.1666e-06	0.455604	41.7201	0	5.15897e-11	0.519814		24.5932	29.0314	0	1.82988e-12	0.927301
NCU01880	hypothetical protein	0.305131	0.327401	0	0.767861	0.142568	0.210634	0	0.710909	0.222929		0.334041	0.200484	0	0.738447	-0.144822	0.365456	0	0.638292	0.263244		0.0897902	0.31848	0.302715	0.0408196	1.28695
NCU01881	hypothetical protein	25.1025	14.1144	0	0.00537649	-0.627602	8.523	0	0.000108047	-0.66698		15.5862	11.2231	0	0.562903	-0.072808	9.48694	0	9.53699e-05	-0.463632		3.46434	13.7973	1.65042	1.87482e-23	2.58857
NCU01882	purine transporter	39.9629	26.8611	0	0.000123676	-0.412481	29.705	0	0.00169535	0.441346		28.1101	42.0365	0.357835	3.95918e-46	0.971581	18.3106	0	0.00372454	-0.371701		26.8265	11.8571	0	0.000582417	-0.482254
NCU01883	SH3 domain signaling protein	28.1481	34.6551	0	0.0140145	0.44517	19.6534	0	0.124492	0.349477		17.7655	19.0389	0	2.89909e-05	0.48208	9.43383	-0.135314	7.84316e-07	-0.666997		10.8061	6.23944	0	0.579106	-0.099194
NCU01884	hypothetical protein	0.813021	0.622125	0	0.494997	-0.204779	0.432345	0	0.932892	-0.0303193		0.639604	0.360207	0	0.291116	-0.351257	0.748199	0	0.118102	0.443371		0.381828	0.215018	0	0.89638	-0.066242
NCU01886	hypothetical protein	157.861	125.964	0	0.513902	-0.185534	52.8039	0	0.0503432	-0.669124		108.314	57.2688	-0.00432618	2.09695e-09	-0.521657	45.9312	-0.421848	1.20826e-25	-0.991337		232.162	76.1422	-0.17896	0.00338592	-0.913376
NCU01888	tRNA-specific adenosine deaminase	2.48734	2.99949	0	0.0760823	0.408827	0.940114	0	0.122649	-0.485285		1.9381	1.27278	0	0.39533	-0.191191	1.63966	0	0.976039	0.00584999		2.08466	0.929709	0	0.137968	-0.484404
NCU01889	hypothetical protein	7.38225	6.38807	0	0.886736	-0.0358169	1.75975	0	0.000571678	-1.09726		3.28817	2.17088	0	0.40284	-0.192715	2.60007	0	0.685025	-0.0964153		1.84912	1.37053	0	0.548052	0.208366
NCU01891	hypothetical protein	79.0444	145.27	0.146553	2.46249e-06	0.988699	136.212	0.161658	4.89464e-30	1.6377		82.061	92.1504	0	6.00355e-06	0.551572	53.1059	0	0.0601748	-0.371313		61.3293	50.4542	0	0.0406643	0.380453
NCU01893	hypothetical protein	10.8341	6.25244	0	0.00960529	-0.617564	8.52976	0	0.120821	0.470766		18.2866	9.83894	0	0.006576	-0.470349	16.1243	0	0.572826	0.0684285		7.15446	4.90652	0	0.343695	0.13641
NCU01894	hypothetical protein	27.7213	56.9529	0.269955	4.35268e-06	1.12581	11.123	0	0.161358	-0.401669		12.9072	12.1464	0	0.172421	0.291144	9.27297	0	0.144931	-0.227828		5.88886	5.11098	0	0.0664508	0.443512
NCU01895	response regulator-1	14.3477	11.4579	0	0.113087	-0.168763	7.46321	0	0.687785	-0.0707745		10.6864	8.31304	0	0.681891	0.0349135	7.45886	0	0.00471699	-0.272729		6.03446	3.81873	0	0.806483	0.0394555
NCU01896	hypothetical protein	1.46567	1.22692	0	0.684298	-0.106887	0.916981	0	0.571741	0.171614		1.52843	1.30548	0	0.458598	0.15664	1.41088	0	0.556218	0.122037		1.29307	0.718215	0	0.582186	-0.146392
NCU01897	hypothetical protein	24.735	38.8461	0	1.00216e-05	0.764523	26.2711	0	0.00019434	0.912952		14.9913	20.5986	0.187377	4.53989e-17	0.846348	32.5512	0.561977	1.36007e-40	1.35546		28.0836	9.25674	0	6.94571e-05	-0.89559
NCU01898	hypothetical protein	68.1913	43.6768	0	0.0144468	-0.485699	50.1227	0	0.223301	0.389988		48.9855	73.4255	0.396879	4.87856e-53	0.977478	29.8572	0	1.10015e-05	-0.463234		138.137	24.5185	-0.754969	1.37027e-13	-1.77016
NCU01899	hypothetical protein	0.642405	0.792893	0	0.232415	0.390292	0.768795	0	0.00475322	1.01831		0.902877	0.920624	0	0.23671	0.359373	1.05854	0	0.120367	0.439777		1.45931	0.677098	0	0.292855	-0.401557
NCU01900	xylosidase/arabinosidase	148.47	195.471	0	0.043383	0.521021	86.9419	0	0.6796	0.113871		46.5869	48.9902	0	4.57347e-08	0.465251	41.5046	0	0.586114	0.0785816		7.25259	10.9178	0.113158	5.11126e-09	1.2284
NCU01901	hypothetical protein	39.7003	45.9704	0	0.0507043	0.343128	39.6258	0	0.000286414	0.830948		23.2646	57.9525	1.03111	7.28764e-159	1.70485	26.2483	0	1.84816e-07	0.415657		52.8548	33.6528	0	0.783693	0.0389007
NCU01902	glucosamine 6-phosphate N-acetyltransferase	74.0516	85.264	0	0.000259241	0.352043	37.208	0	0.42386	-0.118395		41.7981	59.5215	0.302761	3.42459e-26	0.89762	35.6987	0	0.8856	0.0150011		80.3695	32.1866	0	4.46195e-05	-0.625805
NCU01903	pigment biosynthesis protein Ayg1	32.8997	8.72633	-0.884955	1.19553e-05	-1.52441	29.3699	0	0.127643	0.593166		32.8053	38.5504	0.0789593	8.93506e-12	0.627047	39.2344	0	1.87421e-07	0.502897		79.5671	25.3162	0	3.95705e-09	-0.931612
NCU01904	2-deoxy-D-gluconate 3-dehydrogenase	38.7668	79.0988	0.337795	1.62621e-09	1.14713	32.8521	0	0.0610412	0.603485		12.0843	28.4173	1.01435	3.1592e-32	1.58565	14.817	0	0.0181982	0.51037		2.67141	12.2451	1.91311	6.31975e-23	2.73738
NCU01905	sorbitol dehydrogenase	11.1417	34.7057	0.894219	1.1113e-23	1.74041	52.5934	1.73289	1.64952e-31	2.98127		4.8586	24.6072	2.0687	1.55237e-80	2.66487	30.4127	2.08469	1.95507e-35	2.77998		1.24316	11.3805	2.81945	1.95904e-28	3.56849
NCU01906	GCY protein	56.699	41.5405	0	0.122675	-0.274311	17.1662	0	0.00483906	-0.791249		22.7982	17.4012	0	0.943992	0.00766652	9.17224	-0.406978	1.05636e-14	-1.05409		8.43644	6.5427	0	0.130173	0.305243
NCU01907	syntaxin 5	35.4181	37.3076	0	0.0446076	0.223095	32.4981	0	0.000479586	0.72682		23.9588	25.7397	0	5.8311e-11	0.497416	22.0086	0	0.130139	0.121636		23.7895	12.0919	0	0.012351	-0.289327
NCU01908	hypothetical protein	10.2885	9.97084	0	0.544481	0.0962747	13.3228	0	9.21735e-12	1.20906		6.49092	12.3544	0.687917	5.97595e-24	1.29255	14.6497	0.787918	5.46343e-41	1.40345		6.56906	12.2177	0.581851	9.39145e-31	1.56743
NCU01910	hypothetical protein	9.60831	6.67725	0	0.018337	-0.356221	4.00496	0	0.032592	-0.376776		6.14438	5.90886	0	0.00085454	0.333345	5.78933	0	0.120433	0.153982		5.98338	4.31541	0	0.176323	0.209864
NCU01911	GDP/GTP exchange factor Sec2p	80.5392	38.4704	0	0.00617775	-0.836598	81.0138	0	0.019404	0.783207		80.2371	104.695	0.159362	1.81223e-43	0.775591	51.4493	0	1.69201e-09	-0.398228		88.9363	48.3146	0	0.373857	-0.219524
NCU01912	mannosyltransferase 1	84.68	50.9885	0	3.8233e-11	-0.578081	39.935	0	0.311151	-0.205755		56.3597	48.6061	0	0.00901343	0.180194	42.4538	0	0.0308175	-0.165752		39.4632	18.7483	0	9.69306e-05	-0.379623
NCU01913	pre-mRNA splicing factor	13.2692	10.5614	0	0.283763	-0.166286	4.19549	0	0.000272722	-0.7601		8.77248	6.42028	0	0.753081	-0.0458498	7.36384	0	0.98487	-0.00340181		4.78587	3.08117	0	0.759813	0.0604626
NCU01914	sorting nexin-3	58.1544	52.4991	0	0.985297	0.00206981	29.3454	0	0.481514	-0.114851		40.2373	33.7293	0	0.128132	0.145271	30.1013	0	0.125202	-0.167847		36.2938	14.4845	0	0.000493112	-0.609895
NCU01916	mitochondrial carrier protein RIM2	7.52939	10.2604	0	0.13861	0.48761	14.8023	0.243006	6.28269e-06	1.6414		8.39115	16.4367	0.690192	4.27367e-32	1.34372	10.0031	0	5.68613e-05	0.492084		14.0663	5.31848	0	0.0607673	-0.70908
NCU01917	hypothetical protein	0.509434	0.243262	0	0.196658	-0.601096	0.486575	0	0.31503	0.556879		0.763315	0.735819	0	0.413844	0.286239	0.631156	0	0.961538	-0.0161843		0.51879	0.23764	0	0.403364	-0.376611
NCU01918	ARP2/3 complex 20 kDa subunit	50.2324	44.7143	0	0.89103	-0.0137751	22.3041	0	0.0697155	-0.291583		33.6032	23.8112	0	0.276983	-0.0997587	21.0201	0	3.19104e-06	-0.431369		25.9787	10.6006	0	2.70909e-05	-0.593703
NCU01919	ubiquitin C-terminal hydrolase	34.6852	52.1094	0	2.91167e-07	0.721668	13.807	0	0.00192605	-0.449258		22.8057	17.2478	0	0.937902	-0.00737195	11.9068	-0.0664724	1.81521e-10	-0.688539		13.8967	4.59627	0	4.06527e-08	-0.885603
NCU01920	hypothetical protein	6.14259	6.81482	0	0.241639	0.291477	1.85714	0	0.0195359	-0.772345		3.42028	2.29451	0	0.613392	-0.142705	2.24656	0	0.30253	-0.320583		1.70162	0.935453	0	0.809603	-0.103004
NCU01922	hypothetical protein	17.6247	24.3786	0	0.000549289	0.597281	5.09033	0	0.00582411	-0.852213		13.6384	10.2409	0	0.906916	-0.0180325	7.92596	0	0.00113652	-0.530294		25.2125	3.6641	-1.10212	1.86895e-17	-2.04072
NCU01923	hypothetical protein	2.37543	1.89919	0	0.808177	-0.111726	2.1308	0	0.371806	0.498752		0.55839	1.24065	0	0.12648	0.65927	1.96907	0	0.0205622	1.30484		0.916089	0.228749	0	0.449449	-0.443084
NCU01924	hypothetical protein	171.136	116.09	0	0.312801	-0.372291	205.07	0	0.0245176	0.942334		202.893	240.24	0.0421193	9.34374e-54	0.639089	286.543	0.0672947	2.12343e-05	0.728916		274.532	108.236	0	0.00298352	-0.66643
NCU01926	hypothetical protein	100.576	61.1286	0	0.172753	-0.502703	63.1655	0	0.743882	0.139693		154.301	225.701	0.356828	2.84065e-20	0.92625	93.1112	0	7.62983e-06	-0.486908		162.133	58.8351	0	0.00210785	-0.728902
NCU01927	hypothetical protein	38.2522	29.0339	0	0.0543077	-0.243436	20.0042	0	0.650059	-0.0656204		27.8949	26.9117	0	5.53438e-06	0.34548	27.9251	0	0.0019565	0.247271		27.4024	13.0802	0	0.00158768	-0.376967
NCU01928	UBX domain-containing protein	19.0077	18.2943	0	0.613554	0.083457	12.1693	0	0.277285	0.213906		14.6556	13.1928	0	0.0131693	0.243979	12.6866	0	0.746168	0.0368252		12.5683	4.87604	0	4.21414e-05	-0.673915
NCU01929	PAB-dependent poly(A)-specific ribonuclease subunit pan-3	15.9793	10.2661	0	0.000585827	-0.47316	5.10602	0	5.67781e-05	-0.753479		11.3095	7.87226	0	0.223419	-0.125224	7.41667	0	0.00374908	-0.363128		8.63021	4.06681	0	0.0458954	-0.374505
NCU01930	U6 snRNP-associated protein Lsm7	31.7075	27.2371	0	0.61435	-0.0642754	9.22535	0	0.000100642	-0.872384		19.7224	11.101	0	0.00028421	-0.422402	9.89596	-0.117201	2.10446e-09	-0.740623		7.07327	3.26948	0	0.0434677	-0.414798
NCU01931	hypothetical protein	2.31223	2.3849	0	0.486225	0.180005	1.12168	0	0.604884	-0.157963		2.36107	1.46852	0	0.27317	-0.260112	2.40629	0	0.258316	0.265875		2.17368	1.6192	0	0.327354	0.267431
NCU01932	set-domain histone methyltransferase-3	12.1508	7.83179	0	9.59503e-05	-0.470583	6.02942	0	0.519832	-0.135816		10.7474	9.86257	0	0.00418817	0.272264	11.7138	0	4.81414e-05	0.367916		7.15442	8.07603	0	1.78293e-13	0.849524
NCU01935	palmitoyltransferase PFA5	11.2832	13.2349	0	0.0303108	0.361583	10.365	0	0.000473408	0.72119		11.7743	11.5449	0	0.00264832	0.359889	13.8387	0	2.02232e-05	0.471504		7.80385	7.08716	0	0.00699842	0.535568
NCU01936	DNA polymerase Eta	3.73447	2.57795	0	0.0499851	-0.370329	1.98763	0	0.858836	-0.0397942		2.43546	1.97291	0	0.73185	0.0816841	2.78194	0	0.0125125	0.423022		1.67138	1.15799	0	0.539806	0.149779
NCU01938	hypothetical protein	7.90883	7.48323	0	0.798779	0.0570693	11.1614	0	0.00109725	1.20913		11.068	17.3281	0.512127	2.20884e-14	1.02434	20.5186	0.460998	2.27108e-12	1.11742		15.8638	25.4676	0.393855	1.74428e-13	1.35188
NCU01939	nonsense-mediated mRNA decay protein	35.5522	35.1243	0	0.195844	0.135993	15.1	0	0.0129216	-0.356091		24.1944	23.1523	0	2.88078e-07	0.331035	25.0952	0	8.53235e-06	0.295052		15.8747	17.7169	0	4.13769e-15	0.831957
NCU01940	serine/threonine protein kinase	213.59	241.217	0	0.505178	0.239072	141.68	0	0.603263	0.2094		247.717	138.26	0	7.27742e-05	-0.443676	135.176	-0.131221	3.82445e-05	-0.624302		410.07	152.719	0	3.72489e-06	-0.747225
NCU01942	hypothetical protein	3.49407	2.51538	0	0.468586	-0.25325	1.10484	0	0.144035	-0.652542		0.951831	0.478336	0	0.325927	-0.399002	1.79946	0	0.00835152	1.02214		0.612592	0.654806	0	0.197601	0.637667
NCU01943	hypothetical protein	2.08886	4.58915	0	0.0210732	0.958426	8.23022	1.27559	1.17845e-08	2.42934		1.97038	5.25816	0.45481	0.000127989	1.39102	18.1369	2.01603	2.47371e-14	2.99011		0.601655	8.69473	2.2634	2.45322e-08	3.10833
NCU01944	hypothetical protein	16.8367	49.6948	0.755125	1.15692e-05	1.4528	28.8879	0.402842	0.00012473	1.44474		12.0789	12.4838	0	6.47918e-06	0.440277	23.501	0.553097	7.32215e-17	1.18983		4.18511	17.2419	1.70018	7.45474e-56	2.67425
NCU01945	IMP-specific 5'-nucleotidase 1	19.9117	24.9944	0	0.000126097	0.472839	7.16985	0	0.00723333	-0.578266		13.5525	11.5819	0	0.112962	0.168001	19.3227	0.00438871	2.28204e-10	0.74933		7.34946	10.9474	0.140008	5.45066e-18	1.24351
NCU01946	hypothetical protein	8.90983	2.25626	-0.595693	0.00091515	-1.36953	1.18415	0	0.000816828	-1.62646		9.53136	2.25573	-0.461284	0.000133253	-1.33033	2.66043	-0.672192	0.000304227	-1.39805		4.78517	2.25312	0	0.49525	-0.36313
NCU01947	hypothetical protein	4.4601	2.91306	0	0.0315197	-0.445327	2.67973	0	0.712849	0.113103		4.13341	2.44728	0	0.118108	-0.333787	3.93577	0	0.302845	0.1695		2.59566	1.62173	0	0.931689	0.0218601
NCU01948	ribosomal protein Srp1	195.778	227.178	0	0.000102372	0.366118	97.7579	0	0.451839	-0.123969		99.4753	73.3705	0	0.563056	-0.044646	91.0595	0	0.119154	0.113265		38.6884	29.8107	0	0.149801	0.277653
NCU01949	unknown-16	466.993	639.518	0	3.91992e-05	0.594757	249.405	0	0.889518	-0.0249795		219.313	176.832	0	0.0744841	0.086621	179.329	0	0.391058	-0.0456244		101.775	61.3558	0	0.691884	-0.0630318
NCU01950	pre-mRNA-splicing factor slu-7	8.65253	9.45403	0	0.164798	0.269802	5.32636	0	0.434442	0.170225		7.46345	5.28873	0	0.624407	-0.0887039	8.25412	0	0.0244869	0.38767		4.51486	2.94628	0	0.765543	0.0731655
NCU01951	ultraviolet photoreactivation-1	0.762805	0.536938	0	0.366033	-0.308861	0.698912	0	0.0261222	0.692225		0.765052	0.532542	0	0.678244	-0.123038	1.09372	0.0715554	0.03217	0.685943		0.441632	0.281884	0	0.92339	0.0325793
NCU01953	encodes anonymous transcript-3	34.8556	20.1577	0	7.38604e-07	-0.621229	20.4615	0	0.557946	0.101958		23.4212	16.6425	0	0.211633	-0.0959046	18.2008	0	0.0533108	-0.120599		13.9586	9.27579	0	0.420434	0.108983
NCU01954	pre-mRNA-splicing factor cwc-24	11.7869	12.0312	0	0.536928	0.150724	8.28633	0	0.305186	0.317129		7.28132	4.6853	0	0.175225	-0.234488	5.71567	0	0.525148	-0.108386		5.7439	2.31172	0	0.0048625	-0.604483
NCU01955	autophagocytosis protein Aut1	57.9758	34.1304	0	1.99238e-08	-0.605877	30.432	0	0.702199	-0.0617718		39.8908	32.7934	0	0.134431	0.114322	25.2834	0	1.69659e-05	-0.411108		35.3231	21.8036	0	0.974923	-0.00510306
NCU01956	encodes anonymous transcript-2	39.8012	28.6953	0	0.0372836	-0.304057	14.1992	0	0.00700299	-0.590452		22.272	13.8571	0	0.00568144	-0.286092	14.0091	0	8.92974e-06	-0.424293		14.1402	5.75313	0	0.00065969	-0.581964
NCU01957	AR2	44.8239	18.9531	-0.308375	7.8658e-14	-1.06444	6.86634	-0.492451	4.17005e-22	-1.79083		54.0665	23.1614	-0.315446	3.66642e-19	-0.818777	12.4295	-1.13728	8.1763e-72	-1.86432		61.6663	15.8567	-0.335723	1.80442e-06	-1.25451
NCU01958	mating-type protein A-1	46.2715	0.374498	-5.24261	2.49109e-79	-5.85888	0.374161	-4.10608	5.33038e-50	-5.42436		76.101	0.0890421	-7.22015	6.79483e-118	-7.07301	0.0456987	-7.70495	8.43422e-89	-8.00782		89.0049	0.109478	-6.72237	9.63976e-84	-7.60322
NCU01959	mating-type protein A-2	0.641999	0	-0.325848	0.000423823	-1.69316	0	0	0.00372621	-1.78537		1.64068	0	-2.00917	1.63262e-08	-2.43653	0	-1.94084	7.95902e-09	-3.26012		2.84175	0	-1.91219	1.58343e-09	-3.58458
NCU01960	mating-type protein A-3	2.52388	0	-1.97833	1.08964e-11	-3.18186	0.0302905	-1.34817	2.08797e-07	-3.00392		4.94278	0	-3.52876	4.37925e-21	-3.77759	0	-3.78506	3.18048e-19	-4.62681		4.84287	0.0270871	-2.60954	3.93284e-15	-4.20665
NCU01961	DNA lyase Apn2	1.67491	0.692859	0	0.00212501	-0.981183	0.704463	0	0.30867	-0.351958		1.52104	0.44731	-0.437802	0.000127206	-1.16417	2.23119	0.0575936	0.00200323	0.76506		1.10456	0.450116	0	0.113714	-0.553934
NCU01962	encodes anonymous transcript-5	220.167	177.52	0	0.351223	-0.147335	114.117	0	0.67285	-0.070255		109.243	79.469	0	0.318238	-0.0608228	85.4486	0	0.251825	-0.109689		50.7046	46.3975	0	8.55528e-08	0.55014
NCU01963	encodes anonymous transcript-6	11.0447	7.37191	0	0.000992203	-0.42552	3.03095	0	0.000540084	-0.9404		10.6014	5.14018	-0.0825154	7.01372e-08	-0.637906	5.43431	-0.162421	2.18075e-08	-0.715052		6.77058	3.41155	0	0.0771358	-0.29175
NCU01964	RING-9 protein	26.8973	25.9843	0	0.545797	0.0898864	34.0958	0	2.7855e-12	1.1814		23.3135	48.1394	0.84016	9.47179e-19	1.39358	58.7206	0.874554	3.93281e-76	1.56675		38.506	46.5695	0	3.74742e-13	0.939917
NCU01965	cytochrome-20	33.1142	31.8649	0	0.591975	0.102851	26.1568	0	0.0714102	0.508492		20.1128	32.9617	0.478316	2.32911e-18	1.08274	30.0613	0.271968	1.19083e-08	0.805577		22.2153	27.143	0	2.03931e-05	0.914387
NCU01966	60S ribosomal protein L37	639.083	991.79	0	5.25588e-12	0.775104	432.439	0	0.0714546	0.306382		305.014	306.198	0	1.26157e-12	0.402092	359.46	0	1.00135e-22	0.481139		132.217	122.308	0	0.00669646	0.531457
NCU01967	hypothetical protein	12.6613	7.72202	0	0.0568721	-0.516827	2.96423	0	2.35679e-07	-1.17578		7.67292	3.7972	0	0.00089628	-0.588318	5.25114	0	0.0850245	-0.294497		4.98448	2.01944	0	0.0193585	-0.604673
NCU01968	MFS transporter	7.95387	19.9724	0.476603	8.32361e-22	1.44166	11.6119	0.127078	8.5075e-15	1.38107		11.6762	18.5366	0.445277	1.61854e-35	1.05377	27.3738	0.823193	1.06e-25	1.45475		6.54954	22.1261	1.38332	1.22533e-64	2.40011
NCU01969	hypothetical protein	7.85393	9.12931	0	0.0565702	0.351715	8.97528	0	4.115e-08	1.03217		10.022	9.08391	0	0.0557728	0.250242	9.61596	0	0.139576	0.183499		16.572	11.5376	0	0.551009	0.130038
NCU01970	DUF718 domain-containing protein	45.0959	12.1407	-0.852999	6.91909e-24	-1.68658	13.6507	0	4.94436e-08	-0.840735		33.8283	13.28	-0.369832	8.86912e-09	-0.911217	12.8385	-0.318198	3.50713e-12	-1.12309		17.2894	13.7519	0	0.301736	0.293621
NCU01971	hypothetical protein	8.65186	3.68222	-0.15189	1.24645e-05	-1.00234	1.5614	-0.289953	4.65113e-07	-1.48969		5.96206	1.86222	-0.545596	9.03112e-09	-1.19481	2.18263	-0.473043	5.60427e-08	-1.15617		2.21731	0.725747	0	0.00778798	-0.871725
NCU01972	hypothetical protein	66.7122	2.91561	-3.26831	4.1287e-32	-3.80462	4.75361	-1.73023	4.56223e-19	-2.75353		45.9591	5.57533	-2.0712	6.581e-83	-2.5759	2.38416	-3.29084	5.40728e-119	-3.93345		12.1219	1.95735	-0.809266	1.16741e-22	-1.89921
NCU01973	set-domain histone methyltransferase-8	2.85889	1.52101	0	4.65366e-05	-0.730516	0.766373	0	3.23123e-05	-0.987566		1.99602	1.14595	0	0.0742178	-0.381341	1.4783	0	0.292444	-0.188902		0.893733	0.806754	0	0.086479	0.51459
NCU01974	hypothetical protein	5.25707	6.61379	0	0.0289362	0.451142	6.06104	0	1.21033e-05	1.02686		5.93117	4.15722	0	0.609279	-0.113814	5.52136	0	0.628557	0.123431		6.32481	2.53729	0	0.0185086	-0.594762
NCU01975	complex I intermediate associated protein 30	44.2432	39.6968	0	0.992508	-0.00127939	22.5375	0	0.734789	-0.0905887		25.1879	14.8667	0	0.000441888	-0.356274	15.0759	0	3.44308e-05	-0.48828		13.1934	7.35377	0	0.37119	-0.169649
NCU01976	hypothetical protein	6.74645	4.99932	0	0.0639063	-0.271473	3.37273	0	0.621495	-0.118787		4.90577	2.9041	0	0.0865647	-0.339548	5.24579	0	0.00500473	0.336457		4.31037	2.03383	0	0.0441729	-0.405121
NCU01977	urea transporter	103.248	148.167	0	2.6014e-07	0.665515	135.512	0	1.29575e-12	1.24154		52.3251	174.752	1.50607	4.536e-88	2.10494	90.5466	0.31671	1.42642e-11	1.01559		87.6955	125.429	0.113736	4.64791e-09	1.14927
NCU01978	hypothetical protein	2.83111	1.67654	0	0.110421	-0.509395	0.713703	0	0.0109513	-0.985155		1.66729	0.828568	0	0.0211576	-0.560905	0.882797	0	0.0149923	-0.640835		1.40619	0.470184	0	0.00730062	-0.84409
NCU01979	catechol dioxygenase	1.45819	1.58728	0	0.646859	0.207358	0.80746	0	0.958944	0.0237858		0.609153	0.36912	0	0.632934	-0.203536	0.852755	0	0.224777	0.573287		1.12	0.571579	0	0.616007	-0.234151
NCU01980	hypothetical protein	1.19968	2.86433	0.350706	5.11633e-05	1.25282	1.39968	0	0.000562598	1.02822		0.761924	0.717606	0	0.466053	0.261898	2.68841	1.22639	2.98837e-08	1.89161		1.96079	1.66702	0	0.431263	0.341602
NCU01981	translation factor sui1	358.863	284.723	0	0.0583388	-0.184056	128.898	0	1.964e-06	-0.603841		286.453	148.252	0	1.04204e-18	-0.551984	133.293	-0.267311	1.36707e-45	-0.85884		412.867	282.914	0	0.521425	0.113633
NCU01982	hypothetical protein	7.1974	8.6601	0	0.0198644	0.410997	1.50889	0	1.18971e-06	-1.30647		6.07692	2.23873	-0.227381	3.85953e-08	-0.995811	3.85884	0	0.0157164	-0.402356		11.6184	3.26419	-0.157464	3.41757e-06	-1.13039
NCU01983	hypothetical protein	23.9717	40.2267	0	2.45943e-10	0.885154	12.3135	0	0.805978	-0.0719856		10.2585	8.16125	0	0.662718	0.0693685	12.9843	0	1.13628e-05	0.581151		8.39549	2.59322	0	6.68452e-06	-0.991961
NCU01984	hypothetical protein	12.3287	10.4875	0	0.70558	-0.0776792	7.16305	0	0.586887	0.0916088		8.69256	7.94981	0	0.00565709	0.263489	4.46544	0	2.24762e-09	-0.71175		8.9892	4.55495	0	0.0515808	-0.294798
NCU01985	cysteine-11	33.8694	52.2628	0	4.949e-09	0.766065	18.7044	0	0.913442	0.0177717		21.6889	21.8286	0	9.83022e-06	0.403635	20.8534	0	0.0491498	0.187591		16.2616	6.57343	0	0.00133625	-0.629134
NCU01987	hypothetical protein	0.0844561	0.0561903	0	0.80814	-0.100426	0.812997	0.696159	0.00251371	1.8636		0.265338	0.29392	0	0.521839	0.278187	1.15162	1.03768	6.38072e-05	1.87497		0.350604	0.715314	0	0.019237	1.26157
NCU01988	hypothetical protein	0.257903	0	0	0.136759	-0.550928	0.385295	0	0.457218	0.421294		0.488155	0.0612271	0	0.13129	-0.583586	0.754513	0	0.305086	0.576881		0.37205	0.549473	0	0.293292	0.656727
NCU01989	hypothetical protein	13.7634	19.0746	0	0.0528359	0.542751	28.9671	0.233109	0.00651917	1.43751		20.4241	14.4881	0	0.406643	-0.0962395	55.8579	1.07239	3.04267e-78	1.68566		8.99162	11.382	0.0872542	3.19167e-07	0.998591
NCU01990	UPF0016 domain-containing protein	37.6144	28.9173	0	0.0883211	-0.225887	23.7635	0	0.380903	0.200965		30.4709	23.5277	0	0.740615	0.0260672	21.4112	0	0.0108021	-0.259677		17.3525	8.90833	0	0.0281452	-0.27223
NCU01991	hypothetical protein	11.0223	9.30448	0	0.603435	-0.0821556	2.87884	0	1.49339e-06	-1.0252		6.94547	4.50269	0	0.106799	-0.225526	5.29433	0	0.328464	-0.149968		3.41493	2.33152	0	0.544141	0.141248
NCU01992	coatomer subunit gamma	70.7805	61.4878	0	0.739185	-0.0430769	27.2436	0	0.0223449	-0.480974		44.3884	33.2837	0	0.826728	-0.0159221	30.8421	0	0.000150646	-0.277723		23.5411	12.6813	0	0.103031	-0.195429
NCU01993	ethanolaminephosphotransferase	17.2866	14.4506	0	0.468274	-0.105193	7.78702	0	0.0893726	-0.272443		14.2759	10.144	0	0.340884	-0.0951428	9.37201	0	0.0667071	-0.351154		10.7425	6.81663	0	0.900173	0.0200528
NCU01994	bZIP transcription factor	25.2696	17.1747	0	0.000805002	-0.399247	11.0839	0	0.185671	-0.310996		20.6655	11.8105	0	4.0694e-05	-0.404012	18.7325	0	0.278735	0.102729		17.4448	11.3206	0	0.626062	0.0704458
NCU01995	hypothetical protein	0.201299	0.0731714	0	0.298219	-0.493784	0.0364271	0	0.334644	-0.580467		0.328894	0.0173659	-0.415374	0.00558425	-1.18249	0.0714013	0	0.0448166	-1.15439		0.280416	0.136914	0	0.670219	-0.248392
NCU01996	pH-response regulator protein palI/rim-9	13.9482	8.33935	0	7.31475e-07	-0.58329	4.71656	0	1.61103e-05	-0.682665		12.404	6.69708	0	5.05571e-05	-0.484714	4.40137	-0.560417	1.42366e-29	-1.2415		8.6924	3.18431	0	0.000167471	-0.723555
NCU01997	ABC transporter	12.666	11.7	0	0.918877	0.0206809	9.30285	0	0.293345	0.367819		11.479	5.69431	0	1.79749e-06	-0.60421	9.17445	0	0.527261	-0.0823961		11.0994	2.93266	-0.375945	2.07572e-09	-1.22251
NCU01998	septin	20.5205	28.8561	0	1.32339e-07	0.637813	8.20023	0	0.129233	-0.419563		13.3247	10.4153	0	0.761333	0.0376941	6.78793	-0.0707795	3.94248e-09	-0.723663		13.6007	7.0221	0	0.0631713	-0.261881
NCU01999	hypothetical protein	9.61975	4.80051	0	3.21213e-07	-0.830093	1.55512	-0.311797	6.38673e-15	-1.70305		6.12762	2.22757	-0.330573	3.40541e-08	-1.00871	2.4786	-0.369984	3.89712e-08	-1.02859		5.15629	1.29029	-0.361739	2.52245e-09	-1.26852
NCU02000	splicing factor 3B subunit 10	19.0662	20.8474	0	0.133948	0.268913	6.79199	0	0.0780548	-0.569872		15.3016	7.20474	-0.0266467	0.00119421	-0.649915	7.51906	0	0.000503143	-0.753871		9.27416	4.23517	0	0.123538	-0.429899
NCU02001	hypothetical protein	20.0896	17.3676	0	0.70031	-0.0550866	10.5495	0	0.751094	-0.0556496		15.5681	10.4892	0	0.307935	-0.167552	11.4578	0	0.1771	-0.198056		9.16213	5.81668	0	0.85815	0.037228
NCU02002	hypothetical protein	2.47898	3.00186	0	0.0602191	0.414783	1.01502	0	0.323303	-0.369698		1.99144	0.912151	-0.050138	0.00446729	-0.676591	2.02173	0	0.258362	0.248378		1.33643	0.522598	0	0.0439443	-0.64656
NCU02003	translation elongation factor-1	1867.06	1659.82	0	0.938339	-0.00977931	1018.47	0	0.987749	0.00256917		1021.87	910.953	0	1.86157e-05	0.228686	1206.13	0	5.78822e-16	0.480886		610.357	548.367	0	0.00165987	0.505888
NCU02004	phosphoserine phosphatase	35.4724	26.8556	0	0.0937747	-0.251991	27.3351	0	0.317631	0.412855		26.0096	17.8544	0	0.090612	-0.143355	24.686	0	0.0452976	0.169063		16.1386	6.8635	0	0.000139907	-0.547838
NCU02005	phosphoadenosine phosphosulfate reductase	32.9067	40.3104	0	0.168059	0.392683	13.8752	0	0.350198	-0.358544		21.7241	8.22892	-0.419044	1.70159e-20	-0.987788	23.2469	0	0.000422478	0.340396		8.00455	4.0053	0	0.153296	-0.326864
NCU02006	hypothetical protein	8.0825	6.11105	0	0.104984	-0.244715	2.50626	0	1.00564e-05	-0.801747		6.75539	3.22063	-0.0709075	2.57881e-07	-0.655979	3.11401	-0.244515	1.03932e-10	-0.861322		3.4692	1.47186	0	0.00555253	-0.542105
NCU02007	iron-sulfur cluster biosynthesis protein Isd11	62.9074	73.561	0	0.000712767	0.371325	29.4358	0	0.130448	-0.221909		33.2105	22.8276	0	0.323537	-0.142881	31.2981	0	0.180492	0.154844		27.9103	12.8825	0	0.0267183	-0.40563
NCU02008	hypothetical protein	29.8723	30.3222	0	0.343962	0.170822	23.4171	0	0.0288664	0.505467		19.5157	12.2116	0	0.195391	-0.259212	22.4761	0	0.0196799	0.439868		6.69186	6.36525	0	0.0908317	0.549364
NCU02009	FreB	121.549	238.802	0.166339	7.18442e-10	1.09014	211.649	0.316855	2.72565e-26	1.64468		67.8329	91.0374	0.324854	4.96963e-51	0.817476	136.72	0.627284	8.92247e-26	1.2433		27.2547	20.9491	0	0.0100111	0.297908
NCU02010	leucine-4	22.4783	21.1342	0	0.617418	0.0615728	31.5467	0	3.94722e-05	1.26073		15.4349	15.0494	0	0.00279012	0.353264	16.7413	0	0.00333358	0.355181		9.60559	7.92561	0	0.0742231	0.371076
NCU02011	importin subunit beta-1	29.2527	27.975	0	0.479213	0.093261	10.8604	0	0.00148047	-0.540408		18.0182	12.782	0	0.208859	-0.0985824	12.2476	0	6.89029e-05	-0.312487		14.778	6.74532	0	0.000307259	-0.443244
NCU02012	hypothetical protein	8.6853	6.50091	0	0.114511	-0.253651	2.12626	0	1.62948e-06	-1.11226		6.61329	3.28374	0	0.000784986	-0.583586	2.68599	-0.303898	4.58152e-08	-1.02595		4.99307	2.38287	0	0.0762523	-0.361778
NCU02013	hypothetical protein	65.8415	65.7208	0	0.181813	0.14395	44.5572	0	0.0234359	0.302566		36.1332	29.896	0	0.207377	0.119431	28.9197	0	0.427326	-0.0791111		29.7379	12.6755	0	0.00150715	-0.550038
NCU02014	hypothetical protein	2.76434	1.256	0	0.00154672	-0.895038	0.637623	0	0.00185811	-1.12727		3.38403	0.959821	-0.416792	1.63666e-05	-1.24295	0.945167	-0.753221	1.47088e-07	-1.49984		1.99929	0.434487	-0.0641887	0.00336594	-1.26233
NCU02015	palmitoyltransferase ERF2	21.7235	14.9978	0	0.0248487	-0.36994	12.1224	0	0.850588	0.0279614		16.0764	9.97281	0	0.00156133	-0.291074	11.4495	0	0.00735401	-0.246469		9.10623	7.29685	0	0.0492972	0.371759
NCU02016	hypothetical protein	181.815	137.786	0	0.0771726	-0.23711	115.111	0	0.126127	0.213185		93.2526	75.6026	0	0.265657	0.0906723	97.2294	0	0.000266091	0.299687		46.3228	41.4016	0	0.000504163	0.532021
NCU02017	all development altered-2	48.213	45.3657	0	0.840687	0.0494948	14.6568	0	5.13622e-08	-0.836496		43.7241	24.8517	0	4.32981e-07	-0.41542	21.4868	-0.21147	1.87183e-07	-0.767877		31.9676	12.0191	0	1.12102e-07	-0.715048
NCU02018	short chain dehydrogenase	31.3813	24.4682	0	0.312632	-0.187568	5.68715	-0.143047	6.32076e-06	-1.45823		12.767	6.57624	0	0.000553161	-0.539244	7.53667	0	0.00175893	-0.503886		4.84172	4.82172	0	0.0056977	0.643535
NCU02019	FAD dependent oxidoreductase	17.7724	5.73803	-0.598292	6.02419e-21	-1.44237	4.70483	0	5.89383e-07	-1.01497		10.5106	4.55992	-0.262844	1.99172e-07	-0.784999	3.95389	-0.477412	4.20421e-11	-1.14437		4.44738	2.5614	0	0.784899	-0.0755863
NCU02020	metalloreductase transmembrane component	53.2874	25.2327	-0.0256708	1.20263e-08	-0.892577	10.9232	-0.253961	1.41436e-06	-1.32915		28.9604	12.4366	-0.191267	5.01982e-24	-0.815753	8.06309	-0.979172	3.76708e-53	-1.5878		12.5533	7.01639	0	0.426288	-0.13386
NCU02021	hypothetical protein	0.656608	7.72791	1.76195	0.000942511	1.60078	1.25019	0	0.0144642	1.32068		0.959476	2.21098	0.276549	0.00224151	1.17199	33.3815	4.03323	5.86341e-20	4.25057		0.859163	26.6418	3.30889	1.27017e-09	3.5522
NCU02022	hypothetical protein	4.99852	2.59249	0	0.024249	-0.687307	0.539386	-0.940903	7.54898e-05	-1.88541		3.95533	1.14067	-0.65394	1.07076e-10	-1.31551	1.00686	-0.865929	1.94955e-15	-1.67383		5.93762	1.16015	-0.653471	2.88586e-10	-1.62341
NCU02023	MFS drug efflux pump	0.18485	0.230373	0	0.563693	0.275225	0.184098	0	0.504714	0.411247		1.07633	0.848209	0	0.87456	0.0489219	1.35193	0	0.146267	0.521265		3.26286	2.51806	0	0.496377	0.245495
NCU02024	hypothetical protein	11.978	9.24258	0	0.251821	-0.214417	8.39373	0	0.0939047	0.341751		9.74687	9.36272	0	0.0218774	0.332526	8.1361	0	0.919925	-0.0134086		6.66268	6.87544	0	1.52431e-05	0.716353
NCU02025	hypothetical protein	20.2926	15.4004	0	0.247133	-0.229139	10.5507	0	0.647746	-0.0706355		14.2453	10.9532	0	0.901148	0.0154397	9.49849	0	0.0132618	-0.337022		9.39772	5.3555	0	0.431603	-0.120735
NCU02026	hypothetical protein	13.5479	15.1243	0	0.176526	0.28387	17.5287	0	0.0184001	1.03421		13.4872	16.0288	0	4.308e-05	0.634843	18.5212	0.112729	1.36774e-05	0.699416		9.96751	8.83077	0	0.00617338	0.485239
NCU02027	acyl-protein thioesterase 1	75.8872	62.6668	0	0.430714	-0.113111	36.2738	0	0.557872	-0.168833		42.0133	38.0101	0	0.0117534	0.25006	30.7705	0	0.241932	-0.197283		22.7547	26.6839	0	6.39066e-15	0.91109
NCU02028	aromatic ring-opening dioxygenase LigB subunit	24.2246	19.6552	0	0.261443	-0.146841	17.756	0	0.0145689	0.415184		14.3449	13.8593	0	0.00246327	0.339284	17.1949	0	1.08584e-05	0.498809		9.53893	8.53305	0	0.00796123	0.504944
NCU02029	hypothetical protein	0.304194	0.0677079	0	0.204537	-0.570495	0.235872	0	0.618732	0.303106		0.317647	0.0962401	0	0.259328	-0.4735	0.494022	0	0.259759	0.609154		0.259007	0.252922	0	0.51389	0.397905
NCU02030	hypothetical protein	2.08423	1.44062	0	0.417704	-0.302628	3.26316	0.269312	8.65751e-08	1.44255		1.9106	4.62373	0.904572	3.47239e-13	1.56041	8.76683	1.58899	6.86089e-22	2.32969		6.24207	12.4824	0.637545	7.80117e-28	1.65707
NCU02031	hypothetical protein	24.5745	8.40656	-0.41657	5.98249e-08	-1.29375	9.4809	0	0.132063	-0.459215		8.83211	5.19556	0	0.00357827	-0.360391	0.864828	-2.29607	7.43044e-55	-3.021		0.539542	0.51574	0	0.209968	0.570337
NCU02032	glycosylhydrolase family 76-1	0.147688	0.068005	0	0.381435	-0.422532	0.101927	0	0.721912	0.217205		0.148935	0.0862353	0	0.682435	-0.175089	0.0774206	0	0.449625	-0.43812		0.185937	0.0437247	0	0.334649	-0.592859
NCU02033	hypothetical protein	15.3285	6.97353	0	2.4122e-09	-0.962993	7.25097	0	0.252357	-0.211881		12.8245	6.8339	0	0.00177432	-0.490292	10.1138	0	0.368911	-0.0953701		9.17783	4.75957	0	0.18307	-0.275302
NCU02034	RIP defective-1	0.280708	0.0970374	0	0.0578944	-0.877386	0.0645583	0	0.150067	-0.830972		0.204159	0.0615004	0	0.117835	-0.678532	0.336382	0	0.11099	0.76632		0.155464	0.0800316	0	0.753255	-0.181866
NCU02035	helix-hairpin-helix domain-containing protein	1.34823	1.95364	0	0.0703112	0.602745	2.51784	0.359873	6.41109e-08	1.65754		0.860869	1.60451	0.228782	0.00012584	1.12673	2.47894	0.771802	2.42791e-08	1.65209		0.364873	0.475759	0	0.0688825	0.880617
NCU02036	tRNA-splicing endonuclease	3.32064	1.97831	0	0.000235441	-0.578981	0.72459	0	1.00139e-09	-1.28296		2.90196	0.890832	-0.714598	1.37553e-10	-1.23364	1.12538	-0.456967	1.58161e-08	-1.08471		2.48463	0.537903	-0.64147	1.57698e-11	-1.4914
NCU02037	hypothetical protein	0.0291246	0	0	0.554103	-0.109012	0	0	0.635111	-0.121189		0	0	0	NA	NA	0	0	NA	NA		0	0	0	NA	NA
NCU02038	hypothetical protein	6.5321	2.79617	0	0.00023058	-0.984325	1.79721	0	0.00364039	-0.922187		6.43696	2.8722	-0.0797474	0.0010085	-0.715748	2.3202	-0.292788	1.2746e-06	-1.17464		3.36722	1.58869	0	0.234426	-0.375127
NCU02039	hypothetical protein	6.35161	3.0345	0	2.74684e-07	-0.884563	3.05672	0	0.393006	-0.180382		5.26141	4.16388	0	0.68643	0.0580573	4.19813	0	0.576785	-0.0801694		3.1413	2.91043	0	0.00398506	0.563982
NCU02040	hypothetical protein	0.148033	0	0	0.0349636	-0.910075	0.0553156	0	0.683701	-0.250801		0.470703	0.0351303	-0.862783	0.000900441	-1.4422	0.10828	0	0.014953	-1.30661		0.319354	0.0178124	0	0.0102469	-1.61041
NCU02041	anchored cell wall protein-11	166.477	150.914	0	0.971155	0.00589387	188.845	0	3.26548e-05	0.999662		147.079	107.355	0	0.614292	-0.0587133	166.377	0	2.31267e-08	0.416842		50.8828	57.9416	0	2.75711e-06	0.878858
NCU02042	hypothetical protein	6.38138	1.14939	-1.22727	1.16765e-19	-2.16702	0.489631	-1.24336	7.42386e-14	-2.58038		5.60912	0.819677	-1.53903	1.64297e-20	-2.1807	0.725971	-1.85006	1.24231e-23	-2.56662		6.16249	0.332471	-2.13877	2.43923e-16	-3.15609
NCU02043	UPF0326 protein hag1	17.1968	23.2646	0	7.85169e-07	0.580032	22.0029	0	3.10584e-16	1.21039		14.8492	24.1935	0.462793	1.56343e-27	1.08545	22.3087	0.18783	3.31051e-16	0.823551		10.8052	12.8904	0	3.25171e-05	0.937283
NCU02044	GTP-binding protein	59.1793	41.9231	0	0.0599406	-0.331148	19.1426	0	1.58512e-05	-0.735326		34.5584	25.1266	0	0.472519	-0.0625959	19.9941	0	5.61562e-08	-0.541009		19.9757	11.0962	0	0.276789	-0.16713
NCU02046	hypothetical protein	4.41361	3.03802	0	0.220317	-0.357843	4.0272	0	0.0846231	0.641446		3.8224	3.74998	0	0.124014	0.355403	4.21377	0	0.102913	0.383393		2.06651	2.49542	0	0.00158665	0.921396
NCU02048	VPS9 domain-containing protein	6.97623	5.90255	0	0.659141	-0.0771312	1.45578	-0.000183958	1.89392e-08	-1.32777		4.16502	2.14883	0	6.31584e-05	-0.543315	2.38006	0	1.92937e-05	-0.555988		3.15112	0.99715	0	3.42575e-06	-0.95567
NCU02049	hypothetical protein	2.82242	4.63254	0	1.72838e-07	0.837557	5.21312	0.294734	3.8897e-07	1.61675		3.0749	3.29865	0	0.000104027	0.48999	3.78466	0	1.47077e-05	0.539678		1.80136	1.52119	0	0.15411	0.41413
NCU02051	hypothetical protein	6.64204	1.3148	-1.14795	1.65052e-25	-2.07903	0.680889	-1.17152	2.19366e-18	-2.29246		4.65921	1.01236	-1.21935	1.39519e-12	-1.65831	0.522986	-2.12517	3.34831e-42	-2.81377		55.1408	0.639582	-4.72844	2.31848e-156	-5.56379
NCU02052	transcription initiation factor TFIId 127kD subunit	3.09522	1.82383	0	0.00213195	-0.579344	1.80224	0	0.633035	0.0941119		2.70346	1.64819	0	0.0187767	-0.310983	2.14281	0	0.500884	-0.091218		2.07307	0.764016	0	0.00080352	-0.714987
NCU02053	mutagen sensitive-42	1.15115	0.335393	-0.33482	0.000168546	-1.34977	0.238441	0	0.00158444	-1.22971		1.39499	0.219971	-1.27804	3.01442e-09	-1.89289	0.429462	-0.614174	1.95579e-06	-1.36891		0.759376	0.124118	-0.367561	0.000133223	-1.63734
NCU02054	hypothetical protein	7.92939	6.10055	0	0.223457	-0.214715	2.18325	0	0.00245319	-0.92381		5.30815	3.27245	0	0.156134	-0.279094	5.09709	0	0.291309	0.186766		3.46965	2.11933	0	0.900786	-0.0277619
NCU02055	uridine nucleosidase Urh1	25.4725	15.5649	0	3.42265e-05	-0.546061	3.98833	-0.474256	1.17947e-16	-1.74469		19.0797	4.92903	-0.686017	2.28487e-18	-1.49836	5.17814	-0.93744	1.83347e-23	-1.61134		21.7797	2.01093	-1.65296	2.41448e-43	-2.68188
NCU02056	salicylaldehyde dehydrogenase	20.1387	13.8545	0	0.0509803	-0.366728	10.4668	0	0.838144	-0.0556019		12.0249	10.3573	0	0.131834	0.174354	8.16258	0	0.0303463	-0.313585		7.83554	4.01965	0	0.0944864	-0.267796
NCU02057	autoinducer 2 sensor kinase/phosphatase luxQ	8.08812	4.8457	0	0.000326547	-0.575982	7.79319	0	0.081757	0.701255		8.69148	6.01353	0	0.219186	-0.131644	6.62604	0	0.279648	-0.146139		8.01919	3.52267	0	0.0165163	-0.464432
NCU02058	hypothetical protein	5.11221	0.761696	-1.55273	1.97111e-19	-2.37807	0.323528	-1.29924	5.72639e-14	-2.78431		3.90226	0.431466	-1.79708	6.01127e-18	-2.43176	0.727854	-1.28207	5.12887e-14	-2.05628		3.65722	0.348843	-1.21953	3.74818e-12	-2.467
NCU02059	endothiapepsin	60.4557	50.1512	0	0.509023	-0.107468	35.7539	0	0.756445	0.114231		39.2779	13.4305	-0.526157	1.40297e-25	-1.13701	26.8737	0	0.0012596	-0.305654		13.4136	8.22627	0	0.998649	0.000319708
NCU02060	zinc metallopeptidase	2.67186	4.43483	0	0.000983078	0.809629	2.76369	0	0.0256517	0.825487		3.43108	2.27026	0	0.380656	-0.194098	3.86581	0	0.0564014	0.39465		6.11656	1.74113	-0.0106885	6.9283e-07	-1.09397
NCU02061	hypothetical protein	14.108	0.298447	-3.55215	6.34165e-31	-4.27395	0.269133	-2.55852	7.83589e-15	-3.78216		14.8395	0.22757	-3.70605	2.40452e-44	-4.45262	0.700767	-2.99251	2.00221e-41	-3.87996		17.3684	0.357671	-3.09427	7.26052e-34	-4.39228
NCU02062	hypothetical protein	0.544828	0.699562	0	0.465638	0.33702	1.00914	0	0.0118228	1.33253		1.02837	1.84737	0.27551	0.00473479	0.987723	2.76733	0.500708	6.54167e-05	1.4835		1.4553	2.51489	0.127596	0.000703591	1.29972
NCU02063	mitochondrial intermediate peptidase	2.97037	2.29402	0	0.388672	-0.198199	2.04067	0	0.250309	0.323981		2.55916	2.90952	0	0.0111612	0.535043	4.07954	0.180086	0.000171222	0.867413		2.05535	2.40294	0	4.59126e-05	0.880749
NCU02064	hypothetical protein	68.3606	44.6613	0	0.00129288	-0.447945	37.5604	0	0.952158	0.0123992		35.7001	27.2676	0	0.962949	0.00473881	26.1561	0	0.0456141	-0.206197		21.1444	12.6109	0	0.662784	-0.0741442
NCU02065	DUF726 domain-containing protein	5.30531	1.4397	-0.784146	9.75377e-16	-1.65337	1.01166	-0.246357	2.66168e-10	-1.46731		4.7767	1.77646	-0.424716	1.2905e-10	-0.997317	1.28821	-0.930918	8.39835e-21	-1.61206		4.34882	0.576042	-1.12457	2.76405e-16	-2.14896
NCU02066	ribosome assembly protein Noc2	8.24117	10.0654	0	0.00130997	0.430939	1.79714	0	6.75677e-06	-1.25919		4.81961	2.57985	0	0.0208799	-0.466758	3.45049	0	0.266206	-0.223175		3.54595	1.24076	0	0.00095482	-0.813018
NCU02067	MDM complex subunit 12	1.90516	0.764407	-0.000795711	0.0020931	-1.00543	0.513729	0	0.0132866	-0.916075		1.20604	0.652373	0	0.208361	-0.412138	0.837251	0	0.418914	-0.265423		0.479368	0.172518	0	0.243125	-0.59723
NCU02068	hypothetical protein	8.8222	3.50182	-0.247531	4.71194e-10	-1.12994	2.51742	0	6.41898e-08	-0.916298		6.22752	2.49239	-0.312515	1.30207e-15	-0.910269	2.87604	-0.278855	3.76386e-12	-0.862427		3.1583	1.25318	0	0.000236443	-0.646596
NCU02070	peroxin 2	18.8767	16.2613	0	0.607631	-0.0664257	8.60166	0	0.493092	-0.234857		16.2136	10.9632	0	0.165342	-0.161497	6.73242	-0.402971	2.3953e-20	-1.01279		12.9532	5.47064	0	0.000573648	-0.537352
NCU02071	hypothetical protein	2.23712	0.295733	-0.837339	1.52584e-06	-2.01507	5.50429	0	0.222147	0.720491		7.17783	0.37486	-2.47032	3.32395e-20	-3.06418	1.37833	-1.08571	8.45255e-13	-2.00306		5.01662	0.309642	-1.57948	6.02802e-11	-2.84698
NCU02073	hypothetical protein	0.721439	0.589588	0	0.783998	-0.11501	0.784313	0	0.342845	0.572257		0.802112	0.53989	0	0.723705	-0.137207	0.596799	0	0.698177	-0.166501		0.650753	0.327426	0	0.589915	-0.263018
NCU02074	endoplasmic oxidoreductin-1	59.8025	84.6703	0	0.180667	0.500352	171.176	1.00517	1.14215e-06	2.03326		51.5006	185.82	1.67942	6.47366e-88	2.20869	234.606	1.8303	3.13842e-165	2.41454		129.61	187.383	0.127468	1.52627e-12	1.19309
NCU02075	heat shock protein 70-2	206.492	232.17	0	0.0305916	0.309726	85.8073	0	0.00480496	-0.392635		121.267	106.436	0	0.0110843	0.205498	112.826	0	0.0107452	0.138499		89.5931	50.8871	0	0.533444	-0.167525
NCU02076	eukaryotic translation initiation factor 4E	53.5949	49.1365	0	0.802705	0.0309972	18.2614	0	0.000430555	-0.658363		36.6714	22.4617	0	0.000395395	-0.304636	19.3151	-0.114601	9.01238e-06	-0.664865		22.8198	9.57026	0	6.62698e-06	-0.566819
NCU02077	hypothetical protein	0.346335	0.567706	0	0.270193	0.518762	0.0779433	0	0.115099	-0.890839		0.96616	0.731997	0	0.953439	-0.0198057	6.50436	2.15744	7.16957e-15	2.69281		11.3687	1.82744	-0.880468	3.32764e-06	-1.78565
NCU02078	hypothetical protein	11.2357	8.21652	0	0.0441061	-0.290123	3.5688	0	3.64071e-05	-0.761889		10.825	5.67362	0	4.48204e-05	-0.528511	6.46315	0	0.000153278	-0.499239		6.93605	4.10689	0	0.70213	-0.0595522
NCU02079	cyclin-dependent kinase regulatory subunit	12.705	10.8466	0	0.728173	-0.0643919	6.89532	0	0.979363	-0.00791077		8.24456	5.7468	0	0.432271	-0.118654	7.97257	0	0.177632	0.193719		4.53307	3.67627	0	0.0966461	0.366278
NCU02080	hypothetical protein	26.6942	5.60913	-1.20556	5.70645e-10	-1.8887	9.42233	0	0.261967	-0.528878		9.53849	4.86268	0	0.00827511	-0.541744	4.6325	0	0.000541932	-0.770591		3.19226	4.14715	0.0641229	0.0011495	1.02029
NCU02081	hypothetical protein	1.78777	0.55057	0	0.193652	-0.61943	0.41185	0	0.326572	-0.605		1.16968	0.653338	0	0.691948	-0.167318	0.938489	0	0.939527	-0.0436993		1.19101	1.17266	0	0.571098	0.350632
NCU02082	cft-1	7.2859	5.01328	0	0.0238531	-0.367883	1.30838	-0.329218	1.15796e-09	-1.53105		3.91263	2.0408	0	0.000815002	-0.529601	2.75337	0	0.100934	-0.264946		2.82024	1.26131	0	0.0162563	-0.454142
NCU02083	1-phosphatidylinositol-3-phosphate 5-kinase	5.19024	3.3413	0	0.000158845	-0.472723	2.70499	0	0.773401	-0.0687352		3.67981	1.93496	0	2.66139e-06	-0.521928	4.77223	0	1.72689e-09	0.614404		2.35364	1.4249	0	0.814274	-0.0384573
NCU02084	arginase	78.893	89.4636	0	0.477114	0.247925	159.971	0.562171	1.21869e-07	1.72483		140.366	286.855	0.758912	5.21973e-36	1.39701	119.709	0	0.954199	0.00670137		772.977	217.044	-0.425978	0.000359791	-1.1236
NCU02085	hypothetical protein	2.03785	3.47829	0	0.00243903	0.827963	1.92976	0	0.036987	0.717279		2.3405	1.55672	0	0.44677	-0.177728	1.48237	0	0.0884295	-0.400028		7.52639	1.25113	-0.864819	2.39568e-08	-1.81044
NCU02086	hypothetical protein	126.941	91.752	0	0.0873242	-0.318227	22.7007	-0.117969	2.53945e-19	-1.58743		110.946	47.8973	-0.257678	1.55447e-11	-0.807461	25.5303	-1.27873	1.18445e-46	-1.86083		353.287	72.5446	-1.00271	0.000114317	-1.49634
NCU02087	hypothetical protein	1.82805	0.525508	-0.491792	1.58194e-05	-1.42976	0.814761	0	0.430262	-0.280635		1.7785	1.22316	0	0.67078	-0.12207	2.98358	0.242973	2.41027e-06	0.961987		1.06173	0.518469	0	0.448802	-0.317405
NCU02088	hypothetical protein	1.98974	0.920145	0	0.0166214	-0.824178	0.919423	0	0.556861	-0.223253		1.8345	0.94474	0	0.136914	-0.467932	2.95603	0.165302	0.00083291	0.887185		1.30339	0.848775	0	0.996461	0.00214201
NCU02089	hypothetical protein	15.3986	11.3532	0	0.26282	-0.282112	15.8108	0	0.00237297	0.845114		19.6935	21.921	0	4.95957e-08	0.540592	26.436	0	6.1114e-07	0.654726		46.9727	29.5819	0	0.99309	0.00191144
NCU02090	adenine phosphoribosyltransferase	78.7261	60.769	0	0.329141	-0.225169	44.0332	0	0.953001	0.0154976		73.7408	74.4985	0	0.0122261	0.391572	50.3841	0	0.00494688	-0.307795		95.5153	40.3179	0	0.0155204	-0.569972
NCU02091	glycosylhydrolase family 47-7	1.19576	1.05853	0	0.938415	-0.0195321	0.228328	0	0.00022818	-1.36229		0.766929	0.29793	-0.114669	0.0178782	-0.795153	0.743863	0	0.514725	0.181756		0.594559	0.259648	0	0.249497	-0.448673
NCU02092	hypothetical protein	1.17119	0.649097	0	0.0979648	-0.598449	0.354125	0	0.121349	-0.714922		0.904843	0.707824	0	0.895208	0.0386483	0.438235	0	0.0282932	-0.730139		0.919764	0.845363	0	0.211295	0.469808
NCU02094	vegetative asexual development-2	15.1641	14.5704	0	0.591279	0.101899	5.16766	0	0.00216928	-0.65636		9.53047	5.60664	0	0.00035561	-0.364378	5.84828	0	3.62919e-05	-0.458124		6.29105	4.19618	0	0.576789	0.0881951
NCU02095	hypothetical protein	12.3656	11.1416	0	0.993648	-0.00122259	5.53215	0	0.242293	-0.278717		10.1972	6.8702	0	0.227445	-0.169307	7.01039	0	0.0634236	-0.291736		5.19455	2.51063	0	0.224197	-0.372765
NCU02096	flavohemoglobin	1.12175	4.64063	1.01408	6.39034e-12	1.96929	0.574246	0	0.824184	-0.0926927		2.60418	2.20089	0	0.482094	0.143578	5.31161	0.540521	1.33801e-07	1.22205		1.18951	2.49543	0.635644	5.72564e-11	1.68581
NCU02097	short chain dehydrogenase	99.5215	41.8498	-0.185013	8.12648e-14	-1.06998	25.1305	0	0.00882965	-0.987877		97.1566	34.3386	-0.477018	9.88769e-56	-1.09704	22.7174	-1.2588	7.90381e-17	-1.78656		17.6707	17.5502	0	0.00129114	0.681281
NCU02098	G/U mismatch-specific DNA glycosylase	74.9407	14.4329	-1.24217	1.36249e-36	-2.15626	18.2373	0	2.32747e-10	-1.1391		27.3141	26.0469	0	0.00625363	0.321463	10.2697	-0.568491	3.31994e-25	-1.15688		76.7177	11.3361	-1.2353	9.34094e-43	-2.02947
NCU02099	hypothetical protein	134.72	260.876	0.157827	2.21081e-05	1.01811	369.392	0.894078	8.93297e-19	2.20832		209.716	471.644	0.955076	1.93438e-40	1.53419	664.007	1.2791	2.02142e-72	1.88837		590.45	982.636	0.212022	1.15077e-07	1.32804
NCU02100	LMBR1 domain-containing protein 1	16.6395	13.3741	0	0.457465	-0.165921	21.2263	0	0.00906272	1.05071		25.658	25.6911	0	3.70645e-07	0.394234	38.3585	0.205898	2.66914e-27	0.819402		42.0427	35.0361	0	5.63027e-06	0.417501
NCU02101	hypothetical protein	1.02535	0.685684	0	0.195704	-0.381029	0.449689	0	0.461418	-0.282483		0.685934	0.477004	0	0.743745	-0.109063	1.02957	0	0.0123949	0.766045		0.727281	0.440013	0	0.911461	-0.0409019
NCU02103	DNA-directed RNA polymerase II largest subunit	17.1558	12.6228	0	0.0535625	-0.277466	13.7792	0	0.0481373	0.529502		13.2185	14.128	0	0.000108888	0.478872	16.9526	0.0363013	3.88303e-10	0.594483		15.2147	15.3116	0	2.7281e-05	0.664534
NCU02104	WD domain-containing protein	4.1144	4.29919	0	0.322163	0.204963	1.54547	0	0.0684179	-0.514335		3.21135	1.79891	0	0.0743771	-0.409756	2.03254	0	0.0856454	-0.403254		2.51603	1.1479	0	0.227919	-0.387724
NCU02105	tRNA(His) guanylyltransferase	5.83543	6.65119	0	0.134545	0.325716	0.590445	-0.396898	1.21911e-07	-2.12638		3.40545	1.43426	-0.10256	0.0075579	-0.75307	1.29859	-0.16217	0.00057491	-1.06711		3.75171	0.634504	-0.479512	2.48872e-06	-1.70521
NCU02106	hypothetical protein	7.98527	10.3559	0	0.157633	0.440614	5.83649	0	0.228892	0.372108		6.5845	4.81889	0	0.782191	-0.0509274	10.8768	0.215339	2.91865e-09	0.950208		3.79152	2.6737	0	0.616456	0.147529
[truncated: 7,880 more rows]

## Sheet: vs. cre-1
Sheet 2 Gene expression profile and differential analysis of the Δ2hgt; Δcre-1 mutant vs. Δcre-1
[truncated: 9,731 more rows]
