# Supplementary material for: Identification and characterization of the glucose dual-affinity transport system in Neurospora crassa: pleiotropic roles in nutrient transport, signaling, and carbon catabolite repression
Source: Biotechnol Biofuels. 2017 Jan 19;10:17. doi: 10.1186/s13068-017-0705-4 (PMC5244594; doi:10.1186/s13068-017-0705-4)
Supplement: Supplementary file 11 — Additional file 11: Table S5. Hierarchical clustering and functional category analysis of differentially expressed genes in Δ2hgt vs. the WT. Sheet 1: expression clustering and functional annotation of the 629 genes upregulated in Δ2hgt vs. the WT; sheet 2: functional category analysis of genes up/downregulated in Δ2hgt vs. the WT; sheet 3: expression profile and functional annotation of the major documented genes in the conidiation process of N. crassa. [file 13068_2017_705_MOESM11_ESM.xlsx]

## Sheet: UpregulatedClustering
Sheet 1 Expression clustering and functional annotation of the 629 upregulated genes in Δ2hgt vs. WT
Locus	annotation	CAZy family	CAZy substrate/activity	Transporter type	Kinase family	Carbon metabolism	wt_40h_1	wt_54h_1	wt_72h_1	Δ2hgt_40h_1	Δ2hgt_54h_1	Δ2hgt_72h_1	cluster	Upregulated time point	Up in Δ2hgt; Δcre-1 vs. Δcre-1	Up in Δ2hgt; Δcre-1 vs. WT
NCU11353	D-xylulose kinase					pentose phosphate pathway	0.175119	-0.260925	-0.668285	0.217052	0.613896	-0.175119	C1	-----, 54h, -----
NCU10042	embden-meyerhof pathway-7					glycolysis	-0.1883	-0.528517	-0.577844	0.1883	0.350385	0.439411	C1	-----, 54h, 72h	Up	Up
NCU07807	fructose bisphosphate aldolase					glycolysis	-0.089954	-0.349137	-0.858431	0.319893	0.089954	0.150612	C1	-----, 54h, 72h	Up	Up
NCU07550	triosephosphate isomerase					glycolysis	-0.111463	-0.446432	-0.828947	0.226323	0.193586	0.111463	C1	-----, 54h, 72h	Up	Up
NCU07281	glucose-6-phosphate isomerase					glycolysis	0.169473	-0.169473	-0.915014	0.183859	0.198909	-0.178714	C1	-----, -----, 72h
NCU00575	glucokinase					glycolysis	-0.089365	-0.307774	-0.487308	0.75439	0.287627	0.089365	C1	40h, 54h, 72h	Up	Up
NCU07027	glycogen phosphorylase					glycogen metabolism	0.143209	-0.170591	-0.955381	0.137559	0.096732	-0.096732	C1	-----, -----, 72h
NCU02850	alcohol dehydrogenase					fermentation	0.270117	0.127302	-0.849347	0.327608	-0.256727	-0.127302	C1	-----, -----, 72h
NCU10045	pectinesterase	CE8	pectin				0.447735	0.01067	-0.760329	0.468541	-0.01067	-0.040924	C1	-----, -----, 72h	Up
NCU09976	rhamnogalacturonan acetylesterase	CE12	pectin				0.352631	-0.003015	-0.819574	0.406038	0.003015	-0.197647	C1	-----, -----, 72h	Up
NCU09775	alpha-N-arabinofuranosidase	GH54	hemicellulose/pectin				0.324838	0.060531	-0.850148	-0.21701	0.342502	-0.060531	C1	-----, -----, 72h	Up	Up
NCU09764	hypothetical protein	GH131,CBM1	other CAZy				0.331152	0.063387	-0.830347	0.394239	-0.063387	-0.193394	C1	-----, -----, 72h	Up
NCU09702	endo-beta-1,6-galactanase	GH30	other CAZy				0.278709	-0.169747	-0.76925	0.282188	0.169747	-0.43968	C1	-----, 54h, 72h	Up
NCU09680	glycosylhydrolase family 6-2	GH6,CBM1	cellulose				0.389857	0.019875	-0.819502	0.415804	-0.019875	-0.052387	C1	-----, -----, 72h	Up	Up
NCU09664	acetylxylan esterase	CE5	other CAZy				0.127171	0.22065	-0.966316	0.012175	-0.012175	-0.032839	C1	-----, -----, 72h	Up	Up
NCU09582	chitin deacetylase	CE4	other CAZy				0.272048	0.021727	-0.913624	0.286017	-0.021727	-0.092369	C1	-----, -----, 72h	Up	Up
NCU09491	feruloyl esterase B	CE1	hemicellulose/pectin				0.086821	-0.019401	-0.979751	0.019401	0.16524	-0.067032	C1	-----, -----, 72h	Up	Up
NCU09416	cellulose-binding GDSL lipase/acylhydrolase	CE16,CBM1	other CAZy				0.266301	-0.084167	-0.897806	0.304572	0.084167	-0.126868	C1	-----, -----, 72h	Up	Up
NCU09170	alpha-N-arabinofuranosidase II	GH43	pectin				0.190442	-0.157028	-0.906784	0.246226	0.157028	-0.177571	C1	-----, 54h, 72h	Up	Up
NCU09023	laccase 2	AA1	AA				0.271845	-0.193809	-0.89509	0.290328	0.039129	-0.039129	C1	-----, -----, 72h	Up	Up
NCU08785	fungal cellulose binding domain-containing protein	CE1	hemicellulose/pectin				0.125043	-0.125043	-0.936653	0.177924	-0.207486	0.129233	C1	-----, -----, 72h	Up	Up
NCU08760	glycosylhydrolase family 61-5	AA9,CBM1	AA				0.264253	0.015954	-0.893797	0.361213	-0.017715	-0.015954	C1	-----, -----, 72h	Up	Up
NCU08412	endo-beta-1,4-mannanase	GH5	hemicellulose				0.022191	-0.136383	-0.889129	0.323404	0.292018	-0.022191	C1	-----, -----, 72h		Up
NCU08176	pectate lyase A	PL3	pectin				0.240391	0.146249	-0.73896	0.407463	-0.432836	-0.146249	C1	-----, -----, 72h		Up
NCU08087	hypothetical protein	GH26	hemicellulose				0.383552	-0.027705	-0.792691	0.440665	0.027705	-0.169733	C1	-----, -----, 72h
NCU07898	endoglucanase IV	AA9	AA				0.227953	-0.207244	-0.763311	0.528497	-0.146859	0.146859	C1	-----, -----, 72h	Up	Up
NCU07326	hypothetical protein	GH43	hemicellulose/pectin				0.26349	0.04269	-0.904152	0.290049	-0.04269	-0.159086	C1	-----, -----, 72h	Up	Up
NCU07225	glycosylhydrolase 11-2	GH11,CBM1	hemicellulose				0.261803	-0.065244	-0.873928	0.404236	0.004748	-0.004748	C1	-----, -----, 72h	Up	Up
NCU07190	glycosylhydrolase family 6-3	GH6	cellulose				-0.193242	-0.314437	-0.663534	0.550392	0.193242	0.288507	C1	40h, 54h, 72h	Up	Up
NCU07067	glycosylhydrolase 47-5	GH47	other CAZy				0.309927	0.25728	-0.692337	-0.380628	0.383865	-0.25728	C1	-----, -----, 72h	Up	Up
NCU07050	hypothetical protein	GHnc,CBM13	other CAZy				0	-0.683199		0.621585	0.302381	-0.235449	C1	-----, 54h, -----	Up	Up
NCU06326	pectate lyase 1	PL1	pectin				0.341776	-0.054706	-0.586581	0.668389	0.054706	-0.293908	C1	40h, -----, -----	Up
NCU05965	arabinosidase	GH43	pectin				-0.026909	0.026909	-0.437462	0.702083	0.333216	-0.450805	C1	40h, 54h, -----	Up	Up
NCU05955	Cel74a	GH74,CBM1	hemicellulose				0.305401	0.04501	-0.828903	0.441992	-0.04501	-0.142277	C1	-----, -----, 72h	Up	Up
NCU05924	glycosylhydrolase family 10-1	GH10	hemicellulose				0.102465	-0.076906	-0.967729	0.076906	-0.150331	0.13628	C1	-----, -----, 72h	Up	Up
NCU05819	DUF1237 domain-containing protein	GH125	other CAZy				0.229358	0.275189	-0.826556	-0.222669	0.222669	-0.298843	C1	-----, -----, 72h
NCU05598	ascus development-1	PL4	pectin				0.299511	-0.167483	-0.874133	0.285189	0.13565	-0.13565	C1	-----, -----, 72h	Up	Up
NCU05159	acetylxylan esterase	CE5,CBM1	other CAZy				0.444931	-0.063252	-0.847559	0.275707	-0.042807	0.042807	C1	-----, -----, 72h	Up
NCU05121	glycosylhydrolase family 45-1	GH45,CBM1	cellulose				0.276819	0.128592	-0.920851	0.098166	-0.098166	-0.198985	C1	-----, -----, 72h
NCU05104	glycosylhydrolase family 7-4	GH7	cellulose				-0.226955	-0.12539	-0.634518	0.12539	0.219235	0.682913	C1	-----, 54h, 72h	Up	Up
NCU05057	glycosylhydrolase family 7-1	GH7	cellulose				-0.006817	-0.135617	-0.978404	0.12532	0.092387	0.006817	C1	-----, -----, 72h	Up	Up
NCU04997	glycosylhydrolase family 10-3	GH10,CBM1	hemicellulose				0.366922	-0.049105	-0.275085	0.887022	0.015441	-0.015441	C1	40h, -----, -----
NCU04952	glycosyl hydrolase family 3-4	GH3	cellulose				-0.030348	-0.129767	-0.959169	0.184498	0.030348	0.16515	C1	-----, -----, 72h	Up	Up
NCU04947	LysM domain-containing protein	GH55	other CAZy				0.275752	-0.674411	-0.41993	0.313927	0.343802	-0.275752	C1	-----, 54h, -----	Up
NCU04870	acetyl xylan esterase	CE1	hemicellulose				0.184295	0.106143	-0.954423	0.058586	-0.058586	-0.192302	C1	-----, -----, 72h	Up
NCU04854	glycosylhydrolase family 7-2	GH7	cellulose				0.166736	-0.030051	-0.900834	0.37793	0.030051	-0.126729	C1	-----, -----, 72h	Up	Up
NCU04674	glycosylhydrolase family 31-3	GH31	hemicellulose				0.254892	-0.282693	-0.8192	0.397228	0.114535	-0.114535	C1	-----, 54h, 72h	Up	Up
NCU04265	invertase	GH32,CBM38	other CAZy				-0.281421	-0.359334	-0.591517	0.40108	0.281421	0.44914	C1	40h, 54h, 72h	Up	Up
NCU03328	glycosylhydrolase family 61-6	AA9	AA				-0.020675	-0.129575	-0.958285	0.194215	0.020675	0.162253	C1	-----, -----, 72h	Up	Up
NCU03181	acetylxylan esterase	CEnc	other CAZy				0.105922	-0.121143	-0.888458	0.429703	0.007143	-0.007143	C1	-----, -----, 72h	Up
NCU03000	glycosylhydrolase family 61-8	AA9	AA				-0.243507	-0.070427	-0.796434	0.235694	0.070427	0.490841	C1	-----, -----, 72h	Up	Up
NCU02916	glycosylhydrolase family 61-3	AA9,CBM1	AA				0.452808	0.037088	-0.726998	0.507354	-0.037088	-0.07925	C1	-----, -----, 72h	Up	Up
NCU02855	glycosylhydrolase family 11-1	GH11	hemicellulose				-0.115709	0.158222	-0.898269	0.115709	-0.259481	0.271977	C1	-----, -----, 72h		Up
NCU02344	fungal cellulose binding domain-containing protein	AA9	AA				0.35529	-0.020438	-0.696488	0.621916	0.020438	-0.032518	C1	-----, -----, 72h	Up	Up
NCU02240	glycosylhydrolase family 61-1	AA9,CBM1	AA				0.38699	0.051138	-0.771344	0.49252	-0.051138	-0.086379	C1	-----, -----, 72h
NCU02184	chitinase-1	GH18	other CAZy				0.345479	-0.242553	-0.594215	0.435685	0.242553	-0.469114	C1	-----, 54h, -----	Up
NCU01050	glycosylhydrolase family 61-4	AA9	AA				0.201548	-0.105329	-0.910436	0.219918	0.105329	-0.24481	C1	-----, -----, 72h
NCU00985	hydrolase	GH2	hemicellulose/pectin				-0.050675	-0.250152	-0.944341	0.092585	0.050675	0.178707	C1	-----, -----, 72h	Up	Up
NCU00972	arabinogalactan endo-1,4-beta-galactosidase	GH53	pectin				-0.16344	-0.274134	-0.817616	0.419166	0.165015	0.16344	C1	40h, 54h, 72h	Up	Up
NCU00937	beta-glucuronidase	GH79	pectin				0.313937	0.124956	-0.890168	-0.124956	0.147627	-0.23669	C1	-----, -----, 72h
NCU00836	glycosylhydrolase family 61-7	AA9,CBM1	AA				0.292598	0.056136	-0.839981	0.437003	-0.107441	-0.056136	C1	-----, -----, 72h	Up	Up
NCU00762	glycosylhydrolase family 5-1	GH5,CBM1	cellulose				0.138201	-0.076516	-0.922667	0.333613	0.076516	-0.081114	C1	-----, -----, 72h		Up
NCU00710	acetyl xylan esterase	CE1,CBM1	hemicellulose				0.214821	0.058923	-0.850377	0.455511	-0.058923	-0.127581	C1	-----, -----, 72h	Up
NCU00449	hypothetical protein	GH131	other CAZy				0.173131	-0.030308	-0.982394	0.060151	-0.013996	0.013996	C1	-----, -----, 72h	Up	Up
NCU00206	cellobiose dehydrogenase-1	AA8,AA3,CBM1	AA				0.342545	0.061752	-0.813133	0.448139	-0.114116	-0.061752	C1	-----, -----, 72h	Up	Up
NCU08439	leptomycin B resistance protein pmd1			ABC; ATP-Dependent			0.01812	0.051624	-0.359028	0.876777	-0.01812	-0.314706	C1	40h, -----, -----	Up	Up
NCU01810	hypothetical protein			MC; Secondary Transporter			0.118783	-0.102071	-0.860871	-0.388854	0.102071	0.269716	C1	-----, -----, 72h
NCU09678	MFS transporter			MFS; Secondary Transporter			0.222744	-0.061069	-0.885676	0.061069	-0.391835	0.070492	C1	-----, -----, 72h		Up
NCU07199	major myo-inositol transporter iolT			MFS; Secondary Transporter			-0.424843	-0.153835	-0.773744	0.253746	0.33032	0.153835	C1	-----, 54h, 72h	Up	Up
NCU06522	MFS maltose permease			MFS; Secondary Transporter			-0.407194	-0.306327	-0.55474	0.468935	0.344796	0.306327	C1	40h, 54h, 72h	Up	Up
NCU06519	multidrug transporter			MFS; Secondary Transporter			-0.129765	0.453879	-0.733207	-0.073087	0.478412	0.073087	C1	-----, -----, 72h
NCU06305	tartrate transporter			MFS; Secondary Transporter			0.004269	-0.132713	-0.968439	0.005974	0.210809	-0.004269	C1	-----, 54h, 72h	Up
NCU06132	siderophore iron transporter			MFS; Secondary Transporter			0.068941	-0.068941	-0.548354	0.800089	0.091459	-0.203214	C1	40h, -----, -----	Up	Up
NCU04446	hypothetical protein			MFS; Secondary Transporter			0.315146	-0.08675	-0.848417	0.328287	0.08675	-0.240933	C1	-----, -----, 72h
NCU04391	MFS aflatoxin efflux pump			MFS; Secondary Transporter			-0.011701	0.307379	-0.933779	-0.098858	0.153392	0.011701	C1	-----, -----, 72h
NCU01968	MFS transporter			MFS; Secondary Transporter			-0.519777	-0.195316	-0.683964	0.258373	0.195316	0.344922	C1	-----, -----, 72h
NCU01633	hexose transporter glt-1			MFS; Secondary Transporter			-0.390179	-0.342637	-0.430578	0.342637	0.409977	0.509393	C1	40h, 54h, 72h	Up	Up
NCU10987	MFS transporter Fmp42			MFS; Secondary Transporter			-0.050039	0.050039	-0.63979	0.615392	0.451408	-0.056425	C1	40h, 54h, 72h		Up
NCU04195	purine-cytosine permease FCY21			NCS1; Secondary Transporter			-0.201238	-0.579981	-0.582514	0.201238	0.447039	0.208475	C1	-----, 54h, 72h	Up	Up
NCU06032	long-chain fatty acid transporter			Unclassified			0.204712	-0.204712	-0.784125	0.31025	0.318948	-0.321482	C1	-----, 54h, -----
NCU01904	2-deoxy-D-gluconate 3-dehydrogenase						0.277635	-0.164781	-0.737622	0.548299	0.159763	-0.159763	C1	-----, 54h, 72h
NCU04419	2-oxoglutarate-dependent ethylene/succinate-forming enzyme						-0.093357	-0.553641	-0.730567	0.099203	0.363979	0.093357	C1	-----, 54h, -----
NCU08434	5-methyltetrahydropteroyltriglutamate-homocysteine methyltransferase						0.45394	-0.22707	-0.699161	0.498452	0.050478	-0.050478	C1	-----, -----, 72h
NCU08199	6-hydroxy-D-nicotine oxidase						-0.07078	-0.128305	-0.968218	0.086595	0.169035	0.07078	C1	-----, -----, 72h
NCU02712	acetate kinase						0.304606	0.023737	-0.85115	-0.252302	0.343477	-0.023737	C1	-----, -----, 72h
NCU04340	acetyltransferase						-0.093972	0.348583	-0.486731	0.093972	-0.635436	0.469193	C1	-----, -----, 72h
NCU08167	aerobactin siderophore biosynthesis protein iucB						-0.002168	-0.499318	-0.660952	0.002168	0.127446	0.545501	C1	-----, 54h, 72h
NCU07053	aldehyde dehydrogenase						0.323676	-0.21243	-0.86509	0.221711	0.162127	-0.162127	C1	-----, -----, 72h	Up	Up
NCU08398	aldose 1-epimerase						0.243968	0.066731	-0.910012	0.236612	-0.066731	-0.217866	C1	-----, -----, 72h
NCU02904	alpha/beta hydrolase fold protein						0.20112	-0.303408	-0.438839	0.739771	0.295303	-0.20112	C1	-----, 54h, -----	Up
NCU08162	arginine-10						-0.026113	-0.516436	-0.754103	0.359633	0.184183	0.026113	C1	-----, 54h, 72h		Up
NCU05410	arginine-5						0.082657	-0.352995	-0.748341	0.502633	0.221529	-0.082657	C1	-----, 54h, 72h	Up	Up
NCU09798	aryl-alcohol dehydrogenase						0.275813	-0.185567	-0.418855	0.780756	0.185567	-0.264646	C1	40h, -----, -----		Up
NCU06327	benzoate 4-monooxygenase cytochrome P450						0.291594	-0.115381	-0.6742	0.534184	0.115381	-0.38529	C1	-----, 54h, -----	Up	Up
NCU07267	blue light-induced-3						0.453165	0.244431	-0.766093	-0.152055	0.152055	-0.31899	C1	-----, -----, 72h
NCU06207	C-5 sterol desaturase						-0.039163	-0.027433	-0.832952	0.027433	0.541478	0.099766	C1	-----, 54h, 72h	Up
NCU07899	CAIB/BAIF family protein						0.284539	-0.114856	-0.79237	0.490902	-0.154335	0.114856	C1	-----, -----, 72h	Up	Up
NCU09212	calcium/calmodulin-dependent kinase-4				CAMK		-0.165331	-0.049448	-0.171851	0.875137	0.415185	0.049448	C1	40h, -----, -----
NCU08042	cellulose degradation regulator-2						0.23961	0.154541	-0.820809	0.37309	-0.154541	-0.286179	C1	-----, -----, 72h		Up
NCU07314	CinY protein						0.044065	-0.044065	-0.335871	0.802155	0.103349	-0.478721	C1	40h, -----, -----	Up	Up
NCU01258	cyanase						0.415749	0.093407	-0.874923	0.127655	-0.093407	-0.167082	C1	-----, -----, 72h
NCU05037	dihydrodipicolinate synthetase						0.173993	0.013205	-0.761533	-0.013205	-0.014485	0.623887	C1	-----, -----, 72h
NCU07120	DUF1264 domain-containing protein						0.265645	-0.083443	-0.782423	0.555525	-0.028942	0.028942	C1	-----, -----, 72h
NCU00183	DUF185 domain-containing protein						0.116885	-0.33161	-0.723298	0.217531	-0.116885	0.540585	C1	-----, -----, 72h
NCU05525	DUF833 domain-containing protein						-0.179465	-0.401047	-0.690331	0.491716	0.179465	0.237495	C1	40h, 54h, 72h
NCU08173	early conidial development-2						0.225123	-0.075055	-0.27481	0.893029	0.075055	-0.255013	C1	40h, -----, -----	Up	Up
NCU04817	electron transfer protein 1						-0.060465	-0.484821	-0.803063	0.15296	0.298882	0.060465	C1	-----, 54h, 72h		Up
NCU07474	ergot alkaloid biosynthetic protein A						0.511425	0.105242	-0.754163	0.252412	-0.105242	-0.289515	C1	-----, -----, 72h
NCU04343	ergothioneine-1						0.129357	-0.129357	-0.927214	0.153164	0.25026	-0.143937	C1	-----, 54h, 72h	Up	Up
NCU05188	FAD monooxygenase						0.227988	-0.231595	-0.522789	0.785974	0.040757	-0.040757	C1	40h, -----, 72h	Up	Up
NCU09026	feruloyl esterase B						0.103518	0.303266	-0.597388	-0.662565	0.301219	-0.103518	C1	-----, -----, 72h	Up	Up
NCU09429	flavin-containing monooxygenase						0.547354	0.341959	-0.751937	0.059443	-0.059443	-0.10484	C1	-----, -----, 72h
NCU02096	flavohemoglobin						-0.603903	0.086438	-0.55583	0.559986	-0.051474	0.051474	C1	40h, -----, -----
NCU09705	GAL10						0.214143	-0.048255	-0.854281	0.333097	0.048255	-0.329751	C1	-----, -----, 72h
NCU08687	galactokinase						0.329301	-0.008128	-0.73512	0.570946	0.008128	-0.158263	C1	-----, -----, 72h
NCU06803	glutamate decarboxylase						0.108317	0.107706	-0.850481	-0.451484	0.194707	-0.107706	C1	-----, -----, 72h
NCU04039	GNAT family N-acetyltransferase						-0.150782	-0.224314	-0.752444	0.532712	0.150782	0.232935	C1	-----, -----, 72h	Up	Up
NCU03731	HAD superfamily hydrolase						0.157659	0.036488	-0.879292	0.437823	-0.087386	-0.036488	C1	-----, -----, 72h
NCU03173	HAD superfamily hydrolase						0.258757	-0.058131	-0.808472	0.454294	-0.257443	0.058131	C1	-----, -----, 72h
NCU04987	hemolysin-III channel protein Izh2						0.210053	-0.210053	-0.59704	0.601068	0.251567	-0.361566	C1	-----, 54h, -----
NCU03533	heterokaryon incompatibility-6						0.104185	-0.355445	-0.871568	0.280491	0.116802	-0.104185	C1	-----, -----, 72h
NCU07221	high conidial production-1						-0.030489	-0.501015	-0.46914	0.685097	0.240155	0.030489	C1	40h, 54h, 72h	Up	Up
NCU03086	HpcH/HpaI aldolase/citrate lyase family protein						0.298705	-0.006922	-0.816692	0.352552	0.006922	-0.345543	C1	-----, -----, 72h
NCU04086	hydrolase						0.257426	-0.203658	-0.67595	0.480625	0.203658	-0.403572	C1	-----, 54h, -----	Up
NCU16363	hypothetical protein						-0.030459	0.23626	-0.820399	0.030459	-0.171682	0.48969	C1	-----, -----, 72h
NCU12068	hypothetical protein						-0.00323	0.00323	-0.620838	0.281856	0.641719	-0.351131	C1	-----, 54h, -----
NCU11383	hypothetical protein						0.452107	0.088573	-0.831782	-0.088573	-0.23315	0.183544	C1	-----, -----, 72h
NCU11278	hypothetical protein						0.378007	0.093338	-0.813807	0.408607	-0.093338	-0.102202	C1	-----, -----, 72h
NCU11172	hypothetical protein						0.017114	-0.150857	-0.686884	0.448432	0.551141	-0.017114	C1	-----, 54h, 72h	Up
NCU10687	hypothetical protein						0.322269	-0.159031	-0.597098	0.548101	0.159031	-0.434304	C1	-----, 54h, -----
NCU10056	hypothetical protein						-0.08385	-0.143395	-0.284031	0.830858	0.440884	0.08385	C1	40h, -----, -----	Up	Up
NCU09957	hypothetical protein						-0.157851	0.097607	-0.614037	-0.097607	0.242081	0.721376	C1	-----, -----, 72h		Up
NCU09717	hypothetical protein						0.464132	0.104553	-0.767707	0.363184	-0.104553	-0.203575	C1	-----, -----, 72h
NCU09681	hypothetical protein						0.393604	0.023988	-0.784169	0.477176	-0.023988	-0.036152	C1	-----, -----, 72h	Up
NCU09556	hypothetical protein						-0.138464	-0.216399	-0.334796	0.868646	0.21953	0.138464	C1	40h, -----, -----	Up	Up
NCU09524	hypothetical protein						0.284796	0.03789	-0.803372	0.488371	-0.03789	-0.179182	C1	-----, -----, 72h
NCU09356	hypothetical protein						-0.049585	0.241246	-0.915734	-0.095876	0.049585	0.298532	C1	-----, -----, 72h
NCU09344	hypothetical protein						-0.164672	-0.286702	-0.772034	0.479196	0.164672	0.194687	C1	-----, -----, 72h	Up	Up
NCU09329	hypothetical protein						-0.362956	0.019571	-0.734106	0.518888	-0.019571	0.243598	C1	-----, -----, 72h
NCU09185	hypothetical protein						0.224165	-0.068161	-0.826152	0.068161	-0.478674	0.169715	C1	-----, -----, 72h
NCU09024	hypothetical protein						0.224674	-0.228586	-0.844023	0.403336	0.105394	-0.105394	C1	-----, 54h, 72h	Up	Up
NCU08839	hypothetical protein						0.253986	-0.415581	-0.753846	0.092697	0.421087	-0.092697	C1	-----, 54h, -----	Up
NCU08624	hypothetical protein						0.480017	-0.079109	-0.787462	0.370705	0.053879	-0.053879	C1	-----, -----, 72h	Up	Up
NCU08495	hypothetical protein						-0.071555	-0.348459	-0.315059	0.526918	0.701022	0.071555	C1	-----, 54h, -----	Up	Up
NCU08475	hypothetical protein						-0.206301	-0.453931	-0.265304	0.500358	0.622963	0.206301	C1	40h, 54h, -----	Up	Up
NCU08391	hypothetical protein						-0.085299	-0.399937	-0.801387	0.221843	0.366146	0.085299	C1	-----, 54h, 72h
NCU08331	hypothetical protein						0.061597	-0.061597	-0.86487	0.1465	0.467763	-0.0644	C1	-----, -----, 72h		Up
NCU08330	hypothetical protein						-0.022417	0.00643	-0.938679	-0.00643	0.337702	0.065228	C1	-----, -----, 72h
NCU08282	hypothetical protein						0.115337	-0.115337	-0.657311	-0.25808	0.320056	0.61016	C1	-----, -----, 72h	Up	Up
NCU08185	hypothetical protein						0.0227	-0.288558	-0.784331	-0.0227	0.435025	0.33359	C1	-----, -----, 72h		Up
NCU08165	hypothetical protein						-0.421194	-0.185672	-0.771833	0.332401	0.217788	0.185672	C1	-----, -----, 72h	Up	Up
NCU08137	hypothetical protein						-0.019214	0.019214	-0.589205	0.048543	-0.413263	0.692066	C1	-----, -----, 72h
NCU08095	hypothetical protein						0.174845	-0.030704	-0.874978	0.030704	0.040997	-0.447522	C1	-----, -----, 72h		Up
NCU08037	hypothetical protein						0.16528	0.231616	-0.723458	-0.56532	-0.16528	0.220773	C1	-----, -----, 72h
NCU08017	hypothetical protein						0.448941	0.064831	-0.868723	0.067145	-0.064831	-0.175664	C1	-----, -----, 72h
NCU07977	hypothetical protein						-0.063513	-0.125826	-0.965023	0.132854	0.063513	0.164866	C1	-----, -----, 72h		Up
NCU07976	hypothetical protein						-0.186908	-0.096708	-0.698777	0.096708	0.247945	0.629758	C1	-----, -----, 72h		Up
NCU07897	hypothetical protein						0.382023	-0.056969	-0.721125	0.550259	-0.157356	0.056969	C1	-----, -----, 72h		Up
NCU07765	hypothetical protein						0.055497	-0.066794	-0.8184	0.487578	-0.055497	0.286126	C1	-----, -----, 72h
NCU07618	hypothetical protein						0.065287	0.400658	-0.868651	-0.248055	-0.065287	0.121914	C1	-----, -----, 72h
NCU07583	hypothetical protein						0.117922	-0.212744	-0.867191	0.180443	0.377291	-0.117922	C1	-----, 54h, 72h
NCU07336	hypothetical protein						0.043237	-0.088596	-0.942089	0.212172	-0.043237	0.236356	C1	-----, -----, 72h
NCU07226	hypothetical protein						-0.186315	-0.528945	-0.584453	0.229997	0.506267	0.186315	C1	-----, 54h, 72h	Up	Up
NCU07163	hypothetical protein						-0.668702	-0.096091	-0.678647	0.239031	0.129122	0.096091	C1	40h, -----, 72h	Up	Up
NCU07112	hypothetical protein						0.186354	-0.338859	-0.700688	0.504862	0.264329	-0.186354	C1	-----, 54h, -----
NCU07049	hypothetical protein						0.080663	-0.314319	-0.861161	0.2697	0.271761	-0.080663	C1	-----, 54h, 72h	Up	Up
NCU07033	hypothetical protein						0.489261	-0.192719	-0.458621	0.574181	0.192719	-0.382525	C1	-----, 54h, -----
NCU06967	hypothetical protein						0.174935	-0.21611	-0.208039	0.930027	0.08504	-0.08504	C1	40h, -----, -----
NCU06934	hypothetical protein						0.154989	-0.07391	-0.356907	0.758747	0.07391	-0.511834	C1	40h, -----, -----
NCU06912	hypothetical protein						0.320091	-0.132667	-0.590961	0.44748	0.132667	-0.559345	C1	-----, 54h, -----
NCU06911	hypothetical protein						0	-0.328619		0.552329	0.190346	-0.742099	C1	40h, 54h, -----	Up	Up
NCU06773	hypothetical protein						0.070395	0.367427	-0.861279	-0.208127	0.264515	-0.070395	C1	-----, -----, 72h
NCU06607	hypothetical protein						0.597295	0.072254	-0.608104	0.485131	-0.072254	-0.166295	C1	-----, -----, 72h	Up	Up
NCU06597	hypothetical protein						0.27225	0.240237	-0.878387	-0.177181	0.177181	-0.183893	C1	-----, -----, 72h
NCU06596	hypothetical protein						0.132129	-0.132129	-0.23535	0.898293	0.167656	-0.27323	C1	40h, -----, -----		Up
NCU06325	hypothetical protein						-0.122991	-0.062178	-0.917288	0.114787	0.350067	0.062178	C1	-----, -----, 72h	Up	Up
NCU06206	hypothetical protein						0.371046	-0.116261	-0.756927	0.504166	0.104132	-0.104132	C1	-----, -----, 72h	Up	Up
NCU06204	hypothetical protein						0.157491	-0.212889	-0.54875	0.653969	0.419845	-0.157491	C1	-----, 54h, -----	Up	Up
NCU06083	hypothetical protein						0.439763	-0.088791	-0.807911	0.208113	0.088791	-0.307911	C1	-----, -----, 72h	Up
NCU06001	hypothetical protein						0.359846	0.355419	-0.860295	-0.063719	0.003252	-0.003252	C1	-----, -----, 72h
NCU05928	hypothetical protein						0.552461	0.246713	-0.721634	-0.277984	0.133957	-0.133957	C1	-----, -----, 72h
NCU05914	hypothetical protein						0.284392	-0.177044	-0.743171	0.342251	0.177044	-0.432427	C1	-----, 54h, -----
NCU05864	hypothetical protein						0.250133	-0.018825	-0.897167	0.359557	-0.050354	0.018825	C1	-----, -----, 72h
NCU05859	hypothetical protein						0.20912	0.430275	-0.461689	-0.70204	0.180436	-0.180436	C1	-----, -----, 72h
NCU05854	hypothetical protein						0.15892	-0.15892	-0.727718	0.425148	0.295872	-0.389389	C1	-----, 54h, -----
NCU05840	hypothetical protein						0.205925	-0.149627	-0.952712	0.158383	0.035079	-0.035079	C1	-----, -----, 72h
NCU05712	hypothetical protein						0.117211	-0.117211	-0.543054	0.522196	0.321955	-0.548882	C1	-----, 54h, -----
NCU05652	hypothetical protein						0.081484	-0.13017	-0.863904	-0.081484	0.39711	0.256419	C1	-----, -----, 72h		Up
NCU05629	hypothetical protein						0.024812	-0.063518	-0.398136	0.648935	0.644287	-0.024812	C1	40h, 54h, -----
NCU05628	hypothetical protein						-0.06437	-0.174421	-0.758213	0.185532	0.06437	0.59328	C1	-----, -----, 72h
NCU05596	hypothetical protein						0.245522	0.271808	-0.851138	-0.361513	-0.073183	0.073183	C1	-----, -----, 72h		Up
NCU05567	hypothetical protein						0	-0.731315	-0.473865	0.472169	0.132989		C1	40h, 54h, -----
NCU05524	hypothetical protein						-0.084271	-0.264885	-0.853482	0.084271	0.173797	0.396228	C1	-----, -----, 72h	Up
NCU05381	hypothetical protein						0.053008	-0.053008	-0.884036	-0.284997	0.134782	0.336855	C1	-----, -----, 72h	Up	Up
NCU05311	hypothetical protein						-0.303813	-0.389842	-0.595714	0.43369	0.347069	0.303813	C1	-----, -----, 72h		Up
NCU05126	hypothetical protein						0.210184	-0.177227	-0.474802	0.671493	0.177227	-0.465472	C1	-----, 54h, -----
NCU05056	hypothetical protein						-0.00734	0.223871	-0.942249	0.00734	-0.089065	0.232396	C1	-----, -----, 72h
NCU04988	hypothetical protein						-0.159286	0.106679	-0.477041	0.594425	0.609063	-0.106679	C1	-----, 54h, -----		Up
NCU04960	hypothetical protein						-0.189632	-0.169559	-0.394092	0.777136	0.383785	0.169559	C1	40h, 54h, 72h	Up	Up
NCU04951	hypothetical protein						0.021464	-0.191537	-0.854397	-0.021464	0.237393	0.419574	C1	-----, -----, 72h	Up	Up
NCU04931	hypothetical protein						-0.05765	-0.217209	-0.91148	0.118669	0.31827	0.05765	C1	-----, -----, 72h
NCU04928	hypothetical protein						-0.175652	-0.475833	-0.3755	0.688234	0.311783	0.175652	C1	40h, 54h, 72h		Up
NCU04917	hypothetical protein						0.174515	-0.163445	-0.623414	0.342396	0.163445	-0.640497	C1	-----, 54h, -----
NCU04914	hypothetical protein						-0.131125	-0.427029	-0.814694	0.202034	0.131125	0.28056	C1	-----, 54h, 72h		Up
NCU04871	hypothetical protein						0.255739	0.111968	-0.953849	0.048734	-0.048734	-0.086505	C1	-----, -----, 72h		Up
NCU04675	hypothetical protein						0.267451	-0.213364	-0.873643	0.28241	0.141312	-0.141312	C1	-----, -----, 72h	Up
NCU04618	hypothetical protein						0.491228	0.380164	-0.753942	-0.200147	0.053304	-0.053304	C1	-----, -----, 72h
NCU04616	hypothetical protein						-0.01397	-0.40558	-0.823733	0.21561	0.01397	0.3318	C1	-----, -----, 72h		Up
NCU04601	hypothetical protein						-0.012089	0.355305	-0.802543	-0.442969	0.182124	0.012089	C1	-----, -----, 72h
NCU04467	hypothetical protein						-0.17615	0.410436	-0.735955	-0.401374	0.258369	0.17615	C1	-----, -----, 72h
NCU04284	hypothetical protein						-0.224096	-0.520663	-0.552329	0.349954	0.224096	0.44826	C1	-----, 54h, 72h	Up	Up
NCU04266	hypothetical protein						0.063376	-0.063376	-0.48452	0.645443	0.55783	-0.17157	C1	-----, 54h, -----		Up
NCU04085	hypothetical protein						0.080208	-0.080208	-0.933857	-0.256842	0.194337	0.106352	C1	-----, -----, 72h	Up
NCU04012	hypothetical protein						-0.055089	-0.172832	-0.950465	0.055089	0.203089	0.139392	C1	-----, 54h, 72h	Up	Up
NCU03960	hypothetical protein						-0.087638	-0.34823	-0.802618	0.087638	0.456065	0.105757	C1	-----, 54h, 72h	Up
NCU03950	hypothetical protein						-0.106325	-0.195052	-0.229048	0.845012	0.415735	0.106325	C1	40h, 54h, -----	Up	Up
NCU03805	hypothetical protein						0.124638	0.009125	-0.988415	0.084216	-0.015583	-0.009125	C1	-----, -----, 72h
NCU03780	hypothetical protein						0.098061	-0.015738	-0.892713	-0.415751	0.015738	0.141787	C1	-----, -----, 72h		Up
NCU03422	hypothetical protein						-0.174913	0.092016	-0.796557	-0.092016	0.226073	0.516585	C1	-----, -----, 72h	Up
NCU03383	hypothetical protein						0.00843	0.325435	-0.700398	-0.573174	-0.00843	0.273613	C1	-----, -----, 72h
NCU03373	hypothetical protein						0.15304	0.025433	-0.793647	-0.550138	-0.025433	0.206779	C1	-----, -----, 72h
NCU02932	hypothetical protein						0.114142	-0.114142	-0.851305	-0.224821	0.127518	0.427105	C1	-----, -----, 72h	Up	Up
NCU02915	hypothetical protein						0.059661	-0.376409	-0.727243	0.568915	-0.033242	0.033242	C1	-----, -----, 72h	Up	Up
NCU01944	hypothetical protein						0.084012	-0.10253	-0.697902	0.691971	-0.084012	0.09737	C1	-----, -----, 72h
NCU01943	hypothetical protein						-0.184606	-0.211997	-0.768482	0.184606	0.248442	0.484366	C1	-----, -----, 72h		Up
NCU01881	hypothetical protein						0.383332	0.072178	-0.909674	0.007417	-0.142234	-0.007417	C1	-----, -----, 72h
NCU01607	hypothetical protein						0.044081	-0.044081	-0.928246	-0.095405	0.242077	0.258397	C1	-----, -----, 72h
NCU01490	hypothetical protein						0.140142	-0.366254	-0.594077	0.516972	-0.140142	0.454302	C1	-----, -----, 72h	Up	Up
NCU01430	hypothetical protein						0.190628	-0.120418	-0.878716	0.120418	0.192797	-0.354045	C1	-----, -----, 72h	Up	Up
NCU01382	hypothetical protein						0.160896	-0.160896	-0.414005	0.550591	0.414273	-0.549593	C1	-----, 54h, -----
NCU01289	hypothetical protein						-0.085797	-0.25896	-0.488012	0.69286	0.447221	0.085797	C1	40h, 54h, 72h	Up
NCU01077	hypothetical protein						-0.014944	-0.163693	-0.607992	0.014944	0.294451	0.718611	C1	-----, -----, 72h
NCU01076	hypothetical protein						0.066016	-0.066016	-0.966484	0.0888	-0.201986	0.092241	C1	-----, -----, 72h		Up
NCU01075	hypothetical protein						-0.087786	0.06346	-0.806943	-0.06346	0.125748	0.563267	C1	-----, -----, 72h
NCU01049	hypothetical protein						0.087887	-0.180462	-0.902507	0.249969	0.273828	-0.087887	C1	-----, -----, 72h	Up	Up
NCU01009	hypothetical protein						0.179121	-0.143119	-0.722474	-0.47597	0.143119	0.422413	C1	-----, -----, 72h
NCU00537	hypothetical protein						-0.317884	-0.327271	-0.456958	0.317884	0.55268	0.420151	C1	-----, 54h, 72h		Up
NCU00496	hypothetical protein						0.011705	-0.426114	-0.784459	0.156524	0.42223	-0.011705	C1	-----, 54h, 72h
NCU00265	hypothetical protein						0.30035	-0.141221	-0.582317	0.579731	0.141221	-0.441273	C1	-----, 54h, -----
NCU00127	hypothetical protein						-0.032952	0.032952	-0.901303	-0.152912	0.398447	0.057785	C1	-----, -----, 72h		Up
NCU01094	isoamyl alcohol oxidase						0.151608	0.362388	-0.809794	-0.435485	0.011749	-0.011749	C1	-----, -----, 72h
NCU09227	kelch repeat-containing protein						0.203347	-0.325685	-0.890987	0.241628	0.012986	-0.012986	C1	-----, -----, 72h
NCU04983	lathosterol oxidase						-0.100879	-0.265417	-0.747548	0.335876	0.487402	0.100879	C1	-----, 54h, 72h	Up	Up
NCU09041	L-xylulose reductase						0.148421	0.048781	-0.866101	-0.048781	0.13731	-0.451915	C1	-----, -----, 72h
NCU02540	meiotic expression up-regulated protein 14						-0.172366	-0.107573	-0.878647	0.107573	0.387823	0.157223	C1	-----, 54h, 72h	Up	Up
NCU01598	methyltransferase						-0.44603	-0.171408	-0.601307	0.171408	0.365404	0.497197	C1	-----, -----, 72h	Up	Up
NCU08747	monooxygenase						-0.130573	-0.380553	-0.573323	0.626909	0.130573	0.315225	C1	40h, 54h, 72h	Up	Up
NCU07224	monooxygenase						0.377299	0.011233	-0.795663	0.456359	-0.126689	-0.011233	C1	-----, -----, 72h
NCU04158	nitrogen metabolite regulation						-0.201299	-0.139457	-0.340443	0.799959	0.405888	0.139457	C1	40h, 54h, -----		Up
NCU09345	no message in thiamine-1						-0.04966	-0.435774	-0.870945	0.205538	0.04966	0.066167	C1	-----, 54h, 72h	Up	Up
NCU01652	O-acetylhomoserine						-0.095033	-0.333368	-0.657448	0.28873	0.595987	0.095033	C1	-----, 54h, 72h	Up	Up
NCU05855	O-methyltransferase						0.184612	-0.184612	-0.802332	0.407415	0.221352	-0.270401	C1	-----, 54h, 72h
NCU08044	oxidoreductase						0.307498	0.004558	-0.856656	0.297564	-0.004558	-0.288096	C1	-----, -----, 72h
NCU05758	pheromone receptor-2						-0.475917	-0.367668	-0.352068	0.424234	0.352068	0.458743	C1	40h, 54h, 72h		Up
NCU05818	phosphatidyl synthase						0.194354	0.395711	-0.794336	-0.194354	0.273326	-0.249379	C1	-----, -----, 72h
NCU08153	phosphodiesterase/alkaline phosphatase D						0.25535	-0.035968	-0.611429	-0.112026	0.035968	0.738792	C1	-----, -----, 72h
NCU01376	phosphorus-2						0.225998	-0.279379	-0.73124	0.433953	0.311079	-0.225998	C1	-----, 54h, 72h	Up
NCU08643	phosphorus-3						0.107332	-0.107332	-0.820803	0.239704	0.220231	-0.444164	C1	-----, 54h, 72h	Up
NCU06524	protease inhibitor						-0.024724	-0.300388	-0.745604	0.024724	0.226101	0.549089	C1	-----, -----, 72h		Up
NCU06550	pyridoxine 1						0.037488	-0.426568	-0.253964	0.755931	0.423438	-0.037488	C1	40h, 54h, -----	Up	Up
NCU06585	Rad4 family protein						0.139191	-0.035026	-0.330491	0.865508	0.035026	-0.346185	C1	40h, -----, -----
NCU06521	RING-4						-0.215461	-0.297143	-0.688345	0.448548	0.37927	0.215461	C1	40h, 54h, 72h	Up	Up
NCU08611	rtg2-like						0.139556	-0.194173	-0.935131	0.260429	0.016248	-0.016248	C1	-----, -----, 72h
NCU08057	short chain dehydrogenase/reductase						0.063193	-0.149158	-0.913585	0.359236	0.077961	-0.063193	C1	-----, -----, 72h
NCU01861	short chain dehydrogenase/reductase family						0.635196	0.301448	-0.620254	-0.230155	0.184349	-0.184349	C1	-----, -----, 72h
NCU01107	short-chain dehydrogenase						0.321096	0.040358	-0.877081	-0.123459	0.330343	-0.040358	C1	-----, -----, 72h
NCU01905	sorbitol dehydrogenase						-0.003887	-0.30814	-0.807845	0.412644	0.286584	0.003887	C1	-----, 54h, 72h	Up	Up
NCU02133	superoxide dismutase-1						0.40842	-0.040388	-0.654834	0.614737	0.040388	-0.152387	C1	-----, -----, 72h
NCU06603	ThiJ/PfpI family protein						0.256605	0.159573	-0.832719	-0.013368	0.013368	-0.463586	C1	-----, -----, 72h		Up
NCU08268	TOR signaling pathway regulator						-0.173005	-0.427507	-0.809041	0.268151	0.175851	0.173005	C1	-----, 54h, 72h	Up	Up
NCU08409	tryptophan-3						0.032511	-0.456609	-0.696292	0.484911	0.263503	-0.032511	C1	-----, 54h, -----		Up
NCU05841	UMTA						0.508791	-0.065633	-0.623045	0.534036	0.065633	-0.24318	C1	-----, -----, 72h
NCU07353	UPF0499 protein						0.307167	-0.033435	-0.81434	-0.003116	0.003116	0.491286	C1	-----, -----, 72h	Up	Up
NCU07914	phosphoglycerate kinase					glycolysis	-0.429722	-0.527468	-0.120961	0.120961	0.55472	0.447368	C2	-----, 54h, 72h	Up	Up
NCU01728	6-phosphofructo-2-kinase					glycolysis	0.035531	-0.005838	-0.038635	0.993111	0.005838	-0.104436	C2	40h, -----, -----
NCU06005	glycerol kinase					gluconeogenesis	0.269695	-0.05556	0.05556	0.878381	-0.213578	-0.322368	C2	40h, -----, -----
NCU02193	cellular filament polypeptide					fermentation	-0.144378	-0.407994	-0.19542	0.144378	0.736791	0.459131	C2	-----, 54h, -----	Up
NCU01517	glucoamylase precursor	GH15,CBM20	other CAZy			glycogen metabolism	-0.152285	-0.292626	-0.457558	0.633023	0.152285	0.50785	C2	40h, 54h, 72h	Up	Up
NCU09805	glycosylhydrolase family 13-2	GH13	other CAZy				-0.339843	-0.28811	-0.344128	0.515126	0.28811	0.578544	C2	40h, 54h, 72h	Up	Up
NCU08746	starch binding domain-containing protein	CBM20	other CAZy				-0.293716	-0.284553	-0.449031	0.554812	0.284553	0.492286	C2	40h, 54h, 72h	Up	Up
NCU05751	cellulose-binding protein	CE3	other CAZy				-0.084051	0.03147	-0.515021	0.70424	-0.03147	0.479327	C2	40h, -----, 72h	Up	Up
NCU05317	glycosylhydrolase family 18-6	GH18,CBM18	other CAZy				0.029145	-0.17472	0.176727	0.934897	-0.25002	-0.029145	C2	40h, -----, -----
NCU04850	exo-beta-1,3-glucanase	GH55	other CAZy				-0.242095	-0.155046	-0.397046	0.535084	0.155046	0.670337	C2	40h, 54h, 72h	Up	Up
NCU00830	ctr copper transporter			Ctr; Ion Channels			-0.041332	-0.108767	-0.111923	0.608154	0.041332	0.776128	C2	-----, -----, 72h	Up	Up
NCU07428	copper transporter			Ctr; Ion Channels			0.122786	-0.122786	-0.296253	0.745223	-0.190409	0.538951	C2	-----, -----, 72h	Up	Up
NCU08325	phosphorus-5			MFS; Secondary Transporter			-0.374559	-0.294203	0.217646	0.076997	0.84494	-0.076997	C2	-----, 54h, -----
NCU05627	sugar transporter xyt-1			MFS; Secondary Transporter			-0.659165	-0.517697	-0.094257	0.383356	0.094257	0.364365	C2	40h, 54h, 72h	Up	Up
NCU04537	monosaccharide transporter			MFS; Secondary Transporter			0.072745	-0.072745	0.150272	0.888203	-0.108193	-0.407705	C2	40h, -----, -----	Up	Up
NCU01977	urea transporter			SSS; Secondary Transporter			-0.100139	-0.799622	-0.268167	0.271599	0.44144	0.100139	C2	-----, 54h, -----
NCU09020	hypothetical protein			TDT; Secondary Transporter			-0.486223	-0.604659	-0.302225	0.308561	0.302225	0.346533	C2	40h, 54h, 72h	Up	Up
NCU04065	potassium channel protein			VIC; Ion Channels			-0.457474	-0.198575	0.030323	-0.030323	0.644314	0.578192	C2	-----, 54h, 72h	Up	Up
NCU03497	plasma membrane iron permease			ZIP; Ion Channels			-0.436852	-0.192418	-0.461961	0.668072	0.192418	0.27456	C2	40h, -----, 72h	Up	Up
NCU06062	aerobactin siderophore biosynthesis protein iucB						0.04187	-0.017798	0.017798	0.934503	-0.107552	-0.335783	C2	40h, -----, -----	Up	Up
NCU06586	AN1 zinc finger protein						0.230284	-0.258765	-0.01042	0.907707	0.01042	-0.236348	C2	40h, -----, -----
NCU00147	ARD/ARD family protein						-0.08564	-0.836419	0.08564	0.296398	0.379049	-0.232818	C2	-----, 54h, -----	Up	Up
NCU02785	aromatic-8						-0.278684	-0.671674	-0.02958	0.02958	0.544336	0.416099	C2	-----, 54h, -----		Up
NCU09497	bifunctional D12/D15 fatty acid desaturase						0.313837	-0.173539	-0.028926	0.919721	0.028926	-0.154372	C2	40h, -----, -----
NCU02244	C2 domain-containing protein						-0.1384	-0.029804	0.029804	0.973723	0.084561	-0.154216	C2	40h, -----, -----
NCU00355	catalase-3						-0.366932	-0.599753	0.135508	0.697765	-0.01448	0.01448	C2	40h, -----, -----
NCU03781	CobW domain-containing protein						-0.74287	-0.388928	-0.109875	0.109875	0.32629	0.407762	C2	40h, 54h, -----		Up
NCU05561	copper metallothionein						-0.437184	-0.343613	-0.215755	0.215755	0.729942	0.254723	C2	-----, 54h, -----
NCU02157	COQ4						-0.167127	-0.47363	-0.211295	0.167127	0.73188	0.373522	C2	-----, 54h, -----
NCU01439	D-3-phosphoglycerate dehydrogenase 1						-0.249545	-0.762128	-0.216648	0.391813	0.330905	0.216648	C2	-----, 54h, -----		Up
NCU02432	DnaJ domain-containing protein						-0.12326	-0.198487	-0.520254	0.681356	0.12326	0.441936	C2	-----, -----, 72h	Up	Up
NCU00829	ferric reductase						0.036207	-0.036207	-0.128965	0.797729	-0.036899	0.585674	C2	-----, -----, 72h	Up	Up
NCU03660	FK506 suppressor Sfk1						-0.548824	-0.263204	0.267703	0.623818	0.263204	-0.31532	C2	40h, -----, -----	Up	Up
NCU03755	flavin dependent monooxygenase						-0.235894	-0.859145	-0.039959	0.039959	0.146467	0.42612	C2	-----, 54h, -----	Up	Up
NCU02475	glycine dehydrogenase						-0.381123	-0.263411	0.279529	0.134595	0.819141	-0.134595	C2	-----, 54h, -----		Up
NCU00300	G-protein-coupled receptor-5						-0.291035	-0.277995	-0.260673	0.433481	0.260673	0.717085	C2	-----, -----, 72h	Up	Up
NCU03661	GTPase-activating protein GYP7						-0.361285	-0.574943	-0.257	0.553304	0.257	0.317285	C2	-----, 54h, -----
NCU09364	heat shock protein 30						0.280491	-0.22232	0.062319	0.895554	-0.24923	-0.062319	C2	40h, -----, -----
NCU17250	hypothetical protein						-0.03475	-0.36879	-0.366052	0.436299	0.03475	0.732958	C2	-----, -----, 72h
NCU17074	hypothetical protein						-0.127338	-0.571229	0.127338	0.700922	-0.231379	0.310548	C2	40h, -----, -----		Up
NCU16856	hypothetical protein						-0.555216	-0.663444	0.263979	0.211221	0.304409	-0.211221	C2	-----, 54h, -----
NCU16848	hypothetical protein						-0.878509	-0.449027	0.005176	-0.005176	0.156054	0.046798	C2	40h, 54h, -----	Up	Up
NCU16819	hypothetical protein						-0.24181	-0.454452	-0.080813	0.648595	0.548875	0.080813	C2	-----, 54h, -----		Up
NCU16805	hypothetical protein						-0.487487	-0.359401	0.082836	-0.082836	0.45535	0.641966	C2	-----, 54h, 72h
NCU16755	hypothetical protein						0.084297	-0.004742	0.004742	0.876174	-0.426052	-0.208921	C2	40h, -----, -----
NCU16751	hypothetical protein						-0.295921	-0.150274	-0.294957	0.197427	0.150274	0.860982	C2	-----, -----, 72h
NCU16716	hypothetical protein						-0.469688	-0.180078	-0.415724	0.309195	0.180078	0.667914	C2	-----, -----, 72h
NCU16572	hypothetical protein						0.016311	-0.016311	0.04387	0.943383	-0.194149	-0.264344	C2	40h, -----, -----
NCU16562	hypothetical protein						-0.004249	-0.139291	-0.123712	0.97476	0.004249	0.122885	C2	40h, -----, -----
NCU16348	hypothetical protein						0.129508	-0.165749	0.343059	0.890116	-0.129508	-0.170257	C2	40h, -----, -----		Up
NCU16323	hypothetical protein						0.200905	-0.011995	0.011995	0.825488	-0.163134	-0.501305	C2	40h, -----, -----
NCU12067	hypothetical protein						-0.465711	-0.329758	-0.219552	0.298041	0.699384	0.219552	C2	-----, 54h, -----
NCU11222	hypothetical protein						0.102226	-0.146629	-0.555473	0.743638	-0.102226	0.309922	C2	-----, -----, 72h	Up	Up
NCU10865	hypothetical protein						-0.440989	-0.655549	0.220919	0.527836	0.155513	-0.155513	C2	40h, 54h, -----	Up	Up
NCU10470	hypothetical protein						-0.300421	-0.676256	0.042396	0.547312	0.386369	-0.042396	C2	-----, 54h, -----		Up
NCU10129	hypothetical protein						-0.529482	-0.519287	-0.108542	0.108542	0.29721	0.581458	C2	-----, 54h, -----	Up	Up
NCU10014	hypothetical protein						-0.405947	-0.168163	0.380448	0.430115	-0.670008	0.168163	C2	40h, -----, -----
NCU09986	hypothetical protein						-0.618022	-0.598748	-0.016129	0.477594	0.016129	0.175878	C2	40h, 54h, -----	Up	Up
NCU09676	hypothetical protein						-0.296381	-0.612733	-0.316025	0.467716	0.360895	0.296381	C2	-----, 54h, -----		Up
NCU09604	hypothetical protein						0.151638	-0.35895	-0.15104	0.897941	-0.097595	0.097595	C2	40h, -----, -----
NCU09565	hypothetical protein						-0.634259	-0.280464	-0.022602	0.397071	0.022602	0.600307	C2	40h, -----, 72h		Up
NCU09451	hypothetical protein						-0.530929	-0.167142	-0.368846	0.67397	0.167142	0.268248	C2	40h, -----, 72h		Up
NCU09448	hypothetical protein						-0.497912	-0.798244	0.030541	0.050768	0.332336	-0.030541	C2	-----, 54h, -----
NCU09277	hypothetical protein						-0.149835	-0.647396	-0.182051	0.642092	0.149835	0.300921	C2	40h, 54h, 72h	Up	Up
NCU09176	hypothetical protein						-0.098682	0.200778	0.098682	0.808779	-0.229982	-0.482904	C2	40h, -----, -----
NCU09163	hypothetical protein						-0.155532	-0.181351	0.748736	-0.241093	0.155532	0.547722	C2	-----, 54h, -----
NCU09017	hypothetical protein						-0.231503	-0.376051	-0.35608	0.652273	0.231503	0.446257	C2	40h, 54h, 72h		Up
NCU08745	hypothetical protein						-0.100073	-0.524013	-0.088316	0.668206	0.088316	0.503286	C2	40h, 54h, 72h	Up	Up
NCU08472	hypothetical protein						-0.681304	0.044225	0.402825	-0.044225	-0.58497	0.165699	C2	40h, -----, -----
NCU08431	hypothetical protein						-0.792442	0.220009	0.358312	-0.003683	-0.441833	0.003683	C2	40h, -----, -----
NCU08390	hypothetical protein						-0.370059	-0.738681	0.353537	-0.231363	0.231363	0.292165	C2	-----, 54h, -----		Up
NCU08193	hypothetical protein						-0.095704	-0.141534	-0.115333	0.741137	0.095704	0.631715	C2	-----, -----, 72h	Up	Up
NCU08184	hypothetical protein						-0.263902	-0.663323	0.540541	-0.075322	0.075322	0.432234	C2	-----, 54h, -----		Up
NCU08166	hypothetical protein						-0.411417	-0.315213	-0.25281	0.5001	0.25281	0.594518	C2	-----, -----, 72h		Up
NCU07978	hypothetical protein						-0.132173	-0.226413	-0.031519	0.100833	0.031519	0.958704	C2	-----, -----, 72h
NCU07891	hypothetical protein						-0.497506	-0.185632	0.655302	0.513618	-0.111366	0.111366	C2	40h, -----, -----
NCU07789	hypothetical protein						-0.436058	-0.182321	0.658615	-0.176042	0.176042	0.529959	C2	-----, 54h, -----
NCU07576	hypothetical protein						-0.201209	-0.43358	-0.186449	0.186449	0.721886	0.425297	C2	-----, 54h, -----		Up
NCU07337	hypothetical protein						-0.41348	-0.122494	-0.351922	0.40456	0.122494	0.715197	C2	40h, -----, 72h		Up
NCU07293	hypothetical protein						-0.33941	-0.772965	0.181211	0.410324	0.230839	-0.181211	C2	-----, 54h, -----
NCU07284	hypothetical protein						-0.298455	-0.19016	-0.027019	0.916466	0.18274	0.027019	C2	40h, -----, -----		Up
NCU07233	hypothetical protein						-0.662722	-0.687022	0.177434	-0.044722	0.044722	0.230905	C2	-----, 54h, -----
NCU07217	hypothetical protein						-0.696321	-0.433944	0.087355	-0.087355	0.466423	0.306622	C2	-----, 54h, -----	Up	Up
NCU07201	hypothetical protein						-0.40282	-0.153825	-0.036599	0.648071	0.036599	0.625619	C2	40h, -----, 72h		Up
NCU07108	hypothetical protein						-0.754442	-0.514871	-0.050455	0.347755	0.050455	0.199248	C2	40h, 54h, -----		Up
NCU06940	hypothetical protein						-0.63529	-0.472294	-0.241083	0.241083	0.327088	0.387449	C2	40h, 54h, 72h		Up
NCU06935	hypothetical protein						-0.038549	-0.248581	-0.374199	0.625605	0.038549	0.635476	C2	-----, -----, 72h		Up
NCU06731	hypothetical protein						0.13764	0.017739	-0.017739	0.96916	-0.035328	-0.199767	C2	40h, -----, -----
NCU06555	hypothetical protein						0.052677	-0.926008	0.205389	-0.052677	0.104201	-0.289685	C2	-----, 54h, -----
NCU06537	hypothetical protein						-0.26551	-0.448003	0.599879	-0.371643	0.26551	0.400412	C2	-----, 54h, -----
NCU06121	hypothetical protein						-0.650375	-0.59887	0.059173	-0.059173	0.382325	0.255324	C2	-----, 54h, -----	Up	Up
NCU06120	hypothetical protein						-0.379246	-0.371004	0.113226	-0.113226	0.745439	0.370416	C2	-----, 54h, -----	Up	Up
NCU05948	hypothetical protein						0.052239	-0.86573	-0.33403	-0.052239	0.267428	0.24892	C2	-----, 54h, -----
NCU05788	hypothetical protein						0.003578	-0.305728	0.947431	0.088829	-0.003578	-0.031446	C2	-----, 54h, -----
NCU05668	hypothetical protein						-3.2e-05	-0.075724	0.177163	0.97868	-0.071166	3.2e-05	C2	40h, -----, -----
NCU05563	hypothetical protein						-0.496563	-0.436203	-0.215135	0.270573	0.630378	0.215135	C2	-----, 54h, -----	Up	Up
NCU05541	hypothetical protein						-0.029012	-0.013955	-0.107839	0.982533	0.013955	0.147544	C2	40h, -----, -----
NCU05498	hypothetical protein						-0.013634	-0.742442	0.013634	-0.313417	0.51788	0.286318	C2	-----, 54h, -----		Up
NCU05341	hypothetical protein						-0.155637	-0.732105	-0.224867	0.155637	0.495782	0.34527	C2	-----, 54h, 72h	Up	Up
NCU05202	hypothetical protein						-0.360501	-0.153095	0.758975	0.520147	0.001533	-0.001533	C2	40h, -----, -----
NCU05128	hypothetical protein						-0.124274	-0.185688	-0.460838	0.376474	0.124274	0.761924	C2	-----, -----, 72h		Up
NCU04961	hypothetical protein						-0.311852	-0.452799	-0.384233	0.56996	0.311852	0.357742	C2	40h, 54h, 72h	Up	Up
NCU04830	hypothetical protein						-0.54073	-0.560014	-0.027238	0.027238	0.625801	0.029743	C2	-----, 54h, -----	Up	Up
NCU04667	hypothetical protein						-0.383554	-0.25815	-0.219868	0.229191	0.219868	0.798143	C2	40h, 54h, 72h	Up	Up
NCU04644	hypothetical protein						-0.191791	-0.66686	-0.143412	0.143412	0.595293	0.350723	C2	-----, 54h, -----		Up
NCU04360	hypothetical protein						-0.293487	-0.275344	0.682157	-0.266912	0.266912	0.479822	C2	-----, 54h, -----		Up
NCU04287	hypothetical protein						-0.269678	-0.232	-0.145435	0.14938	0.145435	0.899351	C2	-----, -----, 72h		Up
NCU04268	hypothetical protein						-0.471105	-0.47568	-0.094524	0.094524	0.611304	0.400283	C2	-----, 54h, -----
NCU04170	hypothetical protein						-0.43187	-0.08583	0.532233	0.08583	-0.705308	0.13425	C2	40h, -----, -----
NCU04167	hypothetical protein						-0.480923	-0.025272	0.568587	0.025272	-0.614131	0.258819	C2	40h, -----, -----
NCU04006	hypothetical protein						0.298901	-0.014603	0.014603	0.728637	-0.507214	-0.349362	C2	40h, -----, -----
NCU03673	hypothetical protein						-0.238574	-0.057687	0.022377	0.9382	-0.022377	0.241939	C2	40h, -----, -----		Up
NCU03240	hypothetical protein						-0.58414	-0.635779	0.067958	0.477631	0.131143	-0.067958	C2	40h, 54h, -----	Up	Up
NCU02884	hypothetical protein						-0.092339	-0.014421	-0.06771	0.707487	0.014421	0.69709	C2	-----, -----, 72h	Up	Up
NCU02873	hypothetical protein						-0.591885	-0.07964	0.672419	0.401547	0.07964	-0.153625	C2	40h, -----, -----	Up	Up
NCU02843	hypothetical protein						-0.053947	0.021554	0.586978	0.806885	-0.021554	-0.02352	C2	40h, -----, -----
NCU02799	hypothetical protein						-0.107592	-0.657698	0.107592	-0.42847	0.47002	0.373866	C2	-----, 54h, -----	Up	Up
NCU02772	hypothetical protein						-0.196394	-0.594409	0.035254	0.344034	0.698042	-0.035254	C2	-----, 54h, -----	Up	Up
NCU02613	hypothetical protein						-0.189786	-0.638066	-0.146416	0.689852	0.195146	0.146416	C2	-----, 54h, -----
NCU02567	hypothetical protein						-0.063851	-0.310446	0.345743	0.834988	-0.280583	0.063851	C2	40h, -----, -----
NCU02390	hypothetical protein						-0.097354	-0.177829	0.640042	0.735771	0.062792	-0.062792	C2	40h, -----, -----		Up
NCU02021	hypothetical protein						-0.225394	-0.118087	-0.149328	0.47212	0.118087	0.822261	C2	-----, -----, 72h		Up
NCU01901	hypothetical protein						-0.096663	-0.801237	0.280646	0.096663	0.402036	-0.314541	C2	-----, 54h, -----
NCU01869	hypothetical protein						-0.621443	-0.686026	0.104012	-0.104012	0.115366	0.328985	C2	-----, 54h, -----
NCU01530	hypothetical protein						-0.4515	-0.246308	-0.194633	0.650432	0.194633	0.486471	C2	40h, -----, -----		Up
NCU01529	hypothetical protein						-0.297796	-0.483449	-0.204299	0.695989	0.204299	0.331236	C2	40h, -----, -----		Up
NCU01519	hypothetical protein						-0.087931	-0.321032	0.002262	0.695645	-0.002262	0.636612	C2	-----, -----, 72h	Up	Up
NCU01426	hypothetical protein						-0.714698	-0.629888	0.092808	-0.092808	0.230995	0.147861	C2	-----, 54h, -----		Up
NCU01357	hypothetical protein						-0.361655	-0.078763	-0.015033	0.183712	0.015033	0.910384	C2	-----, -----, 72h		Up
NCU01298	hypothetical protein						-0.205329	-0.294291	-0.386037	0.727124	0.205329	0.389022	C2	40h, 54h, 72h		Up
NCU01212	hypothetical protein						-0.257904	-0.020679	0.020679	0.726022	-0.020711	0.63647	C2	-----, -----, 72h	Up	Up
NCU01088	hypothetical protein						-0.731295	-0.512982	0.061159	-0.061159	0.064597	0.436351	C2	40h, 54h, 72h	Up	Up
NCU01011	hypothetical protein						-0.607709	-0.766403	0.040211	0.12401	-0.040211	0.157175	C2	40h, 54h, -----	Up	Up
NCU00633	hypothetical protein						-0.05594	-0.681094	-0.103212	0.626191	0.356489	0.05594	C2	-----, 54h, -----		Up
NCU00628	hypothetical protein						-0.402299	-0.311851	-0.392965	0.523389	0.311851	0.464	C2	-----, 54h, 72h		Up
NCU00485	hypothetical protein						0	-0.108632	0.164475	0.97464	-0.105939		C2	40h, -----, -----
NCU00248	hypothetical protein						0.016103	-0.016103	0.192437	0.90359	-0.046038	-0.379283	C2	40h, -----, -----
NCU11309	integral membrane protein						-0.264413	-0.388539	0.551548	-0.055889	0.055889	0.684595	C2	-----, 54h, -----
NCU07915	integral membrane protein						-0.458914	-0.677774	-0.224382	0.224382	0.340103	0.337129	C2	-----, 54h, -----		Up
NCU05377	integral membrane protein						-0.888205	-0.433793	0.010943	0.141611	0.051213	-0.010943	C2	40h, -----, -----		Up
NCU03639	lipase						-0.45935	0.057156	-0.419473	0.371784	-0.057156	0.684312	C2	40h, -----, 72h	Up	Up
NCU05319	LysM domain-containing protein						-0.228217	-0.540558	0.228217	0.664759	-0.324701	0.237268	C2	40h, -----, -----
NCU16992	mating factor a-1						-0.482226	-0.490282	-0.178575	0.366622	0.178575	0.573491	C2	40h, 54h, -----		Up
NCU06618	metallopeptidase MepB						0.012136	-0.397409	-0.012136	0.874821	0.02646	-0.275246	C2	40h, -----, -----		Up
NCU02123	mitochondrial GTPase						-0.52639	-0.570665	-0.168412	0.399998	0.42489	0.168412	C2	-----, 54h, -----		Up
NCU07407	mutS ortholog 1-like						-0.047884	-0.566427	-0.048605	0.047884	0.656811	0.490727	C2	-----, 54h, -----		Up
NCU00905	N-acylethanolamine amidohydrolase						0.046988	-0.103872	-0.046988	0.94478	0.207048	-0.222074	C2	40h, -----, -----
NCU17083	N-acyl-phosphatidylethanolamine-hydrolyzing phospholipase D						-0.600198	-0.447377	-0.145664	0.225494	0.5885	0.145664	C2	-----, 54h, -----	Up	Up
NCU06061	oxidoreductase						-0.01501	0.01501	0.03129	0.816586	-0.493193	-0.297522	C2	40h, -----, -----	Up	Up
NCU00520	oxidoreductase						-0.33791	-0.406308	0.028877	-0.028877	0.752824	0.39028	C2	-----, 54h, -----		Up
NCU05376	p450 monooxygenase						-0.375833	-0.100472	0.0996	0.914674	-0.032455	0.032455	C2	40h, -----, -----
NCU04953	penicillopepsin						-0.335991	-0.222408	-0.465371	0.415111	0.222408	0.631895	C2	-----, -----, 72h	Up	Up
NCU07916	phenol 2-monooxygenase						-0.684554	0.035971	0.3899	0.494114	-0.035971	-0.364181	C2	40h, -----, -----
NCU09692	phosphatidic acid phosphatase beta						-0.780865	-0.575863	-0.094058	0.094058	0.131621	0.153669	C2	40h, 54h, -----	Up	Up
NCU00682	protein kinase A catalytic subunit-2 pkac-2				PKA		-0.32279	-0.308311	-0.443969	0.589086	0.401951	0.308311	C2	40h, 54h, 72h		Up
NCU03659	protein kinase-3				other		-0.095646	0.076691	0.196883	0.794091	-0.076691	-0.556547	C2	40h, -----, -----
NCU08269	pyridoxine-4						-0.405177	-0.454342	-0.242223	0.242223	0.533813	0.476556	C2	40h, 54h, 72h	Up	Up
NCU02431	RING-14 protein						-0.058143	-0.231698	-0.390305	0.716003	0.058143	0.52398	C2	-----, -----, 72h	Up	Up
NCU09077	Rpr2 domain-containing protein						0.000491	-0.000491	0.014065	0.727062	-0.18609	-0.660721	C2	40h, -----, -----
NCU06650	secretory phospholipase A2						0.076321	-0.179963	-0.324739	0.905555	-0.076321	0.174577	C2	40h, -----, 72h	Up	Up
NCU06119	set-domain histone methyltransferase-5						-0.704285	-0.578194	0.157486	-0.076367	0.364977	0.076367	C2	-----, 54h, -----		Up
NCU08280	squalene epoxidase						-0.53586	-0.430889	0.018463	-0.018463	0.583945	0.430714	C2	-----, 54h, -----		Up
NCU03678	ssh-4						-0.415486	-0.459613	-0.171804	0.171804	0.573081	0.478196	C2	-----, 54h, -----		Up
NCU01213	superoxide dismutase-2						0.192372	-0.20086	-0.494125	0.674768	-0.192372	0.431473	C2	-----, -----, 72h	Up	Up
NCU09211	suppressor of ascus dominance-3						-0.193069	-0.307165	0.193069	0.793517	-0.222844	0.389577	C2	40h, -----, -----
NCU00732	trichothecene C-15 hydroxylase						-0.6222	-0.640144	-0.121429	0.121429	0.192398	0.369562	C2	-----, 54h, 72h	Up	Up
NCU02254	tubulin folding cofactor C						-0.349468	-0.630032	-0.190645	0.190645	0.347113	0.536427	C2	-----, 54h, -----		Up
NCU06435	VPS9 domain-containing protein						-0.610428	-0.553678	-0.030922	0.030922	0.431709	0.364051	C2	-----, 54h, -----		Up
NCU09810	succinyl-CoA synthetase subunit alpha					TCA	-0.010709	-0.083799	-0.073598	0.010709	0.728204	0.676055	C3	-----, 54h, 72h	Up	Up
NCU07143	6-phosphogluconolactonase					pentose phosphate pathway	0.005887	-0.106679	-0.11697	-0.005887	0.566306	0.808805	C3	-----, -----, 72h	Up	Up
NCU06075	acetate-8					glycolysis	-0.166231	-0.413256	-0.24117	0.166231	0.39406	0.748671	C3	-----, 54h, 72h		Up
NCU02252	embden-meyerhof pathway-6					glycolysis	-0.235571	-0.425377	0.033035	-0.033035	0.596378	0.636955	C3	-----, 54h, 72h	Up	Up
NCU01528	glyceraldehyde-3-phosphate dehydrogenase-1					glycolysis	-0.107379	-0.218952	0.107379	-0.109575	0.598539	0.747492	C3	-----, 54h, -----
NCU00629	embden-meyerhof pathway-3					glycolysis	-0.282431	-0.361706	-0.302697	0.282431	0.569475	0.541947	C3	40h, 54h, 72h	Up	Up
NCU07817	non-anchored cell wall protein-3	CBM52	other CAZy				0.05226	-0.05226	0.371633	-0.541516	0.484093	-0.573446	C3	-----, 54h, -----
NCU07351	alpha-glucuronidase	GH67	hemicellulose				-0.418551	-0.237261	0.311515	-0.246903	0.237261	0.744464	C3	-----, 54h, -----		Up
NCU06599	cellulose-binding protein	CE3	other CAZy				-0.51721	0.32786	-0.32786	-0.345646	0.432022	0.459778	C3	-----, -----, 72h		Up
NCU05113	laccase precursor	AA1	AA				-0.251124	0.597227	-0.312423	-0.557457	0.32989	0.251124	C3	-----, -----, 72h
NCU04500	glycosylhydrolase family 18-1	GH18,CBM1	other CAZy				-0.699791	0		-0.700143	0.135026	0.04313	C3	-----, -----, 72h
NCU04221	trehalase-2	GH37	other CAZy				-0.206502	-0.309534	-0.073608	0.073608	0.890852	0.238939	C3	-----, 54h, -----
NCU03209	glycosylhydrolase family 18-2	GH18	other CAZy				-0.353301	0.449467	-0.442562	-0.415302	0.424265	0.353301	C3	-----, -----, 72h
NCU05198	general amino acid permease			AAAP; Secondary Transporter			-0.047374	-0.229275	-0.472605	0.047374	0.801598	0.277541	C3	-----, 54h, 72h	Up	Up
NCU09820	hypothetical protein			ABC; ATP-Dependent			-0.119807	0.119807	-0.202691	-0.68817	0.571915	0.359923	C3	-----, 54h, 72h	Up	Up
NCU02122	HCO3			AE; Secondary Transporter			-0.104437	-0.131115	-0.04285	0.56826	0.803312	0.04285	C3	-----, 54h, -----	Up	Up
NCU05360	calcium permease			CaCA; Secondary Transporter			-0.491111	-0.221348	0.221348	-0.242226	0.603869	0.487328	C3	-----, 54h, -----		Up
NCU04818	cation diffusion facilitator 1			CDF; Secondary Transporter			0.010232	-0.010232	-0.526362	-0.046547	0.654967	0.539986	C3	-----, 54h, 72h	Up	Up
NCU00356	nucleoside transporter			ENT; Secondary Transporter			-0.521531	-0.472747	0.126985	-0.126985	0.461789	0.508937	C3	-----, 54h, -----		Up
NCU08425	major facilitator superfamily transporter MFS_1			MFS; Secondary Transporter			-0.164389	0.030868	0.574066	-0.672746	0.434663	-0.030868	C3	-----, 54h, -----		Up
NCU08152	high affinity glucose transporter			MFS; Secondary Transporter			0.024749	0.46031	-0.256814	-0.196692	-0.024749	0.825983	C3	-----, -----, 72h
NCU07938	MFS transporter			MFS; Secondary Transporter			-0.321725	-0.102599	-0.50565	0.305513	0.725548	0.102599	C3	-----, 54h, -----	Up	Up
NCU05546	hypothetical protein			MFS; Secondary Transporter			-0.087537	-0.126347	-0.660155	0.087537	0.642249	0.34702	C3	-----, 54h, 72h	Up	Up
NCU00801	cellodextrin transport-1			MFS; Secondary Transporter			-0.090593	-0.316656	-0.647272	0.090593	0.632665	0.25316	C3	-----, 54h, -----		Up
NCU08168	hypothetical protein			OPT; Secondary Transporter			0.022695	-0.022695	-0.08617	-0.292769	0.569697	0.762415	C3	-----, 54h, 72h		Up
NCU07894	oligopeptide transporter 2			OPT; Secondary Transporter			-0.118022	0.230424	-0.017558	-0.256261	0.017558	0.930962	C3	-----, -----, 72h		Up
NCU08738	MFS peptide transporter			POT; Secondary Transporter			-0.092744	0.092744	0.19508	-0.445072	0.490139	-0.711629	C3	-----, 54h, -----	Up	Up
NCU03404	acid phosphatase PHOa						-0.135012	-0.29968	0.097397	-0.097397	0.692051	0.627739	C3	-----, 54h, 72h	Up	Up
NCU01014	acyltransferase						-0.500183	-0.111809	-0.310366	0.111809	0.318464	0.725995	C3	-----, -----, 72h
NCU09789	adenine-8						-0.173118	-0.324121	-0.004053	0.004053	0.756875	0.540447	C3	-----, 54h, -----		Up
NCU09739	all development altered-7						-0.033465	0.093245	-0.286138	-0.219568	0.926812	0.033465	C3	-----, 54h, -----		Up
NCU07277	anchored cell wall protein-8						-0.052332	-0.225221	0.052332	-0.416242	0.840873	0.251939	C3	-----, 54h, -----
NCU00915	aspartyl-tRNA synthetase						-0.069438	-0.201007	0.069438	-0.300494	0.664143	0.64697	C3	-----, 54h, -----
NCU07442	betaine aldehyde dehydrogenase						-0.041114	-0.301897	-0.599877	0.041114	0.722504	0.153666	C3	-----, 54h, 72h	Up	Up
NCU08809	bromodomain protein-1						-0.011031	0.242911	-0.323989	-0.105496	0.908104	0.011031	C3	-----, 54h, -----		Up
NCU06402	C-4 methylsterol oxidase						-0.091235	0.074801	-0.215916	-0.074801	0.853613	0.453002	C3	-----, 54h, 72h
NCU00237	cAMP-specific phosphodiesterase						-0.015743	-0.004906	0.004906	-0.189401	0.315885	0.929542	C3	-----, -----, 72h		Up
NCU06720	carboxypeptidase cpdS						-0.719828	0.181354	-0.218766	-0.181354	0.341951	0.501278	C3	-----, -----, 72h		Up
NCU11307	CCC1						0.077439	-0.49825	-0.337334	-0.077439	0.769972	0.181938	C3	-----, 54h, -----
NCU04505	cell cycle control protein cwf19						-0.262125	-0.291124	-0.020289	0.020289	0.577867	0.715391	C3	-----, 54h, 72h	Up	Up
NCU12033	class III chitinase						-0.566676	0.487841	-0.407247	-0.239649	0.40022	0.239649	C3	-----, -----, 72h
NCU08907	clock-controlled gene-13						0.019694	-0.005588	0.005588	-0.5616	0.296821	-0.772045	C3	-----, 54h, -----		Up
NCU09686	clock-controlled gene-8						-0.536676	-0.61415	0.237908	-0.237908	0.336839	0.328843	C3	-----, 54h, -----		Up
NCU05821	conidial pigment biosynthesis protein Ayg1						0.408577	-0.024106	-0.216122	0.024106	0.88454	-0.052763	C3	-----, 54h, -----	Up	Up
NCU09235	conidiation-8						0.026211	-0.026211	-0.589206	-0.688027	0.335993	0.255325	C3	-----, -----, 72h		Up
NCU01546	coproporphyrinogen III oxidase						-0.420803	-0.320588	0.320588	-0.507728	0.435664	0.412045	C3	-----, 54h, -----
NCU08772	cyclin-dependent protein kinase complex component				CDK		-0.145967	0.203559	-0.559965	-0.47452	0.145967	0.614183	C3	-----, -----, 72h
NCU06137	cytochrome P450 55A2						-0.053137	-0.005832	0.005832	-0.118031	0.821911	0.554652	C3	-----, 54h, 72h	Up	Up
NCU02665	diacylglycerol O-acyltransferase						-0.047475	-0.157786	-0.345186	0.173362	0.906305	0.047475	C3	-----, 54h, -----
NCU08270	dicer-like protein 1						-0.333024	-0.087914	0.087914	-0.316131	0.514497	0.713436	C3	-----, 54h, 72h	Up	Up
NCU01061	dienelactone hydrolase						-0.029381	0.029381	0.711571	-0.129607	0.66312	-0.188184	C3	-----, 54h, -----		Up
NCU08927	dihydroceramide delta(4)-desaturase						-0.124367	-0.332887	0.069958	-0.069958	0.545986	0.752217	C3	-----, 54h, -----
NCU00403	dTDP-D-glucose 4,6-dehydratase						-0.495436	-0.582009	0.224457	-0.224457	0.500191	0.25467	C3	-----, 54h, -----		Up
NCU00542	DUF914 domain membrane protein						-0.027483	-0.210322	-0.188634	0.027483	0.723116	0.629106	C3	-----, 54h, 72h		Up
NCU02074	endoplasmic oxidoreductin-1						-0.446595	-0.565656	0.169591	-0.169591	0.456578	0.463251	C3	-----, 54h, -----		Up
NCU08739	endothiapepsin						0.172073	0.141664	-0.370061	-0.141664	0.79409	-0.403398	C3	-----, 54h, -----	Up	Up
NCU06042	FAD dependent oxidoreductase						-0.185054	-0.18688	0.002975	-0.002975	0.713378	0.649542	C3	-----, 54h, 72h	Up	Up
NCU10500	F-box domain-containing protein						0.216146	-0.216146	0.442909	-0.489294	0.634724	-0.260978	C3	-----, 54h, -----
NCU09915	female sexual development-1						-0.690003	-0.268141	0.429397	-0.318961	0.306562	0.268141	C3	-----, 54h, -----
NCU11253	glyoxalase						-0.106267	0.153934	-0.699927	-0.631949	0.106267	0.253893	C3	-----, -----, 72h
NCU07322	glyoxalase						0.349713	0.027969	-0.027969	-0.116531	-0.04321	0.927734	C3	-----, -----, 72h	Up	Up
NCU03139	histidine-3						0.105107	-0.532805	-0.573493	-0.105107	0.535154	0.280606	C3	-----, 54h, 72h		Up
NCU04238	histone H1-binding protein						0.002721	-0.19938	-0.52653	-0.002721	0.816991	0.124594	C3	-----, 54h, 72h		Up
NCU07232	hsp30-like protein						0.67379	0.054268	-0.502526	-0.054268	0.35604	-0.401023	C3	-----, 54h, -----	Up
NCU08192	hydrophobin						-0.232246	0.544212	-0.430857	-0.503251	0.396305	0.232246	C3	-----, -----, 72h
NCU16961	hypothetical protein						-0.711899	0.272488	-0.378452	-0.268911	0.268911	0.362075	C3	-----, -----, 72h
NCU16494	hypothetical protein						-0.374433	-0.115105	-0.366317	0.169083	0.818856	0.115105	C3	-----, 54h, -----
NCU16396	hypothetical protein						-0.348008	-0.187739	-0.238864	0.187739	0.637577	0.58723	C3	-----, 54h, 72h		Up
NCU11352	hypothetical protein						-0.122168	-0.272486	0.122168	-0.372833	0.662835	0.563514	C3	-----, 54h, -----	Up	Up
NCU11295	hypothetical protein						-0.342089	-0.528879	0.207845	-0.207845	0.544429	0.469531	C3	-----, 54h, -----		Up
NCU11046	hypothetical protein						-0.249608	-0.169075	0.848916	-0.3604	0.169075	0.173138	C3	-----, 54h, -----
NCU10457	hypothetical protein						-0.036854	-0.429807	0.561712	-0.428815	0.559595	0.036854	C3	-----, 54h, -----
NCU10264	hypothetical protein						-0.360793	0.394155	-0.471606	-0.477047	0.366486	0.360793	C3	-----, -----, 72h		Up
NCU09958	hypothetical protein						-0.084907	0.001583	-0.776159	-0.001583	0.421641	0.461066	C3	-----, -----, 72h		Up
NCU09650	hypothetical protein						-0.375976	-0.129657	0.273966	-0.715534	0.129657	0.487825	C3	-----, 54h, -----
NCU09236	hypothetical protein						-0.501324	0.411863	-0.456751	-0.347719	0.358616	0.347719	C3	-----, -----, 72h
NCU09213	hypothetical protein						-0.086625	0.407605	-0.493257	-0.701852	0.288013	0.086625	C3	-----, -----, 72h
NCU09181	hypothetical protein						-0.255757	-0.169137	0.466974	-0.328814	0.742422	0.169137	C3	-----, 54h, -----
NCU08773	hypothetical protein						-0.330157	0.506218	-0.401665	-0.497778	0.341496	0.330157	C3	-----, -----, 72h
NCU08763	hypothetical protein						0.082934	-0.173723	-0.164141	-0.082934	0.575188	0.773487	C3	-----, 54h, 72h
NCU08670	hypothetical protein						-0.46459	0.404027	-0.218199	-0.621354	0.373653	0.218199	C3	-----, -----, 72h
NCU08649	hypothetical protein						-0.508446	0.454787	-0.489868	-0.273335	0.381126	0.273335	C3	-----, -----, 72h
NCU08637	hypothetical protein						0.027326	-0.027326	-0.376526	-0.10631	0.692846	0.604481	C3	-----, -----, 72h
NCU08632	hypothetical protein						0.068019	-0.403289	-0.530541	-0.068019	0.565874	0.475835	C3	-----, 54h, 72h		Up
NCU08631	hypothetical protein						-0.138972	-0.008862	-0.409684	0.008862	0.633454	0.641424	C3	-----, -----, 72h
NCU08476	hypothetical protein						-0.064326	-0.262162	-0.103964	0.429387	0.85312	0.064326	C3	-----, 54h, -----		Up
NCU08347	hypothetical protein						-0.156746	0.156746	-0.40802	-0.346216	0.68106	0.447967	C3	-----, -----, 72h
NCU08337	hypothetical protein						-0.098403	-0.089776	0.089776	-0.528605	0.106202	0.826738	C3	-----, -----, 72h
NCU08334	hypothetical protein						-0.099255	-0.194384	-0.037773	0.037773	0.783515	0.579322	C3	-----, 54h, -----
NCU08318	hypothetical protein						-0.569442	0.341194	-0.341194	-0.419271	0.3695	0.361373	C3	-----, -----, 72h		Up
NCU08226	hypothetical protein						0.593732	-0.097395	-0.213381	0.097395	0.624347	-0.43951	C3	-----, 54h, -----
NCU08013	hypothetical protein						0.278416	-0.158176	-0.362871	0.158176	0.735681	-0.446703	C3	-----, 54h, -----	Up
NCU07981	hypothetical protein						0.057943	-0.151002	-0.233793	-0.057943	0.163943	0.94284	C3	-----, -----, 72h		Up
NCU07949	hypothetical protein						0.013009	-0.013009	-0.056158	-0.037682	0.851777	0.519195	C3	-----, 54h, -----	Up	Up
NCU07441	hypothetical protein						-0.717267	-0.247756	-0.04479	0.04479	0.548315	0.345663	C3	40h, 54h, -----	Up	Up
NCU07410	hypothetical protein						-0.51161	-0.468894	0.1627	-0.1627	0.422328	0.535808	C3	-----, 54h, -----
NCU07218	hypothetical protein						-0.187712	-0.531766	-0.195781	0.187712	0.50262	0.596486	C3	-----, 54h, 72h
NCU07110	hypothetical protein						-0.268381	-0.084541	-0.157681	0.084541	0.675658	0.657495	C3	-----, 54h, 72h	Up	Up
NCU07091	hypothetical protein						-0.583251	0.24971	-0.161329	-0.584633	0.161329	0.451236	C3	-----, -----, 72h
NCU06957	hypothetical protein						-0.055101	-0.158722	-0.303365	0.055101	0.710126	0.610266	C3	-----, 54h, 72h	Up	Up
NCU06937	hypothetical protein						0		0.135851	-0.25726	0.955814	-0.0422	C3	-----, 54h, -----
NCU06536	hypothetical protein						-0.022516	0.022516	-0.575442	-0.299267	0.564782	0.509228	C3	-----, -----, 72h		Up
NCU06531	hypothetical protein						-0.253201	-0.197862	0.197862	-0.675814	0.293494	0.561005	C3	-----, 54h, -----		Up
NCU05940	hypothetical protein						-0.323304	0.325356	-0.615425	-0.434565	0.34278	0.323304	C3	-----, -----, 72h		Up
NCU05935	hypothetical protein						-0.537676	0.318117	-0.318117	-0.34389	0.431607	0.451621	C3	-----, -----, 72h		Up
NCU05917	hypothetical protein						-0.372548	0.372025	-0.496559	-0.372025	0.418087	0.403775	C3	-----, -----, 72h		Up
NCU05870	hypothetical protein						-0.065466	-0.125781	0.065466	-0.112515	0.364467	0.911105	C3	-----, 54h, 72h
NCU05869	hypothetical protein						-0.126462	0.24568	-0.139012	-0.368877	0.126462	0.86733	C3	-----, -----, 72h
NCU05732	hypothetical protein						-0.329579	-0.103515	-0.300451	0.309083	0.82713	0.103515	C3	-----, 54h, -----	Up	Up
NCU05384	hypothetical protein						-0.460488	-0.266129	0.275295	-0.26308	0.709167	0.26308	C3	-----, 54h, -----
NCU05358	hypothetical protein						-0.543206	-0.286107	-0.171759	0.171759	0.407343	0.630983	C3	40h, 54h, 72h	Up	Up
NCU05303	hypothetical protein						0.013117	0.21947	-0.39102	-0.857412	-0.013117	0.251865	C3	-----, -----, 72h
NCU05197	hypothetical protein						-0.168483	-0.1644	-0.601028	0.228985	0.709852	0.1644	C3	-----, 54h, 72h	Up	Up
NCU05061	hypothetical protein						-0.211665	0.211665	-0.646371	-0.54197	0.243521	0.373586	C3	-----, -----, 72h
NCU04887	hypothetical protein						-0.485023	-0.271236	0.338454	-0.397581	0.587361	0.271236	C3	-----, 54h, -----
NCU04713	hypothetical protein						0.097195	-0.119201	-0.097195	0.269076	0.749013	-0.577473	C3	-----, 54h, -----
NCU04496	hypothetical protein						-0.337495	-0.072014	-0.458176	0.072014	0.799463	0.163274	C3	-----, 54h, -----
NCU04490	hypothetical protein						-0.37204	0.069909	-0.069909	-0.37298	0.15229	0.830365	C3	-----, -----, 72h
NCU04471	hypothetical protein						-0.302538	0.290619	-0.423701	-0.290619	0.499755	0.557022	C3	-----, -----, 72h		Up
NCU04451	hypothetical protein						-0.06457	0.049607	0.285725	-0.797577	0.522629	-0.049607	C3	-----, 54h, -----
NCU04282	hypothetical protein						-0.602236	-0.132653	0.132653	-0.667032	0.220978	0.329173	C3	-----, 54h, -----
NCU04267	hypothetical protein						-0.131738	-0.298544	-0.349687	0.131738	0.818365	0.290103	C3	-----, 54h, -----		Up
NCU04227	hypothetical protein						-0.07783	-0.133333	-0.064995	0.064995	0.817425	0.547296	C3	-----, 54h, -----		Up
NCU04088	hypothetical protein						0.015516	0.0698	-0.137262	-0.015516	0.963444	-0.218133	C3	-----, 54h, -----	Up	Up
NCU03844	hypothetical protein						0.280639	-0.262225	-0.199647	-0.293259	0.199647	0.828711	C3	-----, -----, 72h		Up
NCU03775	hypothetical protein						-0.528177	0.313565	-0.295989	-0.591279	0.295989	0.312852	C3	-----, -----, 72h		Up
NCU03754	hypothetical protein						-0.015477	-0.014047	0.014047	-0.10543	0.878746	0.464818	C3	-----, 54h, -----		Up
NCU03654	hypothetical protein						0.240247	-0.240247	0.500572	-0.440169	0.354374	-0.560946	C3	-----, 54h, -----
NCU03626	hypothetical protein						0.076689	-0.106042	-0.645855	-0.076689	0.573655	0.480399	C3	-----, 54h, 72h	Up	Up
NCU03403	hypothetical protein						-0.422486	-0.179716	0.179716	-0.600197	0.439574	0.451053	C3	-----, 54h, -----	Up	Up
NCU03208	hypothetical protein						-0.5204	-0.396347	0.300019	-0.300019	0.434712	0.450661	C3	-----, 54h, -----		Up
NCU02798	hypothetical protein						-0.236894	-0.315175	0.236894	-0.789008	0.247306	0.323625	C3	-----, 54h, -----
NCU02609	hypothetical protein						0.038525	-0.176291	-0.202236	0.137226	0.951957	-0.038525	C3	-----, 54h, -----	Up
NCU02526	hypothetical protein						-0.146639	0.052827	-0.052827	-0.245037	0.366689	0.882277	C3	-----, -----, 72h		Up
NCU02492	hypothetical protein						-0.259964	0.176555	-0.69619	-0.176555	0.353929	0.510029	C3	-----, -----, 72h
NCU02383	hypothetical protein						-0.197001	0.197001	-0.348738	-0.620233	0.447092	0.464955	C3	-----, -----, 72h	Up	Up
NCU02359	hypothetical protein						0.013873	-0.196181	-0.273603	0.328858	0.882113	-0.013873	C3	-----, 54h, -----
NCU02253	hypothetical protein						-0.233095	-0.44289	-0.229073	0.229073	0.31618	0.737968	C3	-----, 54h, 72h		Up
NCU02194	hypothetical protein						-0.288342	-0.28868	-0.368651	0.307442	0.721081	0.288342	C3	-----, 54h, -----
NCU02125	hypothetical protein						-0.110382	-0.055446	-0.261168	0.055446	0.710798	0.638925	C3	-----, 54h, 72h
NCU01873	hypothetical protein						-0.313718	-0.186821	-0.094854	0.094854	0.681431	0.619949	C3	-----, 54h, 72h	Up	Up
NCU01812	hypothetical protein						-0.577845	-0.168593	0.168593	-0.34713	0.531849	0.453745	C3	-----, 54h, -----		Up
NCU01781	hypothetical protein						-0.360556	0.068117	-0.753899	-0.068117	0.387164	0.377438	C3	-----, -----, 72h		Up
NCU01570	hypothetical protein						-0.017829	-0.295505	-0.283754	0.187125	0.892474	0.017829	C3	-----, 54h, -----		Up
NCU01483	hypothetical protein						-0.283965	0.062758	-0.027733	-0.492285	0.027733	0.819477	C3	-----, -----, 72h
NCU01351	hypothetical protein						-0.793143	0.050343	-0.050343	-0.231067	0.353982	0.432621	C3	40h, 54h, 72h		Up
NCU01324	hypothetical protein						-0.261445	0.025029	-0.234947	0.335219	0.873397	-0.025029	C3	-----, 54h, -----		Up
NCU01214	hypothetical protein						-0.190178	-0.009222	-0.205365	0.009222	0.356268	0.891381	C3	-----, -----, 72h	Up	Up
NCU01156	hypothetical protein						-0.003134	0.273845	-0.472971	-0.512469	0.003134	0.662317	C3	-----, -----, 72h
NCU01010	hypothetical protein						-0.340738	0.098001	-0.098001	-0.150766	0.29089	0.870254	C3	-----, -----, 72h
NCU00947	hypothetical protein						-0.134147	0.052828	-0.052828	-0.268218	0.411721	0.857303	C3	-----, 54h, 72h
NCU00878	hypothetical protein						-0.313286	-0.276878	0.347537	-0.604193	0.276878	0.51254	C3	-----, 54h, -----		Up
NCU00541	hypothetical protein						-0.200317	-0.249532	-0.005985	0.005985	0.73353	0.599557	C3	-----, 54h, -----	Up	Up
NCU00473	hypothetical protein						-0.281726	-0.502475	0.409349	-0.273122	0.592782	0.273122	C3	-----, 54h, -----		Up
NCU00332	hypothetical protein						-0.207823	-0.282588	-0.380291	0.207823	0.744973	0.366275	C3	-----, 54h, 72h		Up
NCU00250	hypothetical protein						-0.840273	-0.188308	0.044483	-0.044483	0.191241	0.466852	C3	40h, 54h, 72h	Up	Up
NCU00144	hypothetical protein						-0.563918	-0.508936	0.141053	-0.141053	0.513818	0.345224	C3	-----, 54h, -----		Up
NCU00039	hypothetical protein						-0.241849	0.215647	-0.173807	-0.547733	0.173807	0.731147	C3	-----, -----, 72h
NCU04010	malonyl CoA-acyl carrier protein transacylase						-0.180137	-0.270356	-0.491164	0.180137	0.743633	0.260341	C3	-----, 54h, -----		Up
NCU07111	metallo-beta-lactamase domain-containing protein						0.254461	-0.234881	-0.200953	-0.468211	0.200953	0.76164	C3	-----, -----, 72h	Up
NCU09649	metallophosphoesterase						-0.191829	0.020981	-0.365273	-0.020981	0.832432	0.368718	C3	-----, 54h, 72h		Up
NCU09865	methylase						-0.314074	-0.082927	0.082927	-0.301159	0.440275	0.776572	C3	-----, 54h, 72h	Up
NCU02690	mitochondrial integral membrane protein						-0.127584	0.127584	-0.625355	-0.692487	0.224803	0.215177	C3	-----, -----, 72h		Up
NCU03966	mitochondrial Rho GTPase 1						-0.121672	-0.147992	-0.395364	0.121672	0.432154	0.778088	C3	-----, -----, 72h		Up
NCU07094	monooxygenase						-0.051618	-0.335897	-0.308052	0.051618	0.55917	0.688678	C3	-----, 54h, 72h	Up	Up
NCU02671	MSN1-like						0.169834	-0.169834	-0.623166	0.172459	0.46087	-0.55842	C3	-----, 54h, -----
NCU03651	NADP-dependent malic enzyme						-0.18591	0.087593	0.145604	-0.087593	0.916902	-0.296957	C3	-----, 54h, -----		Up
NCU03273	NF-X1 finger transcription factor						-0.225454	-0.338529	0.053413	-0.053413	0.496902	0.762857	C3	-----, 54h, 72h	Up	Up
NCU00716	non-anchored cell wall protein-5						0.022286	-0.022286	0.811636	-0.46043	0.35514	-0.046194	C3	-----, 54h, -----
NCU04639	non-classical export protein Nce102						-0.143457	0.039074	-0.039074	-0.202642	0.826348	0.502445	C3	-----, 54h, 72h		Up
NCU03621	nuclear migration protein						0.037993	-0.34669	0.449258	-0.037993	0.714924	-0.404932	C3	-----, 54h, -----
NCU09674	O-methyltransferase family 3						0.202744	-0.300612	-0.379877	-0.202744	0.787964	0.249456	C3	-----, 54h, -----	Up	Up
NCU03584	perithecial-1						-0.749724	0.14235	-0.14235	-0.568865	0.205148	0.178027	C3	-----, -----, 72h		Up
NCU07258	phosphoglycerate mutase						-0.185651	-0.296508	-0.25915	0.185651	0.626484	0.619281	C3	-----, 54h, 72h	Up	Up
NCU04237	phosphopantothenoylcysteine decarboxylase						0.040334	-0.040334	-0.445197	-0.058605	0.840767	0.297021	C3	-----, 54h, 72h		Up
NCU05291	polyamine acetyltransferase						0.109191	-0.171754	-0.109191	-0.234704	0.4025	0.854145	C3	-----, 54h, 72h	Up	Up
NCU06616	S-adenosylmethionine-dependent methyltransferase						0.002075	-0.002075	0.521958	-0.226899	0.801887	-0.181783	C3	-----, 54h, -----		Up
NCU07533	secreted aspartic proteinase						-0.509367	0.476696	-0.311425	-0.374799	0.422918	0.311425	C3	-----, -----, 72h		Up
NCU02150	Ser/Thr protein phosphatase						-0.003659	0.003659	-0.191655	-0.366152	0.68096	0.604539	C3	-----, -----, 72h		Up
NCU03197	serine/threonine protein kinase-11				STK		-0.293931	-0.172578	0.172578	-0.191928	0.485258	0.76271	C3	-----, 54h, -----
NCU09064	serine/threonine protein kinase-53				STK		-0.365147	0.455574	-0.448659	-0.37757	0.426537	0.365147	C3	-----, -----, 72h		Up
NCU10853	serine/threonine protein kinase-57				STK		0.000174	-0.117025	-0.000174	-0.041087	0.684812	0.718087	C3	-----, 54h, -----		Up
NCU05094	short chain dehydrogenase/reductase						-0.086576	0.082269	0.074211	-0.846759	0.507662	-0.074211	C3	-----, 54h, -----		Up
NCU07728	siderophore regulation						0.028421	-0.028421	-0.20462	-0.169118	0.853868	0.445897	C3	-----, 54h, -----
NCU02196	taurine catabolism dioxygenase TauD						-0.156466	-0.033298	-0.430357	0.033298	0.886641	0.044298	C3	-----, 54h, -----		Up
NCU06905	tetrahydroxynaphthalene reductase-2 reductase						-0.204414	0.388778	-0.285997	-0.762786	0.318818	0.204414	C3	-----, -----, 72h		Up
NCU08228	UDP-glucose dehydrogenase						0.348464	-0.011675	-0.544819	0.011675	0.340707	-0.682196	C3	-----, 54h, -----	Up
NCU01569	WD repeat containing protein 48						-0.249158	-0.422006	0.249158	-0.309052	0.57179	0.524685	C3	-----, 54h, -----		Up

## Sheet: Funcat
Sheet 2 Functional category analysis (FunCat) of up/downregulated genes in the Δ2hgt vs. WT
Upregulated genes of C1 regulon (273)
FUNCTIONAL CATEGORY	abs SET	rel SET	genes SET	abs GENOME	rel GENOME	rel SET/rel GENOME	P-VALUE
01 METABOLISM	133	55.1	NCU00206 NCU00449 NCU02240 NCU02344 NCU03731 NCU10042 NCU03950 NCU04039 NCU04086 NCU04265 NCU04195 NCU01376 NCU08687 NCU08643 NCU01258 NCU01107 NCU01094 NCU01050 NCU11278 NCU04817 NCU08199 NCU08785 NCU08760 NCU04854 NCU04870 NCU04917 NCU04931 NCU04947 NCU04952 NCU04983 NCU04987 NCU00575 NCU00710 NCU00762 NCU00836 NCU00985 NCU04446 NCU04419 NCU04391 NCU06032 NCU06132 NCU05598 NCU05855 NCU05854 NCU…	3495	34.7	1.5879	3.88143e-11
01.05 C-compound and carbohydrate metabolism	99	41	NCU00206 NCU00449 NCU02240 NCU02344 NCU03731 NCU10042 NCU03950 NCU04265 NCU01376 NCU08687 NCU01107 NCU01094 NCU01050 NCU11278 NCU08199 NCU08760 NCU04854 NCU04870 NCU04917 NCU04947 NCU04952 NCU00575 NCU00710 NCU00762 NCU00836 NCU00985 NCU04419 NCU06032 NCU05598 NCU05855 NCU04674 NCU06305 NCU06521 NCU06522 NCU01861 NCU01904 NCU02184 NCU05410 NCU06803 NCU07067 NCU07053 NCU07027 NCU07326 NCU07281 NCU…	1641	16.3	2.51534	1.53685e-20
01.05.02 sugar, glucoside, polyol and carboxylate metabolism	49	20.3	NCU02240 NCU02344 NCU10042 NCU04265 NCU08687 NCU01107 NCU01050 NCU08199 NCU08760 NCU04947 NCU04952 NCU00575 NCU00710 NCU00762 NCU00836 NCU00985 NCU04674 NCU01861 NCU01904 NCU07067 NCU07027 NCU07326 NCU07281 NCU07190 NCU05965 NCU05955 NCU05159 NCU05121 NCU04997 NCU11353 NCU08398 NCU07550 NCU07807 NCU07898 NCU08162 NCU08057 NCU08087 NCU09041 NCU09170 NCU03000 NCU02916 NCU02855 NCU09582 NCU09416 NCU…	418	4.15	4.89157	4.37853e-21
01.05.03 polysaccharide metabolism	43	17.8	NCU00206 NCU00449 NCU02240 NCU02344 NCU04265 NCU01107 NCU01050 NCU08760 NCU04854 NCU04870 NCU04947 NCU04952 NCU00710 NCU00762 NCU00836 NCU00985 NCU04674 NCU02184 NCU07067 NCU07027 NCU07190 NCU10045 NCU05955 NCU05924 NCU05159 NCU05121 NCU05104 NCU05057 NCU04997 NCU07583 NCU07898 NCU08176 NCU09212 NCU09026 NCU03000 NCU02916 NCU09582 NCU09416 NCU09491 NCU09664 NCU03328 NCU09680 NCU09764	299	2.97	5.99327	5.14306e-22
01.05.08 C-4 compound metabolism	5	2.07	NCU01861 NCU01904 NCU08044 NCU08057 NCU09041	33	0.32	6.46875	0.00103484
01.07 metabolism of vitamins, cofactors, and prosthetic groups	22	9.12	NCU01376 NCU01107 NCU01094 NCU04817 NCU08199 NCU04917 NCU06032 NCU06132 NCU06550 NCU06603 NCU01861 NCU01904 NCU05410 NCU07112 NCU07053 NCU08044 NCU08057 NCU08747 NCU09041 NCU09023 NCU09345 NCU09429	538	5.34	1.70787	0.0098146
01.20 secondary metabolism	57	23.6	NCU00206 NCU10042 NCU04039 NCU04265 NCU01107 NCU01094 NCU11278 NCU04817 NCU08199 NCU08785 NCU04917 NCU04931 NCU04446 NCU04419 NCU04391 NCU06032 NCU06132 NCU05855 NCU05854 NCU05841 NCU06305 NCU06519 NCU06522 NCU06603 NCU01861 NCU01904 NCU01968 NCU05410 NCU07053 NCU07224 NCU07199 NCU10045 NCU07583 NCU08439 NCU07765 NCU01598 NCU01633 NCU01652 NCU08042 NCU08044 NCU08162 NCU08167 NCU08330 NCU08057 NCU…	1225	12.1	1.95041	4.10545e-07
01.20.01 metabolism of primary metabolic sugar derivatives	6	2.48	NCU01861 NCU01904 NCU10045 NCU08057 NCU09041 NCU09582	73	0.72	3.44444	0.00790928
01.20.17 metabolism of secondary products derived from primary amino acids	12	4.97	NCU00206 NCU01094 NCU08199 NCU04419 NCU01861 NCU05410 NCU07053 NCU08057 NCU09024 NCU09023 NCU09185 NCU09798	126	1.25	3.976	4.69807e-05
01.20.35 metabolism of secondary products derived from L-phenylalanine and L-tyrosine	10	4.14	NCU01107 NCU04419 NCU06032 NCU05855 NCU01861 NCU01904 NCU08057 NCU09041 NCU09023 NCU03086	155	1.53	2.70588	0.00405944
01.25 extracellular metabolism	26	10.7	NCU00206 NCU02240 NCU02344 NCU01050 NCU08760 NCU04870 NCU04947 NCU00710 NCU00762 NCU00836 NCU05955 NCU05159 NCU05121 NCU04997 NCU07898 NCU08176 NCU09023 NCU03000 NCU02916 NCU09582 NCU09416 NCU09491 NCU03328 NCU09680 NCU09764 NCU09976	109	1.08	9.90741	2.93979e-19
01.25.01 extracellular polysaccharide degradation	22	9.12	NCU00206 NCU02240 NCU02344 NCU01050 NCU08760 NCU04947 NCU00710 NCU00762 NCU00836 NCU05955 NCU05159 NCU04997 NCU07898 NCU08176 NCU03000 NCU02916 NCU09582 NCU09416 NCU03328 NCU09680 NCU09764 NCU09976	56	0.55	16.5818	8.72529e-22
01.25.07 extracellular ester compound degradation	15	6.22	NCU00206 NCU02240 NCU08760 NCU04870 NCU00710 NCU00762 NCU00836 NCU05955 NCU05159 NCU05121 NCU04997 NCU02916 NCU09491 NCU09680 NCU09764	32	0.31	20.0645	1.24014e-16
02.07 pentose-phosphate pathway	9	3.73	NCU01107 NCU01861 NCU01904 NCU07281 NCU07550 NCU07807 NCU08044 NCU08057 NCU09041	94	0.93	4.01075	0.00040289
16.05 polysaccharide binding	17	7.05	NCU00206 NCU02240 NCU08760 NCU00710 NCU00762 NCU00836 NCU05955 NCU05924 NCU05159 NCU05121 NCU04997 NCU02916 NCU09582 NCU09416 NCU09664 NCU09680 NCU09764	57	0.56	12.5893	9.44596e-15
32.05 disease, virulence and defense	28	11.6	NCU08199 NCU04870 NCU04931 NCU04947 NCU00710 NCU04391 NCU06032 NCU06132 NCU05855 NCU05854 NCU06305 NCU06519 NCU01861 NCU01904 NCU01968 NCU02096 NCU06803 NCU07053 NCU07221 NCU08439 NCU08747 NCU08624 NCU09026 NCU09023 NCU09185 NCU09582 NCU09491 NCU09976	706	7.01	1.65478	0.00564223
32.10 degradation / modification of foreign (exogenous) compounds	21	8.71	NCU00206 NCU02240 NCU08760 NCU04947 NCU00710 NCU00762 NCU00836 NCU05955 NCU05159 NCU05121 NCU04997 NCU08153 NCU08176 NCU08747 NCU09185 NCU02916 NCU02855 NCU09582 NCU09416 NCU09680 NCU09764	113	1.12	7.77679	1.90707e-13
Upregulated genes of C2 regulon (168)
FUNCTIONAL CATEGORY	abs SET	rel SET	genes SET	abs GENOME	rel GENOME	rel SET/rel GENOME	P-VALUE
01.20.05.09 metabolism of eicosanoids	3	2.23	NCU00732 NCU05128 NCU09565	33	0.32	6.96875	0.00939984
16.21.01 heme binding	7	5.22	NCU00355 NCU04065 NCU00732 NCU00829 NCU05376 NCU05128 NCU09565	111	1.1	4.74545	0.00068103
16.25 oxygen binding	4	2.98	NCU00732 NCU05376 NCU05128 NCU09565	14	0.13	22.9231	2.70925e-05
32.07.01 detoxification involving cytochrome P450	4	2.98	NCU00732 NCU05376 NCU05128 NCU09565	50	0.49	6.08163	0.00430476
Upregulated genes of C3 regulon (188)
FUNCTIONAL CATEGORY	abs SET	rel SET	genes SET	abs GENOME	rel GENOME	rel SET/rel GENOME	P-VALUE
01.05 C-compound and carbohydrate metabolism	40	23.9	NCU00039 NCU00403 NCU02252 NCU09865 NCU03584 NCU03651 NCU04221 NCU01214 NCU08226 NCU08228 NCU08772 NCU04887 NCU00629 NCU10264 NCU00801 NCU04500 NCU06042 NCU06075 NCU06599 NCU06616 NCU01873 NCU06905 NCU07094 NCU07322 NCU07277 NCU07351 NCU07442 NCU05935 NCU05113 NCU05094 NCU01528 NCU08152 NCU09064 NCU02671 NCU02665 NCU08809 NCU09674 NCU09739 NCU09810 NCU03209	1641	16.3	1.46626	0.00646285
01.05.02 sugar, glucoside, polyol and carboxylate metabolism	15	8.98	NCU00403 NCU03651 NCU04221 NCU08226 NCU08228 NCU00629 NCU06042 NCU06075 NCU01873 NCU06905 NCU07442 NCU05094 NCU01528 NCU09810 NCU03209	418	4.15	2.16386	0.00400188
01.05.03 polysaccharide metabolism	13	7.78	NCU00039 NCU00403 NCU08226 NCU08228 NCU04887 NCU10264 NCU04500 NCU06599 NCU01873 NCU07277 NCU07351 NCU05935 NCU03209	299	2.97	2.61953	0.00140477
01.25 extracellular metabolism	9	5.38	NCU00039 NCU10264 NCU04500 NCU07351 NCU05935 NCU05113 NCU07533 NCU08739 NCU03209	109	1.08	4.98148	7.90859e-05
01.25.01 extracellular polysaccharide degradation	5	2.99	NCU00039 NCU10264 NCU04500 NCU07351 NCU05935	56	0.55	5.43636	0.00228335
32.10.07 degradation / modification of foreign (exogenous) polysaccharides	4	2.39	NCU00039 NCU10264 NCU04500 NCU05935	42	0.41	5.82927	0.00500556
Downregulated genes in Δ2hgt vs. WT (384)
FUNCTIONAL CATEGORY	abs SET	rel SET	genes SET	abs GENOME	rel GENOME	rel SET/rel GENOME	P-VALUE
01.05 C-compound and carbohydrate metabolism	70	21.4	NCU00056 NCU00088 NCU00290 NCU00309 NCU03699 NCU03813 NCU04170 NCU04168 NCU01386 NCU08683 NCU01106 NCU04725 NCU04778 NCU08561 NCU08549 NCU10276 NCU04865 NCU04883 NCU00777 NCU00955 NCU04526 NCU06153 NCU04528 NCU04657 NCU06332 NCU06315 NCU06427 NCU06460 NCU06503 NCU06582 NCU09106 NCU01861 NCU02042 NCU02061 NCU02127 NCU02142 NCU06905 NCU07076 NCU07067 NCU07054 NCU07029 NCU07044 NCU05909 NCU05133 NCU…	1641	16.3	1.31288	0.00773742
01.06.05 fatty acid metabolism	16	4.9	NCU00052 NCU00056 NCU11286 NCU04865 NCU05858 NCU09115 NCU01861 NCU02127 NCU06905 NCU06965 NCU05094 NCU05006 NCU01611 NCU08128 NCU09274 NCU09670	253	2.51	1.95219	0.00815421
01.20 secondary metabolism	67	20.5	NCU00056 NCU00088 NCU00290 NCU00309 NCU03813 NCU04292 NCU01386 NCU01106 NCU01066 NCU04725 NCU11286 NCU08561 NCU08549 NCU10276 NCU04862 NCU04865 NCU00776 NCU00848 NCU00955 NCU04499 NCU04452 NCU06153 NCU04528 NCU10910 NCU11305 NCU05858 NCU06503 NCU09115 NCU01861 NCU02042 NCU02051 NCU02127 NCU02142 NCU06905 NCU06884 NCU07098 NCU10344 NCU07054 NCU06965 NCU07029 NCU07044 NCU05098 NCU05094 NCU05039 NCU…	1225	12.1	1.69421	8.51767e-06
01.20.17 metabolism of secondary products derived from primary amino acids	10	3.06	NCU04528 NCU01861 NCU07029 NCU05094 NCU05006 NCU07920 NCU01611 NCU08011 NCU09274 NCU09273	126	1.25	2.448	0.00770336
01.20.35 metabolism of secondary products derived from L-phenylalanine and L-tyrosine	14	4.29	NCU08549 NCU00776 NCU04528 NCU09115 NCU01861 NCU02042 NCU06905 NCU05039 NCU05006 NCU07823 NCU07919 NCU07920 NCU09285 NCU09274	155	1.53	2.80392	0.000496057
01.20.35.01 metabolism of phenylpropanoids	13	3.98	NCU08549 NCU00776 NCU04528 NCU09115 NCU01861 NCU02042 NCU06905 NCU05039 NCU05006 NCU07823 NCU07920 NCU09285 NCU09274	152	1.5	2.65333	0.00129795
01.20.35.01.01 metabolism of melanins	6	1.84	NCU00776 NCU04528 NCU01861 NCU06905 NCU07823 NCU07920	55	0.54	3.40741	0.0084021
01.25 extracellular metabolism	10	3.06	NCU00309 NCU04170 NCU04883 NCU04528 NCU02061 NCU07063 NCU07920 NCU08176 NCU02956 NCU09508	109	1.08	2.83333	0.00275668
20.03.22 transport ATPases	12	3.68	NCU00290 NCU02363 NCU03921 NCU04218 NCU04481 NCU10910 NCU05649 NCU02051 NCU08641 NCU09187 NCU09830 NCU03121	144	1.43	2.57343	0.00245379
32 CELL RESCUE, DEFENSE AND VIRULENCE	79	24.2	NCU00056 NCU00290 NCU00309 NCU02282 NCU02363 NCU03699 NCU03921 NCU04218 NCU04170 NCU01386 NCU08693 NCU08683 NCU08674 NCU04697 NCU11286 NCU10276 NCU04865 NCU04883 NCU00755 NCU00955 NCU06153 NCU04528 NCU10910 NCU05649 NCU05858 NCU06342 NCU06315 NCU06427 NCU06503 NCU06582 NCU09115 NCU09106 NCU01861 NCU02051 NCU02053 NCU02061 NCU02098 NCU02142 NCU02175 NCU06905 NCU07098 NCU07076 NCU07067 NCU07063 NCU…	1830	18.1	1.33702	0.00323777
32.05 disease, virulence and defense	40	12.2	NCU00056 NCU00290 NCU02282 NCU03921 NCU01386 NCU08693 NCU08683 NCU04697 NCU11286 NCU04865 NCU04883 NCU00755 NCU00955 NCU04528 NCU10910 NCU06427 NCU01861 NCU02051 NCU02142 NCU06905 NCU07076 NCU07063 NCU06965 NCU06973 NCU05039 NCU08429 NCU08431 NCU07787 NCU07920 NCU08128 NCU08726 NCU08901 NCU09026 NCU02956 NCU09568 NCU09508 NCU09285 NCU09274 NCU09273 NCU09830	706	7.01	1.74037	0.000353928
32.07 detoxification	26	7.97	NCU00290 NCU02363 NCU04218 NCU01386 NCU04697 NCU11286 NCU00755 NCU00955 NCU06153 NCU04528 NCU10910 NCU05649 NCU05858 NCU09115 NCU02051 NCU02142 NCU10344 NCU05006 NCU07920 NCU08128 NCU09210 NCU09183 NCU09285 NCU09274 NCU09670 NCU09830	459	4.55	1.75165	0.00391394
32.07.07.05 peroxidase reaction	4	1.22	NCU11286 NCU05858 NCU09210 NCU09670	12	0.11	11.0909	0.000434853
Upregulated genes both in Δ2hgt versus WT and Δ2hgt; Δcre-1 vs. Δcre-1 (225)
FUNCTIONAL CATEGORY	abs SET	rel SET	genes SET	abs GENOME	rel GENOME	rel SET/rel GENOME	P-VALUE
01 METABOLISM	116	58	NCU00147 NCU00206 NCU00449 NCU02193 NCU02252 NCU02344 NCU02432 NCU09865 NCU03639 NCU03660 NCU03755 NCU10042 NCU03950 NCU04039 NCU04086 NCU04265 NCU04195 NCU01376 NCU08643 NCU01214 NCU04850 NCU08228 NCU08785 NCU08760 NCU04854 NCU04870 NCU04947 NCU04952 NCU04953 NCU04983 NCU05198 NCU00575 NCU00629 NCU00710 NCU00732 NCU00829 NCU00836 NCU00985 NCU06042 NCU06061 NCU06062 NCU06132 NCU06137 NCU04537 NCU…	3495	34.7	1.67147	9.71408e-12
01.05 C-compound and carbohydrate metabolism	81	40.5	NCU00206 NCU00449 NCU02193 NCU02252 NCU02344 NCU09865 NCU03755 NCU10042 NCU03950 NCU04265 NCU01376 NCU01214 NCU04850 NCU08228 NCU08760 NCU04854 NCU04870 NCU04947 NCU04952 NCU00575 NCU00629 NCU00710 NCU00732 NCU00836 NCU00985 NCU06042 NCU06061 NCU06062 NCU04537 NCU05598 NCU05751 NCU04674 NCU06305 NCU06521 NCU06522 NCU01873 NCU02184 NCU05410 NCU07094 NCU07067 NCU07053 NCU07326 NCU07322 NCU07221 NCU…	1641	16.3	2.48466	1.39928e-16
01.05.02 sugar, glucoside, polyol and carboxylate metabolism	39	19.5	NCU02344 NCU10042 NCU04265 NCU04850 NCU08228 NCU08760 NCU04947 NCU04952 NCU00575 NCU00629 NCU00710 NCU00836 NCU00985 NCU06042 NCU04674 NCU01873 NCU07067 NCU07326 NCU07190 NCU07442 NCU05965 NCU05955 NCU05159 NCU07550 NCU07807 NCU07898 NCU07914 NCU01517 NCU08746 NCU09170 NCU03000 NCU02916 NCU09582 NCU09416 NCU03328 NCU09680 NCU09810 NCU09764 NCU09976	418	4.15	4.6988	2.61048e-16
01.05.02.04 sugar, glucoside, polyol and carboxylate anabolism	8	4	NCU10042 NCU04265 NCU08228 NCU00575 NCU00629 NCU06042 NCU04674 NCU07914	144	1.43	2.7972	0.00795139
01.05.02.07 sugar, glucoside, polyol and carboxylate catabolism	37	18.5	NCU02344 NCU10042 NCU04265 NCU04850 NCU08760 NCU04947 NCU04952 NCU00575 NCU00629 NCU00710 NCU00836 NCU00985 NCU06042 NCU04674 NCU01873 NCU07326 NCU07190 NCU07442 NCU05965 NCU05955 NCU05159 NCU07550 NCU07807 NCU07898 NCU07914 NCU01517 NCU08746 NCU09170 NCU03000 NCU02916 NCU09582 NCU09416 NCU03328 NCU09680 NCU09810 NCU09764 NCU09976	319	3.16	5.85443	1.25082e-18
01.05.03 polysaccharide metabolism	39	19.5	NCU00206 NCU00449 NCU02344 NCU04265 NCU04850 NCU08228 NCU08760 NCU04854 NCU04870 NCU04947 NCU04952 NCU00710 NCU00836 NCU00985 NCU05751 NCU04674 NCU01873 NCU02184 NCU07067 NCU07190 NCU10045 NCU05955 NCU05924 NCU05159 NCU05104 NCU05057 NCU07898 NCU01517 NCU08746 NCU09026 NCU03000 NCU02916 NCU09582 NCU09416 NCU09491 NCU09664 NCU03328 NCU09680 NCU09764	299	2.97	6.56566	1.77601e-21
01.05.11 aromate metabolism	8	4	NCU02193 NCU07094 NCU07053 NCU07322 NCU07442 NCU08747 NCU09023 NCU02904	108	1.07	3.73832	0.0013604
01.05.11.07 aromate catabolism	8	4	NCU02193 NCU07094 NCU07053 NCU07322 NCU07442 NCU08747 NCU09023 NCU02904	95	0.94	4.25532	0.00058479
01.05.11.07.01 aerobic aromate catabolism	7	3.5	NCU07094 NCU07053 NCU07322 NCU07442 NCU08747 NCU09023 NCU02904	92	0.91	3.84615	0.00231661
01.07.01 biosynthesis of vitamins, cofactors, and prosthetic groups	12	6	NCU02193 NCU01376 NCU06042 NCU06137 NCU06550 NCU05410 NCU07053 NCU07442 NCU08269 NCU09345 NCU09674 NCU09810	276	2.74	2.18978	0.00900031
01.20 secondary metabolism	43	21.5	NCU00206 NCU02193 NCU02432 NCU03755 NCU10042 NCU04039 NCU04265 NCU08785 NCU05198 NCU00732 NCU00829 NCU06062 NCU06132 NCU06137 NCU04537 NCU10865 NCU05546 NCU05821 NCU06305 NCU06522 NCU01873 NCU05410 NCU07094 NCU07053 NCU07199 NCU07442 NCU10045 NCU08439 NCU07938 NCU01517 NCU01598 NCU01633 NCU01652 NCU08746 NCU08747 NCU08624 NCU09024 NCU09023 NCU02904 NCU09582 NCU09416 NCU09674 NCU09692	1225	12.1	1.77686	0.000119871
01.20.17.01 metabolism of nonprotein amino acids	4	2	NCU05410 NCU07053 NCU07442 NCU09023	38	0.37	5.40541	0.00658043
01.25 extracellular metabolism	23	11.5	NCU00206 NCU02344 NCU04850 NCU08760 NCU04870 NCU04947 NCU04953 NCU00710 NCU00836 NCU05955 NCU05159 NCU07898 NCU08739 NCU09023 NCU03000 NCU02916 NCU09582 NCU09416 NCU09491 NCU03328 NCU09680 NCU09764 NCU09976	109	1.08	10.6481	1.05076e-17
01.25.01 extracellular polysaccharide degradation	18	9	NCU00206 NCU02344 NCU04850 NCU08760 NCU04947 NCU00710 NCU00836 NCU05955 NCU05159 NCU07898 NCU03000 NCU02916 NCU09582 NCU09416 NCU03328 NCU09680 NCU09764 NCU09976	56	0.55	16.3636	1.17956e-17
01.25.07 extracellular ester compound degradation	11	5.5	NCU00206 NCU08760 NCU04870 NCU00710 NCU00836 NCU05955 NCU05159 NCU02916 NCU09491 NCU09680 NCU09764	32	0.31	17.7419	1.29555e-11
16.05 polysaccharide binding	13	6.5	NCU00206 NCU08760 NCU00710 NCU00836 NCU05955 NCU05924 NCU05159 NCU02916 NCU09582 NCU09416 NCU09664 NCU09680 NCU09764	57	0.56	11.6071	5.78083e-11
16.13 C-compound binding	8	4	NCU02432 NCU04537 NCU06522 NCU07067 NCU07053 NCU07199 NCU07442 NCU01633	139	1.38	2.89855	0.00646813
20.01.01.01.01.01 siderophore-iron transport	5	2.5	NCU00829 NCU06132 NCU05546 NCU09023 NCU03497	39	0.38	6.57895	0.000978671
20.09.18.07 non-vesicular cellular import	12	6	NCU05198 NCU00829 NCU00830 NCU06132 NCU04537 NCU06305 NCU06522 NCU02122 NCU07199 NCU01633 NCU08738 NCU09020	136	1.35	4.44444	1.59689e-05
32.05.05 virulence, disease factors	14	7	NCU04850 NCU04870 NCU04947 NCU04953 NCU00710 NCU00732 NCU07221 NCU08439 NCU07938 NCU08739 NCU08624 NCU09026 NCU09491 NCU09976	279	2.77	2.52708	0.00133657
32.07 detoxification	18	9	NCU03755 NCU00732 NCU00829 NCU06132 NCU06137 NCU05546 NCU06305 NCU07094 NCU07053 NCU07221 NCU07442 NCU08439 NCU07938 NCU08270 NCU08747 NCU09023 NCU02904 NCU09692	459	4.55	1.97802	0.00451549
32.10 degradation / modification of foreign (exogenous) compounds	16	8	NCU00206 NCU03755 NCU04850 NCU08760 NCU04947 NCU00710 NCU00732 NCU00836 NCU05955 NCU05159 NCU08747 NCU02916 NCU09582 NCU09416 NCU09680 NCU09764	113	1.12	7.14286	6.59584e-10
32.10.07 degradation / modification of foreign (exogenous) polysaccharides	13	6.5	NCU00206 NCU04850 NCU08760 NCU04947 NCU00710 NCU00836 NCU05955 NCU05159 NCU02916 NCU09582 NCU09416 NCU09680 NCU09764	42	0.41	15.8537	7.82481e-13
42.27 extracellular / secretion proteins	5	2.5	NCU04850 NCU04947 NCU04953 NCU09556 NCU08739	63	0.62	4.03226	0.00814492

## Sheet: Sporulation
Sheet 3 Expression profile and functional annotation of the major documented genes of N. crassa in conidiation process
Functional category	Locus	Gene symbol	Functional description	Annotation	WT_40h_RPKM	deta2hgt_RPKM	deta2hgt_pValue	deta2hgt_log2FoldChange	deta2hgt_GFOLD		WT_54h_RPKM	deta2hgt_RPKM	deta2hgt_pValue	deta2hgt_log2FoldChange	deta2hgt_GFOLD		WT_72h_RPKM	deta2hgt_RPKM	deta2hgt_pValue	deta2hgt_log2FoldChange	deta2hgt_GFOLD
Positive influence	NCU00478	acon-2/fld/pde2	Aerial hyphae formation	aconidiate-2	5.40704	3.15741	0.00721694	-0.604453	0		3.7803	1.89717	3.13182e-05	-0.584544	0		7.79733	1.9846	5.1648e-06	-1.21088	-0.240485
	NCU08726	fl	Minor constriction chains formation	fluffy	14.6165	1.19011	2.81878e-07	-2.32485	-2.33144		13.1135	4.9993	2.95992e-06	-0.92529	-0.370133		0.616608	0.290124	0.404397	-0.353298	0
	NCU07617	acon-3	Major constriction chains formation	aconidiate-3	7.57483	0.477827	1.23438e-11	-2.84562	-2.65411		14.0901	3.91359	3.26319e-27	-1.41568	-0.59779		1.48097	1.24997	0.234055	0.442884	0
	NCU02713	csp-1	Conidial septation and arthroconidiation	conidial separation-1	183.832	242.608	0.113071	0.476072	0		242.96	161.867	0.00433424	-0.188165	0		308.093	19.734	3.5371e-165	-3.23863	-2.29505
	NCU06095	csp-2	Conidial septation and arthroconidiation	grainy-head homolog	35.5434	43.903	0.254075	0.367236	0		51.8813	45.8981	0.00190956	0.216761	0		72.6789	28.293	4.47869e-13	-0.67694	0
	NCU08457	eas	The rodlet layer of spore	easily wettable	2588.2	47.2295	0.00245894	-1.39821	-4.05368		2954.76	956.457	3.02871e-13	-1.1773	-0.65817		212.453	109.923	0.650002	-0.177359	0
	NCU08769	con-6	Conidiation specific gene	conidiation-6	8.12422	4.30905	0.195982	-0.564794	0		19.0556	4.93569	3.71982e-07	-1.36757	-0.926199		4.14849	3.0155	0.506366	0.245808	0
	NCU09325	con-8	Conidiation specific gene	WD domain-containing protein	14.9042	13.4406	0.967855	-0.00596722	0		16.6263	9.90153	3.14843e-05	-0.349143	0		11.2365	7.62974	0.376139	0.140503	0
	NCU07325	con-10	Conidiation specific gene	conidiation-10	637.994	83.0928	1.16204e-28	-2.62982	-1.95322		720.751	229.622	5.77439e-41	-1.23385	-0.763301		1223.75	181.314	2.63069e-16	-2.0241	-1.2237
	NCU07324	con-13	Conidiation specific gene	conidiation-13	8.76036	0.759285	0.000118024	-1.84946	-1.84195		19.0332	4.83891	2.25606e-09	-1.43262	-0.905476		2.44219	0.704145	0.0298168	-0.936496	0
	NCU04866	ada-6	Conidiation production and female fertility	all development altered-6	46.1683	4.38506	2.41735e-10	-2.51722	-2.44337		13.5809	3.84042	1.21908e-07	-1.28682	-0.7756		0.839663	1.36085	0.000116329	1.28547	0.248814
	NCU06799	vad-5	Condidiation production	vegetative asexual development-5	10.186	3.00778	2.21276e-05	-1.41304	-0.6502		9.08238	3.41402	2.5163e-16	-0.99141	-0.410628		4.44129	1.51632	1.83122e-05	-0.850483	0
	NCU01312	rca-1	Homologue of A. nidulans flbD	regulator of conidiation in Aspergillus-1	50.8774	2.20075	6.57715e-66	-4.0756	-3.27102		28.8977	17.9354	0.03999	-0.276213	0		19.2285	5.48675	3.53829e-08	-1.08363	-0.0677702
	NCU03043		Homologue of A. nidulans flbC	C2H2 finger domain-containing protein FlbC	29.5511	21.3764	0.184859	-0.294737	0		34.2119	15.1407	2.87158e-07	-0.74678	-0.110814		17.5993	5.15187	2.10757e-15	-1.08009	-0.182937
	NCU03184		Homologue of A. nidulans flbC	C2H2 conidiation transcription factor FlbC	89.8229	49.2521	0.0267159	-0.64316	0		44.7107	10.4704	5.71251e-30	-1.65681	-1.17099		23.0001	5.20026	3.49112e-21	-1.44219	-0.564475
	NCU02356	wc-1	Light-induced conidiation	white collar-1	21.2298	22.407	0.562595	0.175503	0		20.0352	27.2373	4.17581e-17	0.824015	0.260423		18.9141	12.2787	0.756038	0.0599147	0
	NCU00902	wc-2	Light-induced conidiation	white collar-2	20.0813	12.6148	4.78222e-06	-0.51002	0		17.6708	10.5937	0.000125484	-0.339265	0		10.3738	6.86306	0.527635	0.101755	0
Negative influence	NCU07221	hcp-1	Short aerial hyphae	high conidial production-1	16.1435	69.8023	3.4138e-51	2.21898	1.29976		6.16432	28.0862	4.1022e-163	2.55364	2.03077		6.57975	18.2887	9.63182e-51	2.12443	1.08179
	NCU04179	sah-1	Short aerial hyphae	short aerial hyphae-1	34.1108	6.65173	2.90443e-28	-2.12223	-1.38342		32.7479	10.4474	2.28023e-19	-1.21501	-0.693608		33.4639	2.44863	1.99861e-100	-3.04853	-2.10616
	NCU04566	pkac-1	Facilitating vegetative growth, apolar growth, suppressing asexual sporulation	protein kinase-10	27.7421	24.0224	0.740508	-0.0465012	0		21.3505	11.602	1.48383e-08	-0.476825	0		19.4991	10.6742	0.202302	-0.16981	0
	NCU00682	pkac-2	Paralog of pkac-1	protein kinase A catalytic subunit-2	48.4619	210.695	3.05898e-17	2.09338	1.40724		49.6061	155.837	1.86401e-254	2.03845	1.4753		39.8642	134.008	8.62441e-38	2.35921	1.43791
	NCU06842	rcm-1	Ortholog of budding yeast ssn6, general co-repressor	regulator of conidiation and morphology-1	48.8612	38.3012	0.275477	-0.189728	0		36.3872	26.5746	0.423926	-0.0553499	0		16.1433	13.9199	0.00040917	0.455866	0
	NCU06205	rco-1	Ortholog of budding yeast tup1, general co-repressor	regulator of conidiation-1	105.274	68.2891	5.9566e-07	-0.469152	0		75.0345	64.5348	0.0145457	0.179673	0		51.1458	44.8635	2.00185e-09	0.493389	0
Carotenoid biosythesis	NCU00552	al-1	Phytoene desaturase	albino-1	295.503	175.101	0.0171009	-0.577811	0		266.527	284.682	2.194e-11	0.492304	0		96.1005	57.0808	0.511062	-0.0764076	0
	NCU00585	al-2	Phytoene synthase	albino-2	78.8323	50.6083	0.139747	-0.449089	0		50.4647	66.9604	8.14534e-12	0.798084	0.232797		30.4891	8.42785	4.71957e-13	-1.16733	-0.369349
	NCU01427	al-3	Geranylgeranyl pyrophosphate synthase	albino-3	42.4661	13.1861	9.23723e-08	-1.42138	-0.554279		24.63	10.4606	3.98142e-07	-0.800683	-0.307224		8.20105	5.71879	0.299808	0.160768	0
