# Supplementary material for: Identification and characterization of the glucose dual-affinity transport system in Neurospora crassa: pleiotropic roles in nutrient transport, signaling, and carbon catabolite repression
Source: Biotechnol Biofuels. 2017 Jan 19;10:17. doi: 10.1186/s13068-017-0705-4 (PMC5244594; doi:10.1186/s13068-017-0705-4)
Supplement: Supplementary file 15 — Additional file 15: Table S6. Primers used in this study. [file 13068_2017_705_MOESM15_ESM.xlsx]

## Sheet: Sheet1
Cloning primers used in this study					RT primers used in this study
Gene	Use	5'primer	3'primer		Gene	5'primer	3'primer
hgt-1	clone	CGGACTAGTATGTCGTCCGCCCACGAG	CCGGAATTCAACCTGCTTCTCAGCAG		actin	TGATCTTACCGACTACCT	CAGAGCTTCTCCTTGATG
	clone	CGGACTAGTATGTCGTCCGCCCACGAG	CCTTAATTAAAACCTGCTTCTCAGCAGGTAC		glt-1	CTACGTCAGTGGTCAAATTTCTG	CAGGGAGTAGGGCGACAATAG
	point-mutation	TGCCCTCGCAAGGTCAAGGGTGCCTTGG	CTTGACCTTGCGAGGGCAAATCTCAGAC		NCU00450	CCATCAATACTGTCCAAGCAGC	GGCGTATCCGGCGAGATAAC
hgt-2	clone	GGACTAGTATGGGCTTGTCACTCAAGAAG	CCGGAATTCAGCTGCCTCTTCAGTGATATC		clr-1	CATTGCGTGCGAGGTATGC	GCGTTCGAGGATGAGCTTG
	clone	GGACTAGTATGGGCTTGTCACTCAAGAAG	CCTTAATTAAAGCTGCCTCTTCAGTGATATC		clr-2	GCTGAGTGTAAAAGACGAAAGATTC	GAGGGCTTCGAGTGTCTTGC
	point-mutation	GCCCCGAAATGGATTAAGGGTGTCATCG	CTTAATCCATTTCGGGGCAGTCTCGGA		gh5-1	ACACCAACACCATCCAGACTCTC	GGTTGGTGAGATAGCCGTTATCG
mstA	clone	CGGACTAGTATGGCTGAAGGCTT	CCGGAATTCCACCTCCTGGTGAAC		gh11-2	CGGTACTGATCGCACCATCAAC	TGGGGTTGTAGGTTCCAAAGTTC
	clone	CGGACTAGTATGGCTGAAGGCTT	CCTTAATTAACACCTCCTGGTGAACC		cbh-1	GATGCCTACCAGGGCTTCG	GTGTACTTGGCCTTGCCACC
	point-mutation	GCACCTCGCAAGGTTAAGGGTGCTATTG	CTTAACCTTGCGAGGTGCAATCTCAGAC		gh6-2	CTCTGCCTGGAGCCAGTGC	GGAAGAAGCCCCAGCAGTG
glt-1	clone	GGACTAGTATGGGTCTCTTCTCGAAAAAGTC	CGGAATTCAACCTCTCCATGGCTTG		cre-1	CTCGGGCCTCAACCCCTATAG	GAACTGGAATCGTGGCTGAAAG
	clone	GGACTAGTATGGGTCTCTTCTCGAAAAAGTC	CCTTAATTAAAACCTCTCCATGGCTTGAG		hgt-1	AGATTTGCCCTCGCAAGGTC	TGGCGATAGGAATACGGTAAGC
	point-mutation	GCGCCCGCCATCCTCAAGGGTATCCTCG	CTTGAGGATGGCGGGCGCGGACTCAGAC		hgt-2	TTGGGTATGACACTGGCACT	AGCAGACAGAATGGAGACGA
cre-1	clone	GGACTAGTATGCAACGCGTACAGTCAGC	CCTTAATTAATTACAACCGGTCCATCATC		gh3-4	AACAAGGTCAACGGTACGTGG	TCGTCATATCCATACCACTGTTTG
	clone	GGACTAGTATGCAACGCGTACAGTCAGC	CCTTAATTAACAACCGGTCCATCATCTCC		NCU05897	GCCGCTTACTTTGGTGCCTA	GACTTGGCCTTGATGCACGG
Atsweet1	clone	CGGACTAGTATGAACATCGCTCACAC	CCGGAATTCAACTTGAAGGTCTTGC		NCU06358	TTCATTTTGCCCGAGTCAC	TGGTTCGCCACAATCTCAG
	clone	CGGACTAGTATGAACATCGCTCACAC	CCTTAATTAAAACTTGAAGGTCTTGCTTTC		xyt-1	GTAACTGGCTTGGAAACTTCATG	GCTGGTGGACTCGTACAGGAAG
Atstp1	clone	GGACTAGTATGCCTGCCGGTGGAT	CGGAATTCAACATGCTTCGTTCCAG
